# Supplementary material for: Training-induced changes in daily energy expenditure: Methodological evaluation using wrist-worn accelerometer, heart rate monitor, and doubly labeled water technique
Source: PLoS One. 2019 Jul 10;14(7):e0219563. doi: 10.1371/journal.pone.0219563 (PMC6619827; doi:10.1371/journal.pone.0219563)
Supplement: S1 Dataset — (XLSX) [file pone.0219563.s003.xlsx]

## Sheet: Personal
ID	Gender	Age	Height	Weight at -12wk	Weight_pre_DLW1	Weight_post_DLW1	BMI_DLW1	HRmax wk0	AerTh1 wk0	LactTh1 wk0	Polar Active DLW1	DLW1 start	DLW1 end	Polar Active DLW2	DLW2 start	DLW2 end	HRmax Wk12 (post training)	Weight preDLW2	Weight postDLW2	BMI_DLW2	Subject nmb
[#]	[1 - male]	[years]	[m]	[kg]	[kg]	[kg]	[kg / m^2]	[bpm]	[bpm]	[bpm]	[column#]	[days]	[days]	[column#]	[days]	[days]	[bpm]	[kg]	[kg]	[kg / m^2]	[#]
2	1	19	1.85	75.6	81.5	80.9		195	146	174	8	41228.5	41241.4								2
4	1	26	1.83	73.3	74.2	73.4	22.0371	191	143	170	9	41228.4	41241.3	4	41312.4	41325.3	191	72.7	73.4	21.8131	4
6	1	32	1.67	77.5	78.1	77.9	27.968	203	152	181	2	41221.4	41234.3	5	41312.4	41325.3	203	77.8	77	27.7529	6
7	1	25	1.82	68.4	67.2	67.2	20.2874	202	152	180	10	41228.5	41241.3	6	41312.5	41325.3	201	68.3	68.5	20.6497	7
8	1	37	1.84	87.6	83.8	83.7	24.7371	185	139	165	3	41221.2	41234.2	7	41312.2	41325.2	189	84.1	83	24.678	8
10	1	23	1.69	74.3	73.2	72.9	25.5768	186	140	166	4	41221.5	41234.2	2	41305.4	41318.2	190	75.5	75.1	26.3646	10
11	1	29	1.76	88.6	91.2	92.6	29.6681	192	144	171	5	41221.5	41234.3	8	41312.4	41325.3	189	89.9	88.9	28.8611	11
12	1	29	1.83	74.4	72.1	72	21.5145	189	142	168	11	41228.3	41241.3	12	41319.4	41332.3	185	73.1	73.2	21.843	12
15	1	28	1.78	84.5	83.1	82	26.0542	189	142	168	6	41221.4	41234.3	9	41312.4	41325.3	185	83.3	83	26.2435	15
16	1	21	1.83	78.6	81.9	82	24.4707	197	148	175	12	41228.6	41241.3	10	41312.5	41325.3	192	83.9	83.6	25.0082	16
19	1	30	1.92	107.6	111	110.5	30.0429	203	152	181	14	41234.4	41247.2	13	41319.8	41332.3	198	112	112.1	30.3955	19
20	1	26	1.8	68	67	67.2	20.7099	203	152	181	15	41234.3	41247.2	14	41319.4	41332.3	201	68	68.4	21.0494	20
22	1	39	1.96	90.5	91.9	91.9	23.9223	180	135	160	16	41234.3	41247.4	17	41331.4	41344.3	180	91.4	88.8	23.4538	22
23	1	37	1.81	77.5	77.8	78.2		190	143	169	17	41234.3	41247.3								23
24	1	38	1.73	87.1	87.3	86.9	29.1022	189	142	168	18	41234.5	41247.3	15	41319.3	41332.3	188	89.5	88.9	29.8039	24
	Note: ID2 and ID23 interrupted their participation during DLW2 due to personal reasons

## Sheet: Polar Active DLW1
Time for columns on right	ID6	ID8	ID10	ID11	ID15	Time for columns on right	ID2	ID4	ID7	ID12	ID16	Time for columns on right	ID19	ID20	ID22	ID23	ID24
[days]	[MET]	[MET]	[MET]	[MET]	[MET]	[days]	[MET]	[MET]	[MET]	[MET]	[MET]	[days]	[MET]	[MET]	[MET]	[MET]	[MET]
41220	0.875	0.875	0.875	6.5	0.875	41227	1.5	4.375	1.625	1.75	1.5	41233	0.875	1.75	1.5	0.875	1.5
41220	0.875	0.875	0.875	3.25	0.875	41227	1	2.375	1	1.5	1	41233	0.875	1.5	0.875	0.875	0.875
41220	0.875	0.875	0.875	1	0.875	41227	1.625	1.875	1	1	1	41233	0.875	1.75	0.875	0.875	0.875
41220	0.875	0.875	0.875	1.75	0.875	41227	1	2.75	1	1	1	41233	0.875	1.75	0.875	1.5	0.875
41220	0.875	0.875	0.875	2.625	0.875	41227	1	3.75	1.75	1	1.5	41233	0.875	2.125	0.875	1.5	0.875
41220	0.875	0.875	0.875	2.125	0.875	41227	1.5	2.875	2.875	1	2.125	41233	0.875	2.25	0.875	0.875	0.875
41220	0.875	0.875	0.875	2.75	1.625	41227	1	1.875	3.375	1	1.875	41233	0.875	1.5	0.875	0.875	1.5
41220	0.875	0.875	0.875	1	0.875	41227	1.625	4	2.5	1	1.625	41233	1.75	2.125	0.875	0.875	0.875
41220	0.875	0.875	0.875	1.875	0.875	41227	1.625	2.75	3.25	1	1.625	41233	0.875	2	0.875	0.875	0.875
41220	0.875	0.875	0.875	1.875	0.875	41227	1.75	3	2.25	1	1	41233	0.875	1.75	0.875	0.875	0.875
41220	0.875	0.875	0.875	3.125	0.875	41227	1	2.25	1.5	1	1	41233	1.625	1.875	0.875	0.875	0.875
41220	0.875	0.875	0.875	3.125	0.875	41227	1	2.5	1.5	1	1	41233	0.875	1.75	0.875	0.875	0.875
41220	0.875	0.875	0.875	1.75	0.875	41227	1	3.125	1	1	1	41233	0.875	2.625	0.875	0.875	0.875
41220	0.875	0.875	0.875	1.75	0.875	41227	1	2.75	1.625	1	1.625	41233	0.875	2.375	0.875	0.875	0.875
41220	0.875	0.875	0.875	1.5	0.875	41227	1	1.875	1.5	1.625	1.875	41233	0.875	2.625	0.875	0.875	0.875
41220	0.875	0.875	0.875	1.625	0.875	41227	1	1.875	1	1.5	1	41233	0.875	1.75	0.875	0.875	0.875
41220	0.875	0.875	0.875	1.5	1.75	41227	1	1.625	1	1	1.625	41233	0.875	1.75	0.875	0.875	0.875
41220	0.875	0.875	0.875	1.625	0.875	41227	1	1	1.5	1	2.25	41233	0.875	1.75	0.875	1.625	0.875
41220	0.875	0.875	0.875	1.75	0.875	41227	1	1.875	1	1	1.875	41233	0.875	1.75	0.875	0.875	1.5
41220	0.875	0.875	0.875	1.75	0.875	41227	1	1.75	1	1	1.75	41233	0.875	1	0.875	0.875	0.875
41220	0.875	0.875	0.875	1.875	0.875	41227	1	3.25	1	1	1.5	41233	0.875	1.625	0.875	0.875	0.875
41220	0.875	0.875	0.875	1.5	0.875	41227	1	2.75	1	0.875	1.5	41233	0.875	1.75	0.875	1.5	0.875
41220	0.875	0.875	0.875	1	0.875	41227	1	2	1	0.875	1	41233	0.875	2.5	0.875	0.875	0.875
41220	0.875	0.875	0.875	1	0.875	41227	1	1.875	1	0.875	1	41233	0.875	1.625	0.875	0.875	0.875
41220	0.875	0.875	0.875	1.5	0.875	41227	0.875	1.875	1.5	0.875	1	41233	0.875	1.625	0.875	0.875	0.875
41220	0.875	0.875	0.875	1.5	0.875	41227	0.875	1.625	1	0.875	1	41233	0.875	2	0.875	0.875	0.875
41220	0.875	0.875	0.875	1	0.875	41227	0.875	1.625	1	0.875	1	41233	0.875	1.875	0.875	0.875	0.875
41220	0.875	0.875	0.875	1	0.875	41227	0.875	1.75	1	0.875	1	41233	0.875	1.875	0.875	0.875	0.875
41220	0.875	1.5	0.875	1	0.875	41227	0.875	1.625	1.5	0.875	1	41233	0.875	1	0.875	0.875	0.875
41220	0.875	0.875	0.875	1	1.625	41227	0.875	1.5	1	0.875	1	41233	0.875	1	0.875	0.875	0.875
41220	0.875	0.875	0.875	1	1.5	41227	0.875	1.75	1.5	0.875	1	41233	0.875	1.5	0.875	0.875	0.875
41220	1.375	0.875	0.875	1	0.875	41227	0.875	2.25	1.5	0.875	1	41233	0.875	1.625	0.875	0.875	0.875
41220	0.875	0.875	0.875	1	0.875	41227	0.875	1.5	1	0.875	1.875	41233	0.875	2.5	0.875	0.875	0.875
41220	0.875	0.875	0.875	1.5	0.875	41227	0.875	1.625	1	0.875	1	41233	0.875	1.75	0.875	0.875	0.875
41220	0.875	0.875	0.875	1	0.875	41227	0.875	1	1.75	0.875	1	41233	0.875	2.5	0.875	0.875	0.875
41220	0.875	0.875	0.875	1	0.875	41227	0.875	1	1	0.875	1	41233	0.875	2.5	0.875	0.875	0.875
41220	0.875	0.875	0.875	1	1.875	41227	0.875	1.625	1	0.875	1	41233	0.875	2.75	0.875	0.875	1.5
41220	0.875	0.875	0.875	1	0.875	41227	0.875	1.875	1.625	0.875	1	41233	0.875	2.125	0.875	0.875	0.875
41220	0.875	1.5	0.875	1	0.875	41227	0.875	1.875	1	0.875	1	41233	0.875	1.75	0.875	0.875	0.875
41220	0.875	1.5	0.875	1	0.875	41227	0.875	1	1	0.875	1	41233	0.875	1.75	0.875	0.875	0.875
41220	0.875	0.875	0.875	1.625	0.875	41227	0.875	1	1.5	0.875	0.875	41233	0.875	1.625	0.875	0.875	0.875
41220	0.875	0.875	0.875	1.75	0.875	41227	0.875	1.625	1	0.875	0.875	41233	0.875	1.75	0.875	0.875	0.875
41220	0.875	0.875	0.875	1.625	0.875	41227	0.875	1.625	1.5	0.875	0.875	41233	0.875	1.875	0.875	0.875	0.875
41220	1.5	0.875	0.875	1.75	0.875	41227	0.875	1	1	0.875	0.875	41233	0.875	1.5	0.875	0.875	0.875
41220	0.875	0.875	0.875	1	0.875	41227	0.875	1.875	1.5	0.875	0.875	41233	0.875	2.125	0.875	0.875	0.875
41220	0.875	0.875	0.875	1.75	0.875	41227	0.875	1.625	1	0.875	0.875	41233	0.875	1.625	0.875	0.875	0.875
41220	0.875	0.875	0.875	1.5	0.875	41227	0.875	1.625	1.75	0.875	0.875	41233	0.875	1.75	0.875	0.875	0.875
41220	0.875	0.875	1.5	1.5	0.875	41227	0.875	1.875	1.875	0.875	0.875	41233	0.875	1.625	0.875	0.875	0.875
41220	0.875	1.5	0.875	1	0.875	41227	0.875	1.625	2.125	0.875	0.875	41233	0.875	1.875	0.875	1.75	0.875
41220	1.5	0.875	1.625	1.625	0.875	41227	0.875	1.5	2	0.875	0.875	41233	0.875	2	0.875	0.875	0.875
41220	0.875	0.875	0.875	1	0.875	41227	0.875	1.875	3.125	0.875	0.875	41233	0.875	2.125	0.875	0.875	0.875
41220	0.875	0.875	1.5	1	0.875	41227	0.875	1.75	2.375	0.875	0.875	41233	0.875	1.875	0.875	0.875	0.875
41220	0.875	0.875	1.5	1	0.875	41227	1.625	1.625	1.5	0.875	0.875	41233	0.875	2	0.875	0.875	0.875
41220	0.875	0.875	0.875	1.5	0.875	41227	2	1.75	1.5	0.875	0.875	41233	0.875	2	0.875	0.875	0.875
41220	0.875	0.875	0.875	1	0.875	41227	1.5	1.5	1	0.875	0.875	41233	0.875	1.875	0.875	0.875	0.875
41220	0.875	0.875	1.5	1	0.875	41227	0.875	1.5	1.5	0.875	0.875	41233	0.875	1.875	0.875	0.875	0.875
41220	0.875	0.875	7.75	1.5	0.875	41227	1.75	1	1	0.875	0.875	41233	0.875	2.25	0.875	0.875	1.5
41220	0.875	0.875	1.75	1	0.875	41227	0.875	3	1	0.875	0.875	41233	0.875	2.375	0.875	0.875	0.875
41220	0.875	0.875	0.875	1	0.875	41227	1.625	3	1	0.875	0.875	41233	0.875	1.75	0.875	0.875	0.875
41220	0.875	0.875	1.5	1.625	0.875	41227	0.875	2.125	1	0.875	0.875	41233	0.875	1.875	0.875	0.875	0.875
41220	0.875	0.875	0.875	1	0.875	41227	0.875	1	1	0.875	0.875	41233	0.875	2.125	0.875	0.875	0.875
41220	0.875	0.875	0.875	1	0.875	41227	0.875	1.625	1	0.875	0.875	41233	0.875	1.625	0.875	0.875	0.875
41220	0.875	0.875	0.875	1	0.875	41227	0.875	1.5	1.5	0.875	0.875	41233	0.875	2	0.875	0.875	0.875
41220	0.875	0.875	0.875	1	0.875	41227	0.875	1.625	1.625	0.875	0.875	41233	1.5	2.375	0.875	0.875	0.875
41220	0.875	1.625	0.875	1	0.875	41227	0.875	1.75	1	0.875	0.875	41233	0.875	2.125	0.875	0.875	0.875
41220	0.875	0.875	0.875	1	0.875	41227	0.875	1.625	1.5	0.875	0.875	41233	0.875	1.75	0.875	0.875	0.875
41220	0.875	0.875	0.875	1	0.875	41227	0.875	1.5	1	0.875	0.875	41233	0.875	1.875	0.875	0.875	0.875
41220	0.875	0.875	0.875	1	0.875	41227	0.875	1.5	1.5	0.875	0.875	41233	0.875	1.625	0.875	0.875	0.875
41220	0.875	0.875	0.875	1	0.875	41227	0.875	1.5	1.75	0.875	0.875	41233	0.875	2.375	0.875	0.875	0.875
41220	0.875	0.875	1.5	1	0.875	41227	0.875	1	1	0.875	0.875	41233	0.875	1.875	0.875	0.875	0.875
41220	0.875	0.875	2.125	1	0.875	41227	0.875	1.625	1	0.875	0.875	41233	0.875	1.875	0.875	0.875	0.875
41220	0.875	0.875	1	1	0.875	41227	0.875	1	1	0.875	0.875	41233	0.875	1.75	0.875	0.875	0.875
41220	0.875	0.875	1	1	0.875	41227	0.875	1	1	0.875	0.875	41233	0.875	2.75	0.875	0.875	0.875
41220	0.875	0.875	1	1	0.875	41227	0.875	1	1	0.875	0.875	41233	0.875	2.625	0.875	0.875	0.875
41220	0.875	0.875	1	0.875	0.875	41227	0.875	1	1	0.875	0.875	41233	0.875	1.5	0.875	0.875	0.875
41220	0.875	0.875	1	0.875	0.875	41227	0.875	1	1.5	0.875	0.875	41233	0.875	2.625	0.875	0.875	0.875
41220	0.875	0.875	1	0.875	0.875	41227	0.875	1	1	0.875	0.875	41233	0.875	1.5	0.875	0.875	0.875
41220	0.875	0.875	1	0.875	0.875	41227	0.875	1	1.5	0.875	0.875	41233	0.875	1.75	0.875	0.875	0.875
41220	0.875	0.875	1	0.875	0.875	41227	0.875	1	1	0.875	0.875	41233	0.875	2.5	0.875	0.875	0.875
41220	0.875	0.875	0.875	0.875	0.875	41227	0.875	1	1	0.875	0.875	41233	1.5	1.75	0.875	0.875	0.875
41220	0.875	1.75	0.875	0.875	0.875	41227	0.875	1	1	0.875	0.875	41233	0.875	2.375	0.875	0.875	0.875
41220	0.875	0.875	0.875	0.875	0.875	41227	0.875	1.625	1.5	0.875	0.875	41233	0.875	2.125	1.75	0.875	0.875
41220	0.875	0.875	0.875	1.5	0.875	41227	0.875	1.625	1	0.875	0.875	41233	0.875	1.625	2	0.875	0.875
41220	1.5	0.875	0.875	0.875	0.875	41227	0.875	1	1.5	0.875	0.875	41233	0.875	1.875	3.5	0.875	0.875
41220	0.875	0.875	0.875	0.875	0.875	41227	0.875	1	1	0.875	0.875	41233	0.875	2.875	2	0.875	1.5
41220	1.375	0.875	0.875	0.875	0.875	41227	0.875	1	1	0.875	0.875	41233	0.875	1.625	0.875	0.875	0.875
41220	1.375	0.875	0.875	0.875	0.875	41227	0.875	1.875	1	0.875	0.875	41233	0.875	1.875	1.5	0.875	0.875
41220	0.875	0.875	0.875	0.875	0.875	41227	0.875	1.625	1	0.875	0.875	41233	0.875	1.625	0.875	0.875	0.875
41220	0.875	0.875	0.875	0.875	0.875	41227	0.875	1	1	0.875	0.875	41233	0.875	1.625	2.875	0.875	0.875
41220	0.875	0.875	0.875	0.875	0.875	41227	0.875	1	1	0.875	0.875	41233	0.875	2	2.625	0.875	0.875
41220	0.875	0.875	0.875	0.875	0.875	41227	0.875	1.5	1	0.875	0.875	41233	0.875	2.125	3	0.875	0.875
41220	0.875	0.875	0.875	0.875	0.875	41227	0.875	1	1	0.875	0.875	41233	0.875	2	2.875	0.875	0.875
41220	0.875	0.875	0.875	0.875	0.875	41227	0.875	1	1.5	0.875	0.875	41233	0.875	1.75	3	0.875	0.875
41220	0.875	0.875	0.875	0.875	0.875	41227	0.875	1	1.5	0.875	0.875	41233	0.875	1.75	1.625	0.875	0.875
41220	0.875	0.875	0.875	0.875	0.875	41227	0.875	1	2	0.875	0.875	41233	0.875	1.625	1.625	0.875	0.875
41220	0.875	0.875	0.875	0.875	1.625	41227	0.875	1	1.5	0.875	0.875	41233	0.875	3.125	2	0.875	0.875
41220	0.875	0.875	0.875	0.875	0.875	41227	0.875	1	1.5	0.875	0.875	41233	0.875	1.75	1.875	0.875	0.875
41220	0.875	0.875	1.5	0.875	0.875	41227	0.875	1.75	1.5	0.875	0.875	41233	0.875	2.375	1.75	0.875	0.875
41220	0.875	0.875	1.5	0.875	0.875	41227	0.875	1.875	1.5	0.875	0.875	41233	0.875	1.75	1	0.875	0.875
41220	0.875	0.875	0.875	0.875	0.875	41227	0.875	1	1.75	0.875	0.875	41233	0.875	2	1.5	0.875	0.875
41220	0.875	0.875	0.875	0.875	0.875	41227	0.875	1	2.5	0.875	0.875	41233	0.875	1.5	1.5	0.875	0.875
41220	0.875	0.875	1.5	0.875	0.875	41227	0.875	1	1.625	0.875	0.875	41233	0.875	2.25	1.625	0.875	0.875
41220	0.875	0.875	0.875	0.875	0.875	41227	0.875	1	1	0.875	0.875	41233	0.875	2	1.625	0.875	0.875
41220	0.875	0.875	0.875	0.875	0.875	41227	0.875	1	1.625	0.875	0.875	41233	0.875	1.75	2	0.875	0.875
41220	0.875	0.875	0.875	0.875	0.875	41227	0.875	1	1	0.875	0.875	41233	0.875	1.5	1.625	0.875	0.875
41220	0.875	0.875	1.5	0.875	0.875	41227	0.875	1	1.625	0.875	0.875	41233	1.75	1	1.875	0.875	0.875
41220	0.875	0.875	0.875	0.875	0.875	41227	0.875	1	1	0.875	0.875	41233	0.875	1.875	2.625	0.875	0.875
41220	0.875	0.875	0.875	1.625	0.875	41227	0.875	1	1.75	0.875	0.875	41233	0.875	1.625	1.875	0.875	0.875
41220	0.875	0.875	0.875	0.875	0.875	41227	0.875	1	1	0.875	0.875	41233	0.875	1.875	1.625	0.875	0.875
41220	0.875	0.875	0.875	0.875	0.875	41227	0.875	1	1.5	0.875	0.875	41233	0.875	1.75	1.625	0.875	0.875
41220	0.875	0.875	0.875	0.875	0.875	41227	0.875	1.625	1	0.875	0.875	41233	0.875	1.5	1	0.875	0.875
41220	0.875	0.875	1.5	0.875	0.875	41227	0.875	0.875	1.5	0.875	0.875	41233	0.875	2.375	1.625	0.875	0.875
41220	1.5	0.875	1.5	0.875	0.875	41227	0.875	0.875	1.5	0.875	1.5	41233	1.5	3.125	1.75	0.875	0.875
41220	2.625	0.875	1.5	0.875	0.875	41227	0.875	0.875	1	0.875	1.875	41233	1.875	2.375	1.625	0.875	0.875
41220	0.875	0.875	1.5	0.875	0.875	41227	0.875	0.875	1	0.875	1.5	41233	1.75	1.75	1.5	0.875	0.875
41220	0.875	0.875	1.5	0.875	0.875	41227	0.875	0.875	1	2.125	0.875	41233	0.875	1.75	1.75	0.875	0.875
41220	0.875	0.875	1.5	0.875	0.875	41227	0.875	0.875	1	1.625	0.875	41233	0.875	2	1	0.875	0.875
41220	0.875	0.875	1.5	0.875	0.875	41227	0.875	0.875	1	0.875	0.875	41233	0.875	2.5	2.625	0.875	0.875
41220	0.875	0.875	0.875	0.875	0.875	41227	0.875	0.875	1	1.875	0.875	41233	1.625	1.75	2.25	0.875	0.875
41220	0.875	0.875	1.625	0.875	0.875	41227	0.875	0.875	1	1.625	0.875	41233	0.875	2.625	1	0.875	0.875
41220	0.875	0.875	1	0.875	0.875	41227	0.875	1.625	1	0.875	0.875	41233	0.875	1.75	1.75	0.875	0.875
41220	0.875	0.875	1	0.875	0.875	41227	0.875	0.875	1	3	0.875	41233	0.875	2.5	1.625	0.875	0.875
41220	0.875	0.875	1.5	0.875	0.875	41227	0.875	0.875	1	1.875	1.625	41233	0.875	3.125	1.625	0.875	0.875
41220	1.375	0.875	1.5	0.875	0.875	41227	0.875	0.875	1	0.875	1.75	41233	0.875	2.25	1.75	0.875	0.875
41220	0.875	1.5	1.5	0.875	0.875	41227	0.875	0.875	1	0.875	0.875	41233	0.875	2.5	1.5	0.875	1.5
41220	0.875	0.875	1	0.875	1.5	41227	1.625	1.5	1	1	0.875	41233	0.875	2.375	2.25	0.875	0.875
41220	0.875	0.875	1	0.875	0.875	41227	2.75	1.625	1	0.875	0.875	41233	2	1.625	1.875	0.875	0.875
41220	0.875	0.875	1	0.875	1.625	41227	1.75	0.875	0.875	0.875	0.875	41233	0.875	1.875	1.625	0.875	0.875
41220	0.875	0.875	1	1.5	0.875	41227	2	0.875	0.875	0.875	0.875	41233	0.875	1.875	1.75	0.875	0.875
41220	0.875	0.875	1	0.875	0.875	41227	1.625	1.625	0.875	0.875	0.875	41233	0.875	2.375	1.75	0.875	0.875
41220	0.875	0.875	1	0.875	0.875	41227	0.875	0.875	0.875	0.875	0.875	41233	0.875	2	1	0.875	0.875
41220	0.875	0.875	1	0.875	0.875	41227	0.875	0.875	1.5	0.875	1.5	41233	1	1.75	1	0.875	0.875
41220	1.5	0.875	1	0.875	0.875	41227	0.875	0.875	0.875	0.875	1.5	41233	1	2.625	1.75	0.875	0.875
41220	1.5	0.875	1	0.875	0.875	41227	0.875	0.875	0.875	0.875	0.875	41233	1	1.875	1.625	0.875	0.875
41220	0.875	0.875	1	0.875	0.875	41227	0.875	0.875	1.625	0.875	0.875	41233	1	2.125	1.875	0.875	0.875
41220	0.875	0.875	1	0.875	0.875	41227	0.875	0.875	0.875	0.875	0.875	41233	1.625	2.5	2	0.875	0.875
41220	0.875	0.875	1	1.5	0.875	41227	0.875	0.875	0.875	0.875	0.875	41233	1.5	1.875	1.875	0.875	0.875
41220	0.875	0.875	1	0.875	0.875	41227	0.875	0.875	0.875	0.875	0.875	41233	1	1.75	1.875	0.875	0.875
41220	0.875	0.875	1	0.875	0.875	41227	0.875	0.875	0.875	0.875	0.875	41233	1.5	1.875	2.5	1.5	0.875
41220	0.875	0.875	0.875	0.875	0.875	41227	0.875	0.875	0.875	0.875	1	41233	1	1.875	3.5	1.75	0.875
41220	0.875	0.875	1.5	0.875	0.875	41227	0.875	1	0.875	0.875	1.75	41233	1	2.375	3.25	0.875	0.875
41220	0.875	0.875	1.5	0.875	0.875	41227	0.875	1	0.875	0.875	1	41233	1	2.125	3.25	0.875	0.875
41220	0.875	0.875	1.5	0.875	0.875	41227	0.875	1	0.875	0.875	1	41233	1.625	2.25	3.25	0.875	0.875
41220	0.875	0.875	0.875	0.875	0.875	41227	0.875	0.875	0.875	0.875	1	41233	1	2.125	3.25	0.875	0.875
41220.1	0.875	0.875	0.875	0.875	0.875	41227.1	0.875	0.875	0.875	0.875	1	41233.1	1	1	2	0.875	0.875
41220.1	0.875	0.875	0.875	0.875	0.875	41227.1	0.875	0.875	0.875	0.875	1	41233.1	1.75	1.625	2	0.875	1.5
41220.1	0.875	0.875	1.5	0.875	0.875	41227.1	0.875	0.875	0.875	0.875	1.625	41233.1	1.75	1.75	1.75	0.875	0.875
41220.1	0.875	0.875	1.5	0.875	0.875	41227.1	0.875	0.875	0.875	0.875	1.625	41233.1	1	2	1	1.5	0.875
41220.1	0.875	0.875	2	0.875	0.875	41227.1	0.875	0.875	0.875	0.875	1	41233.1	1	1.625	1	1.5	0.875
41220.1	0.875	0.875	0.875	0.875	0.875	41227.1	1.625	0.875	0.875	0.875	1	41233.1	1.5	1.75	1	1.5	0.875
41220.1	0.875	0.875	0.875	0.875	0.875	41227.1	0.875	0.875	0.875	0.875	1	41233.1	1	1.875	1	0.875	0.875
41220.1	0.875	0.875	0.875	0.875	0.875	41227.1	0.875	0.875	0.875	0.875	1	41233.1	1.5	1.875	1	2.125	0.875
41220.1	0.875	0.875	0.875	0.875	0.875	41227.1	0.875	0.875	0.875	0.875	1	41233.1	1	1.875	1	0.875	0.875
41220.1	0.875	0.875	0.875	0.875	0.875	41227.1	1.5	0.875	0.875	0.875	1	41233.1	1	1.75	1	0.875	0.875
41220.1	0.875	0.875	0.875	0.875	0.875	41227.1	0.875	0.875	0.875	0.875	1	41233.1	1	2.125	1	0.875	0.875
41220.1	0.875	0.875	0.875	0.875	0.875	41227.1	0.875	0.875	0.875	0.875	1	41233.1	1	1.75	1.5	0.875	0.875
41220.1	0.875	0.875	0.875	0.875	0.875	41227.1	0.875	0.875	0.875	0.875	0.875	41233.1	1	2.125	1	0.875	0.875
41220.1	0.875	0.875	0.875	0.875	0.875	41227.1	1.5	0.875	0.875	0.875	0.875	41233.1	1	2.375	1.75	0.875	0.875
41220.1	0.875	0.875	0.875	0.875	0.875	41227.1	0.875	0.875	0.875	0.875	0.875	41233.1	1.625	8.625	1	0.875	0.875
41220.1	0.875	0.875	0.875	0.875	0.875	41227.1	0.875	0.875	0.875	0.875	1.75	41233.1	1	2.75	1	0.875	0.875
41220.1	0.875	0.875	0.875	0.875	0.875	41227.1	0.875	0.875	0.875	0.875	1.625	41233.1	1	2.875	1	0.875	0.875
41220.1	0.875	0.875	0.875	0.875	0.875	41227.1	0.875	0.875	0.875	0.875	1.625	41233.1	2	2	1	0.875	0.875
41220.1	0.875	0.875	0.875	0.875	0.875	41227.1	0.875	0.875	0.875	0.875	1	41233.1	1	2.75	1	0.875	0.875
41220.1	0.875	0.875	0.875	0.875	0.875	41227.1	0.875	0.875	0.875	0.875	1.875	41233.1	1	1.75	1	0.875	0.875
41220.1	0.875	0.875	0.875	0.875	0.875	41227.1	0.875	0.875	0.875	0.875	1	41233.1	1	1.75	1	0.875	0.875
41220.1	0.875	0.875	0.875	0.875	0.875	41227.1	0.875	0.875	0.875	0.875	1	41233.1	1	1.875	1.5	0.875	0.875
41220.1	0.875	0.875	0.875	0.875	0.875	41227.1	0.875	0.875	0.875	0.875	1	41233.1	1	1.875	1.625	0.875	0.875
41220.1	0.875	0.875	0.875	0.875	0.875	41227.1	0.875	0.875	0.875	0.875	1	41233.1	1	2.25	1.625	0.875	0.875
41220.1	0.875	0.875	0.875	0.875	0.875	41227.1	0.875	0.875	0.875	0.875	1	41233.1	1	2.25	1.625	0.875	0.875
41220.1	0.875	0.875	0.875	0.875	0.875	41227.1	0.875	0.875	0.875	0.875	1	41233.1	1	3.375	1.625	0.875	0.875
41220.1	0.875	0.875	0.875	0.875	0.875	41227.1	0.875	0.875	0.875	0.875	0.875	41233.1	1	1	1	0.875	0.875
41220.1	1.75	0.875	0.875	1.625	0.875	41227.1	0.875	0.875	0.875	0.875	1.875	41233.1	1.5	1.5	1.625	1.75	0.875
41220.1	0.875	0.875	0.875	0.875	0.875	41227.1	0.875	0.875	0.875	0.875	1.5	41233.1	1	2.625	1.625	1.5	0.875
41220.1	0.875	0.875	0.875	0.875	0.875	41227.1	0.875	0.875	0.875	0.875	0.875	41233.1	1	3.125	1.625	0.875	0.875
41220.1	0.875	0.875	0.875	0.875	0.875	41227.1	0.875	0.875	0.875	0.875	0.875	41233.1	1	2.375	1.625	0.875	0.875
41220.1	0.875	1.75	0.875	0.875	0.875	41227.1	0.875	0.875	0.875	0.875	0.875	41233.1	1	2.5	1	0.875	0.875
41220.1	0.875	1.875	0.875	0.875	0.875	41227.1	0.875	0.875	0.875	0.875	1	41233.1	1	1	1	1.625	0.875
41220.1	0.875	0.875	0.875	0.875	0.875	41227.1	0.875	0.875	0.875	0.875	1	41233.1	1	2.25	1	0.875	0.875
41220.1	0.875	0.875	0.875	0.875	0.875	41227.1	0.875	1.75	0.875	0.875	1	41233.1	1	7.75	1	0.875	0.875
41220.1	0.875	0.875	0.875	0.875	0.875	41227.1	0.875	0.875	0.875	0.875	1	41233.1	1	2.5	1.625	0.875	0.875
41220.1	0.875	0.875	0.875	0.875	0.875	41227.1	0.875	0.875	0.875	0.875	1	41233.1	1.5	1.875	1	0.875	0.875
41220.1	0.875	0.875	0.875	0.875	0.875	41227.1	0.875	0.875	0.875	0.875	1	41233.1	0.875	1	1.875	0.875	0.875
41220.1	1.5	1.625	0.875	0.875	0.875	41227.1	0.875	0.875	0.875	0.875	1	41233.1	0.875	1	1.625	0.875	0.875
41220.1	0.875	1.75	0.875	0.875	0.875	41227.1	0.875	0.875	0.875	0.875	0.875	41233.1	0.875	1	1.625	0.875	0.875
41220.1	0.875	0.875	0.875	0.875	0.875	41227.1	0.875	0.875	0.875	0.875	0.875	41233.1	0.875	1	1.5	1.625	0.875
41220.1	0.875	0.875	0.875	0.875	0.875	41227.1	0.875	0.875	0.875	0.875	0.875	41233.1	0.875	1.5	1	0.875	0.875
41220.1	0.875	0.875	0.875	0.875	0.875	41227.1	0.875	0.875	0.875	1.625	0.875	41233.1	0.875	1.5	1.625	1.5	0.875
41220.1	0.875	0.875	0.875	0.875	0.875	41227.1	0.875	0.875	0.875	0.875	0.875	41233.1	0.875	1	1.875	0.875	0.875
41220.1	0.875	0.875	0.875	0.875	0.875	41227.1	0.875	0.875	0.875	1.5	0.875	41233.1	1.5	1	1.875	0.875	0.875
41220.1	0.875	0.875	0.875	1.625	0.875	41227.1	0.875	0.875	0.875	0.875	0.875	41233.1	0.875	1	1.75	1.625	0.875
41220.1	0.875	0.875	0.875	0.875	0.875	41227.1	0.875	0.875	0.875	1.75	0.875	41233.1	0.875	1.625	1.875	1.75	0.875
41220.1	0.875	0.875	0.875	0.875	0.875	41227.1	0.875	0.875	0.875	0.875	0.875	41233.1	0.875	1.875	1.75	0.875	0.875
41220.1	0.875	0.875	0.875	0.875	0.875	41227.1	0.875	0.875	0.875	0.875	0.875	41233.1	1.75	1.625	1.75	0.875	0.875
41220.1	0.875	0.875	0.875	0.875	0.875	41227.1	0.875	0.875	0.875	0.875	0.875	41233.1	1.625	1.75	1.75	0.875	0.875
41220.1	0.875	0.875	0.875	0.875	0.875	41227.1	0.875	0.875	0.875	0.875	0.875	41233.1	0.875	1.5	1	0.875	0.875
41220.1	0.875	0.875	0.875	0.875	0.875	41227.1	0.875	0.875	0.875	0.875	0.875	41233.1	0.875	2	1.5	0.875	1.625
41220.1	0.875	0.875	0.875	0.875	0.875	41227.1	0.875	0.875	1.5	0.875	0.875	41233.1	0.875	2	1.625	1.75	0.875
41220.1	0.875	1.625	0.875	0.875	0.875	41227.1	0.875	0.875	0.875	0.875	0.875	41233.1	0.875	1.5	1	1.625	0.875
41220.1	0.875	0.875	0.875	0.875	0.875	41227.1	0.875	0.875	0.875	0.875	0.875	41233.1	0.875	1	1	1.5	0.875
41220.1	0.875	0.875	0.875	0.875	0.875	41227.1	0.875	0.875	0.875	0.875	0.875	41233.1	1.75	1	1	1	0.875
41220.1	0.875	0.875	0.875	0.875	0.875	41227.1	0.875	0.875	0.875	0.875	0.875	41233.1	0.875	1	1	1	0.875
41220.1	0.875	0.875	0.875	0.875	0.875	41227.1	0.875	0.875	0.875	0.875	0.875	41233.1	0.875	1	1	1	0.875
41220.1	0.875	0.875	0.875	0.875	0.875	41227.1	0.875	0.875	0.875	0.875	0.875	41233.1	0.875	1	1.875	1	0.875
41220.1	0.875	0.875	0.875	2.75	0.875	41227.1	0.875	1.5	0.875	0.875	0.875	41233.1	1	1	1.875	1	0.875
41220.1	0.875	0.875	0.875	0.875	0.875	41227.1	0.875	0.875	0.875	0.875	0.875	41233.1	1	1.5	1.875	1	1.5
41220.1	0.875	0.875	0.875	2.75	0.875	41227.1	0.875	1.875	0.875	0.875	0.875	41233.1	1	2.5	1.625	1	0.875
41220.1	0.875	0.875	0.875	2.625	0.875	41227.1	0.875	1.5	0.875	0.875	0.875	41233.1	1	1.75	1.625	1	0.875
41220.1	1.625	0.875	0.875	0.875	0.875	41227.1	0.875	0.875	0.875	0.875	0.875	41233.1	1	1.5	1	1	0.875
41220.1	0.875	0.875	0.875	1.5	0.875	41227.1	0.875	0.875	0.875	0.875	0.875	41233.1	1	1	1	1	0.875
41220.1	0.875	0.875	0.875	0.875	0.875	41227.1	0.875	0.875	0.875	0.875	0.875	41233.1	1	1	1	1	0.875
41220.1	0.875	0.875	0.875	0.875	0.875	41227.1	0.875	1.625	0.875	0.875	0.875	41233.1	1	1.75	1	1.625	0.875
41220.1	0.875	0.875	0.875	1.5	0.875	41227.1	0.875	0.875	0.875	0.875	0.875	41233.1	1	1.875	1	1	0.875
41220.1	0.875	0.875	0.875	1.5	1.625	41227.1	0.875	0.875	0.875	0.875	0.875	41233.1	0.875	1.875	1.5	1	0.875
41220.1	0.875	0.875	0.875	1.5	1.5	41227.1	0.875	0.875	0.875	0.875	0.875	41233.1	0.875	1.5	1	1.5	0.875
41220.1	0.875	2.625	0.875	0.875	1.5	41227.1	0.875	1.625	0.875	0.875	0.875	41233.1	0.875	1	1	1	0.875
41220.1	0.875	1.75	0.875	0.875	0.875	41227.1	0.875	0.875	0.875	0.875	0.875	41233.1	0.875	2.125	1	1	0.875
41220.1	0.875	0.875	0.875	0.875	0.875	41227.1	0.875	0.875	0.875	1.75	0.875	41233.1	0.875	1.875	1.625	1	0.875
41220.1	0.875	0.875	0.875	1.5	1.5	41227.1	0.875	0.875	0.875	0.875	0.875	41233.1	0.875	2	1	1	0.875
41220.1	0.875	0.875	0.875	1.5	1.875	41227.1	0.875	0.875	0.875	0.875	0.875	41233.1	0.875	1.875	1	1	0.875
41220.1	0.875	0.875	0.875	0.875	0.875	41227.1	0.875	0.875	0.875	0.875	0.875	41233.1	0.875	1.625	1	1.875	1.5
41220.1	0.875	0.875	0.875	1.5	0.875	41227.1	0.875	0.875	0.875	0.875	0.875	41233.1	0.875	1.875	1	2.25	0.875
41220.1	0.875	0.875	0.875	1.5	0.875	41227.1	0.875	0.875	0.875	0.875	0.875	41233.1	0.875	1.625	1	1.875	0.875
41220.1	0.875	0.875	0.875	1.5	0.875	41227.1	0.875	0.875	0.875	0.875	0.875	41233.1	0.875	1.5	1	1.75	0.875
41220.1	0.875	0.875	0.875	1.5	0.875	41227.1	0.875	0.875	0.875	0.875	0.875	41233.1	0.875	1.5	1	2.125	0.875
41220.1	0.875	0.875	0.875	1.5	0.875	41227.1	0.875	0.875	0.875	0.875	0.875	41233.1	0.875	1	1	2.5	0.875
41220.1	0.875	0.875	0.875	1.5	0.875	41227.1	0.875	0.875	0.875	1.5	0.875	41233.1	0.875	1.875	1	1.625	0.875
41220.1	0.875	0.875	0.875	1.5	0.875	41227.1	0.875	1	0.875	0.875	0.875	41233.1	0.875	1	1	1	1.5
41220.1	0.875	0.875	0.875	1.5	0.875	41227.1	0.875	1	0.875	0.875	0.875	41233.1	0.875	1	1	1.625	0.875
41220.1	1.5	1.5	0.875	1.5	0.875	41227.1	0.875	1	0.875	0.875	0.875	41233.1	0.875	1.5	1	1	0.875
41220.1	0.875	0.875	0.875	1.5	0.875	41227.1	0.875	0.875	0.875	0.875	0.875	41233.1	3.125	1.5	0.875	1.5	1.5
41220.1	0.875	0.875	0.875	1.5	0.875	41227.1	0.875	0.875	0.875	0.875	0.875	41233.1	0.875	1.5	0.875	1.5	1.75
41220.1	0.875	0.875	0.875	1.5	0.875	41227.1	0.875	0.875	0.875	0.875	0.875	41233.1	0.875	1	0.875	1.5	0.875
41220.1	0.875	0.875	0.875	1.5	0.875	41227.1	0.875	0.875	0.875	0.875	0.875	41233.1	0.875	1	0.875	1	0.875
41220.1	0.875	0.875	0.875	1.5	0.875	41227.1	0.875	0.875	0.875	0.875	0.875	41233.1	0.875	1.5	0.875	1	0.875
41220.1	0.875	0.875	0.875	1	0.875	41227.1	0.875	0.875	0.875	0.875	0.875	41233.1	0.875	1.75	0.875	1	0.875
41220.1	0.875	0.875	0.875	1.5	0.875	41227.1	0.875	0.875	0.875	0.875	0.875	41233.1	0.875	1.5	0.875	1	0.875
41220.1	0.875	0.875	0.875	1.5	0.875	41227.1	1.875	0.875	0.875	0.875	0.875	41233.1	0.875	1	0.875	1	0.875
41220.1	0.875	0.875	0.875	1.5	0.875	41227.1	0.875	0.875	0.875	1.75	0.875	41233.1	0.875	1.5	0.875	1	0.875
41220.1	0.875	0.875	0.875	1.5	0.875	41227.1	0.875	0.875	1.5	1.625	0.875	41233.1	0.875	1.625	0.875	1	0.875
41220.1	0.875	0.875	0.875	1	0.875	41227.1	0.875	0.875	1.5	0.875	0.875	41233.1	0.875	1	0.875	1	0.875
41220.1	1.75	0.875	0.875	1	0.875	41227.1	0.875	0.875	0.875	0.875	0.875	41233.1	0.875	1.5	0.875	1	0.875
41220.1	0.875	0.875	0.875	1.75	0.875	41227.1	0.875	0.875	0.875	0.875	0.875	41233.1	0.875	1.5	0.875	1	0.875
41220.1	0.875	1.5	0.875	1	0.875	41227.1	0.875	0.875	0.875	0.875	0.875	41233.1	0.875	1.5	0.875	1	0.875
41220.1	0.875	1.625	0.875	1	0.875	41227.1	0.875	0.875	0.875	0.875	0.875	41233.1	0.875	1	0.875	1	0.875
41220.1	1.5	0.875	0.875	1.5	0.875	41227.1	0.875	1.625	0.875	0.875	0.875	41233.1	0.875	1.5	0.875	1	0.875
41220.1	0.875	0.875	0.875	1	0.875	41227.1	1.625	0.875	0.875	0.875	0.875	41233.1	0.875	2.5	0.875	1	0.875
41220.1	0.875	0.875	0.875	1.5	0.875	41227.1	2.125	0.875	0.875	0.875	0.875	41233.1	0.875	1.75	0.875	1.5	0.875
41220.1	0.875	0.875	0.875	1	0.875	41227.1	1.75	0.875	0.875	0.875	0.875	41233.1	0.875	1.5	0.875	0.875	0.875
41220.1	0.875	0.875	0.875	1.5	0.875	41227.1	0.875	0.875	0.875	0.875	0.875	41233.1	0.875	1	0.875	0.875	0.875
41220.1	0.875	0.875	0.875	1.5	0.875	41227.1	0.875	1.625	0.875	0.875	0.875	41233.1	0.875	1.5	0.875	1.5	0.875
41220.1	0.875	0.875	0.875	1.5	0.875	41227.1	0.875	0.875	0.875	0.875	0.875	41233.1	0.875	1.75	0.875	0.875	0.875
41220.1	0.875	0.875	0.875	1	0.875	41227.1	0.875	0.875	0.875	0.875	0.875	41233.1	0.875	1.5	0.875	0.875	0.875
41220.1	0.875	0.875	0.875	1	0.875	41227.1	0.875	0.875	0.875	0.875	0.875	41233.1	0.875	1	0.875	0.875	0.875
41220.1	0.875	0.875	0.875	1	0.875	41227.1	0.875	0.875	0.875	0.875	0.875	41233.1	0.875	1.875	0.875	0.875	0.875
41220.1	0.875	0.875	0.875	1.5	0.875	41227.1	0.875	0.875	0.875	0.875	0.875	41233.1	0.875	1.75	0.875	1.5	0.875
41220.1	0.875	0.875	0.875	1	0.875	41227.1	0.875	0.875	0.875	0.875	0.875	41233.1	0.875	1.5	0.875	0.875	0.875
41220.1	0.875	0.875	0.875	1.5	0.875	41227.1	0.875	0.875	0.875	0.875	0.875	41233.1	0.875	1.875	0.875	0.875	0.875
41220.1	0.875	0.875	0.875	1	0.875	41227.1	0.875	0.875	0.875	0.875	0.875	41233.1	0.875	1.875	0.875	0.875	0.875
41220.1	0.875	0.875	0.875	1	0.875	41227.1	0.875	1.625	0.875	0.875	0.875	41233.1	0.875	1.5	0.875	0.875	0.875
41220.1	0.875	0.875	0.875	1	0.875	41227.1	0.875	0.875	0.875	0.875	0.875	41233.1	0.875	1	0.875	0.875	0.875
41220.1	0.875	0.875	0.875	1.625	0.875	41227.1	0.875	0.875	0.875	1.625	0.875	41233.1	1.5	1	0.875	0.875	0.875
41220.1	0.875	0.875	0.875	1	0.875	41227.1	0.875	0.875	0.875	1.625	0.875	41233.1	0.875	1	0.875	0.875	0.875
41220.1	0.875	0.875	0.875	1.5	0.875	41227.1	0.875	0.875	0.875	0.875	0.875	41233.1	1.625	1.625	0.875	0.875	0.875
41220.1	0.875	0.875	0.875	1.5	0.875	41227.1	0.875	0.875	0.875	0.875	0.875	41233.1	0.875	1.625	0.875	0.875	0.875
41220.1	0.875	0.875	0.875	1	0.875	41227.1	0.875	0.875	0.875	0.875	0.875	41233.1	0.875	2.25	0.875	1.625	0.875
41220.1	0.875	0.875	0.875	1.5	0.875	41227.1	0.875	0.875	1.5	0.875	0.875	41233.1	0.875	1.75	0.875	0.875	0.875
41220.1	1.5	0.875	0.875	1.5	0.875	41227.1	0.875	0.875	0.875	0.875	0.875	41233.1	0.875	1	0.875	0.875	0.875
41220.1	0.875	0.875	0.875	1	0.875	41227.1	0.875	0.875	0.875	0.875	0.875	41233.1	0.875	1.5	0.875	0.875	0.875
41220.1	0.875	0.875	0.875	1	0.875	41227.1	0.875	0.875	0.875	0.875	0.875	41233.1	0.875	1	0.875	1.5	0.875
41220.1	0.875	0.875	0.875	1.5	0.875	41227.1	0.875	1.875	0.875	0.875	0.875	41233.1	0.875	1.5	0.875	0.875	0.875
41220.1	0.875	0.875	0.875	1.625	0.875	41227.1	0.875	1.625	0.875	0.875	0.875	41233.1	0.875	1	0.875	1	0.875
41220.1	0.875	0.875	0.875	1.5	0.875	41227.1	0.875	0.875	0.875	0.875	0.875	41233.1	0.875	1.5	0.875	1	0.875
41220.1	0.875	0.875	1.625	1	0.875	41227.1	0.875	0.875	0.875	0.875	0.875	41233.1	0.875	1.875	0.875	1	0.875
41220.1	0.875	0.875	0.875	1	0.875	41227.1	0.875	1.625	0.875	0.875	2.75	41233.1	0.875	1.75	0.875	1	0.875
41220.1	0.875	0.875	0.875	1.5	0.875	41227.1	0.875	0.875	0.875	0.875	1.625	41233.1	0.875	1.5	0.875	1	0.875
41220.1	0.875	0.875	0.875	1	0.875	41227.1	0.875	0.875	0.875	0.875	0.875	41233.1	0.875	2	0.875	1	0.875
41220.1	0.875	0.875	0.875	1.5	0.875	41227.1	0.875	0.875	0.875	0.875	1.875	41233.1	0.875	1.75	0.875	1	0.875
41220.1	1.5	0.875	1.5	1	0.875	41227.1	0.875	0.875	1.5	0.875	1.75	41233.1	0.875	1.75	0.875	0.875	0.875
41220.1	0.875	1.5	1.875	1	0.875	41227.1	0.875	0.875	0.875	0.875	0.875	41233.1	0.875	1.5	0.875	0.875	0.875
41220.1	1.375	1.625	0.875	1.5	0.875	41227.1	0.875	0.875	0.875	0.875	0.875	41233.1	0.875	1	0.875	0.875	0.875
41220.1	0.875	0.875	0.875	1	0.875	41227.1	0.875	0.875	0.875	0.875	0.875	41233.1	0.875	1	0.875	0.875	0.875
41220.1	0.875	0.875	0.875	1.5	0.875	41227.1	0.875	1.625	0.875	0.875	0.875	41233.1	0.875	1.625	0.875	0.875	1.5
41220.1	0.875	0.875	0.875	1	0.875	41227.1	0.875	1.625	0.875	0.875	0.875	41233.1	0.875	1.5	0.875	0.875	0.875
41220.1	0.875	1.625	0.875	1.5	0.875	41227.1	0.875	1.625	0.875	0.875	0.875	41233.1	0.875	1.75	0.875	0.875	0.875
41220.1	1.375	0.875	0.875	1	0.875	41227.1	0.875	0.875	0.875	0.875	1.625	41233.1	0.875	1.625	0.875	0.875	0.875
41220.1	2.125	0.875	0.875	1.5	0.875	41227.1	0.875	0.875	0.875	0.875	0.875	41233.1	0.875	1.5	0.875	0.875	0.875
41220.1	0.875	0.875	0.875	1	0.875	41227.1	0.875	1.625	0.875	0.875	0.875	41233.1	0.875	1.5	0.875	0.875	0.875
41220.1	0.875	0.875	0.875	1	0.875	41227.1	0.875	0.875	0.875	0.875	0.875	41233.1	0.875	1.75	0.875	0.875	0.875
41220.1	0.875	0.875	0.875	1	0.875	41227.1	0.875	0.875	0.875	0.875	0.875	41233.1	0.875	1.75	0.875	0.875	0.875
41220.1	0.875	0.875	0.875	1.625	0.875	41227.1	0.875	0.875	0.875	0.875	0.875	41233.1	0.875	1.5	0.875	0.875	0.875
41220.1	0.875	0.875	0.875	1.5	0.875	41227.1	0.875	1	0.875	0.875	0.875	41233.1	0.875	2.5	0.875	0.875	0.875
41220.1	0.875	0.875	0.875	1.5	0.875	41227.1	0.875	1.625	0.875	0.875	0.875	41233.1	0.875	2.625	0.875	0.875	0.875
41220.1	0.875	0.875	0.875	1.5	0.875	41227.1	0.875	1	0.875	0.875	0.875	41233.1	0.875	1.5	1.625	0.875	0.875
41220.1	0.875	0.875	0.875	1	0.875	41227.1	0.875	1	0.875	0.875	0.875	41233.1	0.875	1.75	3.25	0.875	0.875
41220.1	1.5	0.875	0.875	1	0.875	41227.1	0.875	1	0.875	0.875	0.875	41233.1	0.875	2.375	0.875	0.875	0.875
41220.1	0.875	0.875	0.875	1.5	0.875	41227.1	0.875	1	0.875	0.875	0.875	41233.1	0.875	2.25	0.875	0.875	0.875
41220.1	1	0.875	0.875	1	0.875	41227.1	0.875	1.625	0.875	0.875	0.875	41233.1	0.875	1.875	0.875	0.875	0.875
41220.1	1	0.875	0.875	1.5	0.875	41227.1	0.875	1	0.875	0.875	1.625	41233.1	0.875	1.5	0.875	0.875	0.875
41220.1	1	0.875	0.875	1	0.875	41227.1	1.625	1	0.875	0.875	1.625	41233.1	0.875	1.5	0.875	0.875	0.875
41220.1	1	0.875	0.875	1.5	0.875	41227.1	1.625	1	0.875	0.875	1.625	41233.1	0.875	1.75	0.875	0.875	0.875
41220.1	1	0.875	0.875	1	0.875	41227.1	0.875	1	0.875	0.875	1.625	41233.1	0.875	1	0.875	0.875	0.875
41220.1	1	0.875	0.875	1.625	0.875	41227.1	0.875	1	0.875	0.875	1.625	41233.1	0.875	1	0.875	0.875	0.875
41220.1	1	0.875	0.875	1	0.875	41227.1	0.875	1	0.875	0.875	0.875	41233.1	0.875	1.625	0.875	0.875	0.875
41220.1	0.875	0.875	0.875	1	0.875	41227.1	0.875	1	0.875	0.875	0.875	41233.1	0.875	1.625	0.875	0.875	0.875
41220.1	0.875	0.875	0.875	1	0.875	41227.1	0.875	1	0.875	0.875	0.875	41233.1	0.875	1.5	0.875	0.875	0.875
41220.1	0.875	0.875	0.875	1.625	0.875	41227.1	0.875	1	0.875	0.875	0.875	41233.1	0.875	1.875	0.875	0.875	0.875
41220.1	0.875	0.875	0.875	1	0.875	41227.1	0.875	1.75	0.875	0.875	0.875	41233.1	0.875	1.5	0.875	0.875	0.875
41220.1	0.875	0.875	1.5	1	0.875	41227.1	0.875	1	0.875	0.875	0.875	41233.1	0.875	1	0.875	0.875	0.875
41220.1	0.875	0.875	1.5	1.5	0.875	41227.1	0.875	1	0.875	0.875	0.875	41233.1	0.875	1	0.875	0.875	0.875
41220.1	0.875	0.875	0.875	1	0.875	41227.1	0.875	1	0.875	0.875	0.875	41233.1	0.875	1.5	0.875	0.875	0.875
41220.1	0.875	0.875	0.875	1	0.875	41227.1	1.625	1	0.875	0.875	0.875	41233.1	0.875	1.75	0.875	0.875	0.875
41220.1	0.875	0.875	0.875	1	0.875	41227.1	2	1	0.875	0.875	0.875	41233.1	0.875	1	0.875	0.875	0.875
41220.1	1.75	1.625	0.875	1	0.875	41227.1	0.875	1	0.875	0.875	0.875	41233.1	0.875	1	0.875	0.875	0.875
41220.1	1.5	1.5	0.875	1	0.875	41227.1	0.875	1	0.875	0.875	0.875	41233.1	0.875	1.5	0.875	0.875	0.875
41220.1	1.625	0.875	0.875	1	1.5	41227.1	0.875	0.875	0.875	0.875	0.875	41233.1	1.625	1	0.875	0.875	0.875
41220.1	0.875	0.875	0.875	1	1.625	41227.1	0.875	0.875	1.5	0.875	0.875	41233.1	0.875	1	0.875	0.875	0.875
41220.1	1.375	0.875	0.875	1	1.625	41227.1	0.875	0.875	0.875	0.875	0.875	41233.1	0.875	1	0.875	0.875	0.875
41220.1	0.875	0.875	0.875	1	0.875	41227.1	0.875	0.875	0.875	0.875	0.875	41233.1	0.875	1	0.875	0.875	0.875
41220.1	0.875	0.875	0.875	1	0.875	41227.1	0.875	0.875	0.875	0.875	0.875	41233.1	0.875	1	0.875	0.875	0.875
41220.1	0.875	0.875	0.875	1	0.875	41227.1	0.875	1.625	0.875	0.875	0.875	41233.1	0.875	1	0.875	0.875	0.875
41220.1	0.875	0.875	0.875	1	0.875	41227.1	0.875	0.875	1.625	0.875	0.875	41233.1	0.875	1	0.875	0.875	0.875
41220.1	0.875	0.875	0.875	1	0.875	41227.1	0.875	0.875	1.5	0.875	0.875	41233.1	0.875	1	0.875	0.875	0.875
41220.1	0.875	0.875	0.875	1	0.875	41227.1	0.875	0.875	0.875	0.875	0.875	41233.1	0.875	1	0.875	0.875	1.5
41220.1	0.875	0.875	0.875	0.875	0.875	41227.1	0.875	0.875	0.875	0.875	0.875	41233.1	0.875	1	0.875	0.875	1.5
41220.1	0.875	0.875	0.875	0.875	0.875	41227.1	0.875	0.875	0.875	0.875	0.875	41233.1	0.875	1	0.875	0.875	0.875
41220.1	0.875	0.875	0.875	0.875	0.875	41227.1	0.875	0.875	0.875	0.875	1.875	41233.1	0.875	1.625	0.875	0.875	0.875
41220.1	0.875	0.875	0.875	0.875	0.875	41227.1	0.875	0.875	0.875	0.875	0.875	41233.1	0.875	1	0.875	0.875	0.875
41220.1	0.875	0.875	0.875	0.875	0.875	41227.1	0.875	0.875	0.875	0.875	1.625	41233.1	0.875	1	0.875	0.875	0.875
41220.1	0.875	0.875	0.875	0.875	0.875	41227.1	0.875	0.875	0.875	0.875	1.625	41233.1	0.875	1.5	0.875	0.875	0.875
41220.1	0.875	0.875	0.875	0.875	0.875	41227.1	0.875	0.875	0.875	0.875	0.875	41233.1	0.875	1.5	0.875	1.5	0.875
41220.1	1.375	0.875	0.875	0.875	0.875	41227.1	0.875	0.875	0.875	0.875	0.875	41233.1	0.875	1.5	0.875	0.875	0.875
41220.1	0.875	0.875	0.875	0.875	0.875	41227.1	0.875	0.875	0.875	0.875	1.625	41233.1	0.875	1	0.875	1.625	0.875
41220.1	0.875	0.875	0.875	0.875	0.875	41227.1	0.875	0.875	0.875	0.875	0.875	41233.1	0.875	1	0.875	0.875	0.875
41220.1	0.875	0.875	0.875	0.875	0.875	41227.1	0.875	0.875	0.875	0.875	0.875	41233.1	0.875	1	0.875	0.875	0.875
41220.1	0.875	0.875	0.875	1.625	0.875	41227.1	0.875	0.875	0.875	0.875	0.875	41233.1	0.875	1	0.875	0.875	0.875
41220.1	0.875	0.875	0.875	0.875	0.875	41227.1	0.875	0.875	0.875	0.875	0.875	41233.1	0.875	1.875	0.875	0.875	0.875
41220.1	0.875	0.875	0.875	0.875	0.875	41227.1	2.25	0.875	0.875	0.875	0.875	41233.1	0.875	1.5	0.875	0.875	0.875
41220.1	0.875	0.875	1.875	0.875	0.875	41227.1	3.75	0.875	0.875	0.875	0.875	41233.1	1.75	1	0.875	0.875	0.875
41220.1	0.875	0.875	0.875	0.875	0.875	41227.1	1.5	0.875	0.875	0.875	0.875	41233.1	0.875	1	0.875	1.625	0.875
41220.1	0.875	0.875	0.875	1.5	0.875	41227.1	0.875	0.875	0.875	0.875	0.875	41233.1	0.875	1.5	1.75	0.875	0.875
41220.1	0.875	0.875	0.875	0.875	0.875	41227.1	0.875	0.875	0.875	0.875	0.875	41233.1	0.875	1	0.875	1.5	0.875
41220.1	0.875	0.875	0.875	0.875	0.875	41227.1	0.875	0.875	0.875	1.75	0.875	41233.1	0.875	1.5	0.875	0.875	0.875
41220.1	0.875	1.75	0.875	0.875	0.875	41227.1	0.875	0.875	0.875	0.875	0.875	41233.1	1.625	1	0.875	0.875	0.875
41220.1	0.875	1.625	0.875	0.875	0.875	41227.1	0.875	0.875	0.875	0.875	0.875	41233.1	0.875	1	0.875	0.875	0.875
41220.1	1.5	0.875	0.875	1.75	0.875	41227.1	0.875	1.625	0.875	0.875	0.875	41233.1	0.875	1	0.875	0.875	0.875
41220.1	1.5	0.875	0.875	2	0.875	41227.1	0.875	1.5	0.875	0.875	0.875	41233.1	0.875	1.875	0.875	0.875	0.875
41220.1	1.375	0.875	0.875	2	0.875	41227.1	0.875	0.875	0.875	0.875	1.875	41233.1	0.875	2.375	0.875	1.5	0.875
41220.1	0.875	0.875	0.875	1.75	0.875	41227.1	0.875	0.875	0.875	0.875	1.875	41233.1	0.875	1	0.875	0.875	0.875
41220.1	0.875	0.875	0.875	1.75	0.875	41227.1	0.875	0.875	0.875	0.875	0.875	41233.1	0.875	1.5	0.875	0.875	0.875
41220.1	0.875	0.875	0.875	0.875	0.875	41227.1	0.875	0.875	0.875	0.875	0.875	41233.1	0.875	1.75	0.875	0.875	0.875
41220.1	0.875	0.875	0.875	1.875	0.875	41227.1	0.875	0.875	0.875	0.875	0.875	41233.1	0.875	2.375	0.875	0.875	0.875
41220.1	0.875	0.875	1.625	1.625	0.875	41227.1	0.875	0.875	0.875	1.625	1.875	41233.1	0.875	2.75	0.875	0.875	0.875
41220.1	0.875	0.875	1.625	1.75	0.875	41227.1	0.875	0.875	0.875	1.875	0.875	41233.1	0.875	2.375	0.875	0.875	0.875
41220.1	0.875	0.875	0.875	1	0.875	41227.1	0.875	0.875	0.875	0.875	0.875	41233.1	0.875	1.875	0.875	0.875	0.875
41220.1	0.875	0.875	0.875	1	0.875	41227.1	0.875	0.875	0.875	0.875	0.875	41233.1	0.875	2.75	0.875	0.875	0.875
41220.1	0.875	0.875	0.875	1	0.875	41227.1	0.875	0.875	0.875	0.875	0.875	41233.1	0.875	3.625	0.875	1	0.875
41220.1	0.875	0.875	0.875	0.875	1.5	41227.1	0.875	0.875	0.875	0.875	0.875	41233.1	0.875	2	0.875	1	0.875
41220.1	0.875	0.875	0.875	1.5	1.875	41227.1	0.875	0.875	0.875	0.875	0.875	41233.1	1.875	2.125	0.875	1	0.875
41220.1	0.875	0.875	0.875	0.875	0.875	41227.1	0.875	0.875	0.875	0.875	1.625	41233.1	1.625	2.75	0.875	1	0.875
41220.1	0.875	0.875	0.875	1	1.625	41227.1	0.875	0.875	0.875	0.875	0.875	41233.1	0.875	1.875	0.875	0.875	0.875
41220.1	0.875	0.875	0.875	1	0.875	41227.1	0.875	0.875	0.875	0.875	0.875	41233.1	0.875	1	0.875	0.875	0.875
41220.1	0.875	0.875	0.875	1	0.875	41227.1	0.875	0.875	0.875	0.875	0.875	41233.1	0.875	1.875	0.875	0.875	0.875
41220.1	0.875	1.5	0.875	1	0.875	41227.1	0.875	0.875	0.875	0.875	0.875	41233.1	1.5	1.75	0.875	1.5	0.875
41220.1	0.875	0.875	0.875	1	0.875	41227.1	0.875	0.875	0.875	0.875	1.5	41233.1	1.625	1.5	0.875	0.875	0.875
41220.1	0.875	0.875	0.875	1	0.875	41227.1	0.875	0.875	0.875	0.875	0.875	41233.1	0.875	1.75	0.875	0.875	0.875
41220.1	0.875	0.875	0.875	1	0.875	41227.1	0.875	0.875	0.875	0.875	0.875	41233.1	0.875	1.5	0.875	0.875	0.875
41220.1	0.875	0.875	0.875	1	0.875	41227.1	0.875	0.875	1.625	0.875	0.875	41233.1	0.875	1.625	2.25	0.875	0.875
41220.1	0.875	0.875	0.875	1	0.875	41227.1	0.875	0.875	0.875	0.875	0.875	41233.1	0.875	1.5	1.625	0.875	1.5
41220.1	0.875	0.875	0.875	1.5	0.875	41227.1	0.875	0.875	0.875	0.875	1.875	41233.1	0.875	1	0.875	0.875	0.875
41220.1	0.875	0.875	0.875	1.5	0.875	41227.1	0.875	0.875	0.875	0.875	0.875	41233.1	0.875	1.75	0.875	1.5	0.875
41220.1	0.875	0.875	0.875	1	0.875	41227.1	0.875	0.875	0.875	0.875	3.125	41233.1	0.875	1	0.875	1.5	0.875
41220.1	0.875	0.875	1.5	1	0.875	41227.1	0.875	0.875	0.875	0.875	1.875	41233.1	0.875	1.875	0.875	1.625	0.875
41220.1	0.875	0.875	0.875	1.5	0.875	41227.1	0.875	0.875	0.875	0.875	1.875	41233.1	0.875	1.5	0.875	2.375	0.875
41220.1	0.875	0.875	0.875	1	0.875	41227.1	0.875	0.875	0.875	0.875	1.625	41233.1	0.875	1	0.875	2.375	0.875
41220.1	0.875	0.875	0.875	1	0.875	41227.1	0.875	0.875	0.875	0.875	1.75	41233.1	1.5	1	0.875	0.875	0.875
41220.1	0.875	0.875	0.875	1	0.875	41227.1	0.875	0.875	0.875	0.875	1.75	41233.1	1.875	1	0.875	0.875	0.875
41220.1	0.875	0.875	0.875	1	0.875	41227.1	0.875	0.875	0.875	0.875	2.25	41233.1	0.875	1.625	0.875	1.5	0.875
41220.1	0.875	0.875	0.875	1	0.875	41227.1	0.875	0.875	0.875	0.875	1.75	41233.1	0.875	1	0.875	0.875	0.875
41220.1	0.875	0.875	0.875	1	0.875	41227.1	0.875	0.875	0.875	0.875	1	41233.1	0.875	1.75	0.875	0.875	0.875
41220.1	0.875	0.875	1.5	1	0.875	41227.1	0.875	0.875	0.875	0.875	1	41233.1	0.875	1.5	0.875	0.875	0.875
41220.1	0.875	0.875	0.875	0.875	0.875	41227.1	0.875	0.875	0.875	0.875	1.5	41233.1	1	1	0.875	0.875	0.875
41220.1	0.875	0.875	0.875	0.875	0.875	41227.1	0.875	0.875	0.875	2.25	1	41233.1	1	1	0.875	0.875	0.875
41220.1	0.875	0.875	0.875	0.875	0.875	41227.1	0.875	0.875	0.875	1.625	1	41233.1	1	1	0.875	0.875	0.875
41220.1	0.875	0.875	0.875	0.875	0.875	41227.1	0.875	0.875	0.875	0.875	1	41233.1	0.875	1	0.875	1.625	0.875
41220.1	0.875	0.875	1.5	0.875	0.875	41227.1	0.875	0.875	0.875	0.875	1	41233.1	0.875	1	0.875	0.875	0.875
41220.1	0.875	0.875	0.875	1.5	0.875	41227.1	0.875	0.875	0.875	0.875	1	41233.1	0.875	1.625	0.875	0.875	0.875
41220.1	0.875	0.875	0.875	1.5	0.875	41227.1	0.875	0.875	0.875	0.875	1	41233.1	0.875	1	1.5	0.875	0.875
41220.1	0.875	0.875	0.875	1.625	0.875	41227.1	0.875	0.875	0.875	0.875	1	41233.1	0.875	1.5	0.875	0.875	0.875
41220.1	0.875	0.875	0.875	1.5	0.875	41227.1	0.875	0.875	0.875	0.875	1	41233.1	0.875	1	0.875	1	0.875
41220.1	0.875	0.875	0.875	0.875	0.875	41227.1	0.875	0.875	0.875	0.875	1	41233.1	1.875	1	0.875	1	0.875
41220.1	0.875	0.875	1.5	0.875	0.875	41227.1	0.875	0.875	0.875	0.875	1	41233.1	0.875	1.5	0.875	1	0.875
41220.1	0.875	0.875	0.875	0.875	0.875	41227.1	0.875	0.875	0.875	0.875	1	41233.1	0.875	1	0.875	1	0.875
41220.1	0.875	0.875	0.875	0.875	0.875	41227.1	0.875	0.875	0.875	1.875	1	41233.1	0.875	1	1.625	1	0.875
41220.1	0.875	0.875	0.875	0.875	0.875	41227.1	0.875	0.875	0.875	1.625	1	41233.1	0.875	1.75	0.875	1.5	0.875
41220.1	0.875	0.875	0.875	0.875	1.625	41227.1	0.875	0.875	0.875	0.875	1	41233.1	0.875	1	0.875	1	0.875
41220.1	0.875	1.625	0.875	0.875	0.875	41227.1	0.875	0.875	0.875	0.875	0.875	41233.1	1.5	1.75	0.875	1	0.875
41220.1	0.875	0.875	0.875	0.875	0.875	41227.1	0.875	0.875	0.875	0.875	1.625	41233.1	0.875	1.75	0.875	1	0.875
41220.1	0.875	0.875	0.875	0.875	0.875	41227.1	0.875	1.75	0.875	0.875	0.875	41233.1	0.875	1.5	0.875	1.5	0.875
41220.1	0.875	0.875	0.875	0.875	0.875	41227.1	0.875	1.625	0.875	0.875	1.5	41233.1	0.875	1	0.875	1	0.875
41220.1	0.875	0.875	1	1.75	0.875	41227.1	0.875	0.875	0.875	2	0.875	41233.1	0.875	1	0.875	1	0.875
41220.1	0.875	0.875	1	0.875	0.875	41227.1	0.875	1.5	0.875	0.875	0.875	41233.1	0.875	1	0.875	1	0.875
41220.1	0.875	0.875	1	0.875	0.875	41227.1	1.875	0.875	0.875	0.875	0.875	41233.1	0.875	1.625	0.875	1	0.875
41220.1	0.875	0.875	0.875	0.875	0.875	41227.1	1.625	0.875	0.875	0.875	0.875	41233.1	0.875	1	0.875	1	0.875
41220.1	0.875	0.875	0.875	0.875	0.875	41227.1	0.875	0.875	1.625	0.875	0.875	41233.1	0.875	1	0.875	1	0.875
41220.1	0.875	0.875	0.875	0.875	0.875	41227.1	0.875	0.875	1.875	0.875	0.875	41233.1	0.875	1	0.875	1	0.875
41220.1	0.875	0.875	0.875	0.875	0.875	41227.1	2.125	0.875	0.875	0.875	0.875	41233.1	0.875	1	0.875	1	0.875
41220.1	0.875	1.625	0.875	0.875	0.875	41227.1	1.625	0.875	0.875	0.875	0.875	41233.1	0.875	1	0.875	0.875	0.875
41220.1	0.875	0.875	0.875	0.875	0.875	41227.1	2	0.875	0.875	0.875	0.875	41233.1	0.875	1	0.875	0.875	0.875
41220.1	0.875	0.875	0.875	0.875	0.875	41227.1	1.625	0.875	0.875	0.875	0.875	41233.1	0.875	1	0.875	0.875	0.875
41220.1	0.875	0.875	0.875	0.875	0.875	41227.1	1.625	0.875	0.875	0.875	0.875	41233.1	0.875	1	0.875	0.875	0.875
41220.1	0.875	0.875	0.875	0.875	0.875	41227.1	1.625	0.875	0.875	0.875	0.875	41233.1	0.875	1	1.75	0.875	0.875
41220.1	0.875	0.875	0.875	0.875	0.875	41227.1	0.875	0.875	0.875	1.625	0.875	41233.1	0.875	1	0.875	0.875	0.875
41220.1	0.875	0.875	0.875	0.875	0.875	41227.1	0.875	0.875	0.875	0.875	0.875	41233.1	0.875	1	0.875	1.625	0.875
41220.1	0.875	0.875	0.875	0.875	0.875	41227.1	0.875	0.875	0.875	0.875	0.875	41233.1	0.875	1	0.875	1.5	0.875
41220.1	0.875	0.875	0.875	0.875	0.875	41227.1	0.875	0.875	0.875	0.875	0.875	41233.1	0.875	1	0.875	0.875	0.875
41220.1	1.375	0.875	0.875	0.875	0.875	41227.1	0.875	0.875	0.875	1.75	0.875	41233.1	0.875	1	0.875	0.875	0.875
41220.1	0.875	0.875	0.875	0.875	0.875	41227.1	0.875	0.875	0.875	1	0.875	41233.1	0.875	0.875	0.875	0.875	0.875
41220.1	0.875	0.875	0.875	0.875	0.875	41227.1	0.875	0.875	0.875	1	0.875	41233.1	0.875	0.875	0.875	0.875	0.875
41220.1	0.875	0.875	0.875	0.875	0.875	41227.1	0.875	0.875	0.875	1	0.875	41233.1	0.875	0.875	0.875	0.875	0.875
41220.1	0.875	0.875	0.875	0.875	0.875	41227.1	0.875	0.875	0.875	1.5	0.875	41233.1	0.875	0.875	0.875	0.875	0.875
41220.1	0.875	0.875	0.875	0.875	0.875	41227.1	0.875	0.875	0.875	1	0.875	41233.1	0.875	0.875	0.875	0.875	0.875
41220.1	0.875	2.875	0.875	1.75	1.625	41227.1	0.875	0.875	0.875	1.5	0.875	41233.1	0.875	0.875	0.875	0.875	0.875
41220.1	0.875	1.625	0.875	0.875	1.5	41227.1	0.875	0.875	0.875	1.625	0.875	41233.1	1.625	0.875	0.875	0.875	0.875
41220.1	0.875	0.875	0.875	0.875	0.875	41227.1	0.875	0.875	0.875	2.75	0.875	41233.1	0.875	0.875	0.875	1.5	0.875
41220.1	0.875	0.875	1.5	0.875	0.875	41227.1	1	0.875	0.875	2.5	0.875	41233.1	0.875	0.875	0.875	1.625	0.875
41220.1	0.875	0.875	0.875	0.875	0.875	41227.1	0.875	0.875	0.875	1	0.875	41233.1	0.875	0.875	0.875	0.875	0.875
41220.1	0.875	1.625	1.625	0.875	0.875	41227.1	0.875	0.875	0.875	1	0.875	41233.1	0.875	0.875	0.875	0.875	0.875
41220.1	0.875	0.875	0.875	0.875	0.875	41227.1	0.875	0.875	0.875	1	0.875	41233.1	0.875	1.5	0.875	0.875	0.875
41220.1	0.875	1.625	0.875	0.875	0.875	41227.1	0.875	0.875	0.875	1	0.875	41233.1	0.875	0.875	0.875	0.875	0.875
41220.1	0.875	2	0.875	0.875	0.875	41227.1	0.875	0.875	0.875	1	0.875	41233.1	0.875	0.875	0.875	0.875	0.875
41220.1	0.875	1.5	0.875	0.875	0.875	41227.1	1.875	0.875	0.875	1	0.875	41233.1	0.875	1.5	0.875	0.875	0.875
41220.1	0.875	0.875	0.875	0.875	1.5	41227.1	0.875	0.875	0.875	1	0.875	41233.1	0.875	0.875	0.875	0.875	0.875
41220.2	0.875	1.5	0.875	0.875	1.875	41227.2	0.875	0.875	0.875	1	0.875	41233.2	0.875	0.875	0.875	0.875	0.875
41220.2	0.875	0.875	0.875	0.875	0.875	41227.2	2.75	0.875	0.875	1	0.875	41233.2	0.875	0.875	0.875	0.875	0.875
41220.2	0.875	0.875	0.875	0.875	0.875	41227.2	0.875	0.875	0.875	1	0.875	41233.2	0.875	0.875	0.875	0.875	0.875
41220.2	1.625	0.875	0.875	0.875	0.875	41227.2	2	0.875	0.875	1	0.875	41233.2	0.875	0.875	0.875	0.875	0.875
41220.2	0.875	0.875	0.875	0.875	0.875	41227.2	0.875	0.875	0.875	1	0.875	41233.2	0.875	0.875	0.875	1.5	0.875
41220.2	0.875	0.875	0.875	0.875	0.875	41227.2	0.875	0.875	0.875	1	0.875	41233.2	0.875	0.875	0.875	0.875	0.875
41220.2	0.875	0.875	0.875	0.875	0.875	41227.2	0.875	0.875	0.875	1.5	0.875	41233.2	0.875	0.875	0.875	0.875	0.875
41220.2	0.875	0.875	0.875	0.875	0.875	41227.2	0.875	0.875	0.875	1	0.875	41233.2	0.875	0.875	0.875	0.875	0.875
41220.2	0.875	0.875	1.5	1.625	0.875	41227.2	0.875	0.875	0.875	1.5	0.875	41233.2	0.875	0.875	0.875	0.875	0.875
41220.2	1.375	1.625	0.875	1.75	0.875	41227.2	0.875	0.875	1.5	1	0.875	41233.2	1.625	0.875	0.875	0.875	0.875
41220.2	0.875	1.875	0.875	1.75	0.875	41227.2	0.875	0.875	0.875	1	0.875	41233.2	1.875	0.875	0.875	1.75	0.875
41220.2	0.875	0.875	0.875	0.875	0.875	41227.2	0.875	0.875	0.875	1	0.875	41233.2	0.875	0.875	0.875	0.875	0.875
41220.2	0.875	1	0.875	0.875	0.875	41227.2	0.875	0.875	0.875	1	0.875	41233.2	0.875	0.875	0.875	0.875	0.875
41220.2	0.875	1	1.5	0.875	0.875	41227.2	0.875	0.875	0.875	0.875	0.875	41233.2	0.875	0.875	0.875	0.875	0.875
41220.2	0.875	1.75	1.5	0.875	0.875	41227.2	0.875	0.875	0.875	0.875	0.875	41233.2	0.875	0.875	0.875	0.875	0.875
41220.2	0.875	1	0.875	0.875	0.875	41227.2	0.875	0.875	0.875	0.875	0.875	41233.2	0.875	0.875	0.875	0.875	0.875
41220.2	0.875	1	1.625	0.875	0.875	41227.2	0.875	0.875	0.875	1.75	0.875	41233.2	0.875	0.875	0.875	0.875	0.875
41220.2	0.875	1	1.75	0.875	0.875	41227.2	0.875	0.875	0.875	2.125	0.875	41233.2	0.875	0.875	0.875	0.875	0.875
41220.2	0.875	1	0.875	0.875	0.875	41227.2	0.875	1.75	0.875	0.875	0.875	41233.2	0.875	0.875	0.875	0.875	0.875
41220.2	0.875	1.625	0.875	0.875	0.875	41227.2	0.875	0.875	0.875	0.875	0.875	41233.2	0.875	0.875	0.875	0.875	0.875
41220.2	1.5	2.375	0.875	0.875	0.875	41227.2	0.875	0.875	0.875	0.875	0.875	41233.2	0.875	0.875	0.875	0.875	0.875
41220.2	0.875	2	0.875	0.875	0.875	41227.2	0.875	0.875	0.875	0.875	0.875	41233.2	0.875	0.875	0.875	0.875	0.875
41220.2	0.875	2.25	0.875	0.875	0.875	41227.2	0.875	0.875	0.875	0.875	0.875	41233.2	0.875	0.875	0.875	0.875	0.875
41220.2	0.875	1.75	0.875	0.875	0.875	41227.2	0.875	0.875	0.875	0.875	0.875	41233.2	0.875	0.875	0.875	0.875	0.875
41220.2	0.875	1.75	0.875	0.875	0.875	41227.2	0.875	0.875	0.875	0.875	0.875	41233.2	0.875	0.875	0.875	0.875	0.875
41220.2	0.875	1	0.875	0.875	0.875	41227.2	0.875	0.875	0.875	0.875	0.875	41233.2	0.875	0.875	0.875	0.875	0.875
41220.2	0.875	1	0.875	0.875	0.875	41227.2	0.875	0.875	0.875	0.875	0.875	41233.2	0.875	0.875	0.875	0.875	0.875
41220.2	0.875	1.625	0.875	0.875	0.875	41227.2	0.875	0.875	0.875	0.875	0.875	41233.2	0.875	0.875	0.875	0.875	0.875
41220.2	0.875	1	0.875	0.875	0.875	41227.2	0.875	0.875	0.875	0.875	0.875	41233.2	0.875	0.875	0.875	0.875	0.875
41220.2	0.875	1	0.875	0.875	0.875	41227.2	0.875	0.875	0.875	0.875	0.875	41233.2	0.875	0.875	0.875	0.875	0.875
41220.2	0.875	1	0.875	0.875	0.875	41227.2	0.875	0.875	0.875	1.625	0.875	41233.2	0.875	0.875	0.875	0.875	0.875
41220.2	0.875	1	0.875	0.875	0.875	41227.2	0.875	0.875	0.875	0.875	0.875	41233.2	0.875	0.875	0.875	0.875	0.875
41220.2	0.875	1	0.875	0.875	1.625	41227.2	0.875	0.875	0.875	0.875	0.875	41233.2	0.875	0.875	0.875	0.875	0.875
41220.2	0.875	1	0.875	0.875	1.625	41227.2	0.875	0.875	0.875	0.875	0.875	41233.2	0.875	0.875	0.875	0.875	0.875
41220.2	0.875	1	0.875	0.875	0.875	41227.2	0.875	0.875	0.875	0.875	0.875	41233.2	0.875	0.875	1.875	0.875	0.875
41220.2	0.875	1	0.875	0.875	0.875	41227.2	0.875	0.875	0.875	1.5	0.875	41233.2	0.875	0.875	0.875	0.875	0.875
41220.2	0.875	1	0.875	0.875	0.875	41227.2	0.875	0.875	0.875	1.75	0.875	41233.2	0.875	0.875	0.875	0.875	0.875
41220.2	0.875	1.75	0.875	0.875	0.875	41227.2	0.875	0.875	0.875	0.875	1.875	41233.2	0.875	0.875	1.5	0.875	0.875
41220.2	0.875	3.25	0.875	0.875	0.875	41227.2	0.875	0.875	0.875	0.875	1.625	41233.2	0.875	0.875	2.375	0.875	0.875
41220.2	0.875	2.75	0.875	0.875	0.875	41227.2	0.875	0.875	0.875	0.875	0.875	41233.2	1.625	0.875	0.875	0.875	0.875
41220.2	0.875	9.25	0.875	0.875	0.875	41227.2	0.875	0.875	0.875	0.875	0.875	41233.2	1.625	0.875	0.875	0.875	1.5
41220.2	0.875	4.375	0.875	0.875	0.875	41227.2	0.875	0.875	0.875	0.875	0.875	41233.2	0.875	0.875	0.875	0.875	0.875
41220.2	0.875	2.625	0.875	0.875	0.875	41227.2	0.875	0.875	0.875	0.875	0.875	41233.2	0.875	0.875	0.875	0.875	0.875
41220.2	0.875	1.875	0.875	0.875	0.875	41227.2	0.875	0.875	0.875	0.875	0.875	41233.2	0.875	0.875	0.875	0.875	0.875
41220.2	0.875	2.875	0.875	0.875	0.875	41227.2	0.875	0.875	0.875	0.875	0.875	41233.2	0.875	0.875	0.875	0.875	0.875
41220.2	0.875	3.5	0.875	0.875	0.875	41227.2	0.875	0.875	0.875	0.875	0.875	41233.2	0.875	1.5	0.875	0.875	0.875
41220.2	0.875	2.375	0.875	0.875	0.875	41227.2	0.875	0.875	0.875	0.875	0.875	41233.2	0.875	2.125	0.875	0.875	0.875
41220.2	0.875	3	0.875	0.875	0.875	41227.2	0.875	0.875	1.5	0.875	0.875	41233.2	0.875	0.875	0.875	0.875	0.875
41220.2	0.875	2.75	0.875	0.875	1.5	41227.2	0.875	0.875	0.875	0.875	0.875	41233.2	0.875	0.875	0.875	0.875	0.875
41220.2	1.375	1.875	0.875	0.875	0.875	41227.2	0.875	0.875	1.625	0.875	0.875	41233.2	0.875	1.5	0.875	0.875	0.875
41220.2	1.625	2	0.875	0.875	0.875	41227.2	0.875	0.875	0.875	0.875	0.875	41233.2	0.875	0.875	0.875	0.875	1.5
41220.2	0.875	1.625	0.875	0.875	0.875	41227.2	0.875	0.875	1.5	0.875	0.875	41233.2	1.625	0.875	0.875	0.875	1.5
41220.2	0.875	2.125	0.875	0.875	1.5	41227.2	0.875	0.875	0.875	0.875	0.875	41233.2	0.875	0.875	0.875	0.875	0.875
41220.2	0.875	1.625	0.875	0.875	0.875	41227.2	0.875	0.875	0.875	0.875	0.875	41233.2	0.875	0.875	0.875	0.875	0.875
41220.2	0.875	1.625	0.875	0.875	0.875	41227.2	0.875	0.875	0.875	0.875	0.875	41233.2	0.875	0.875	0.875	0.875	0.875
41220.2	0.875	1	0.875	0.875	0.875	41227.2	0.875	0.875	0.875	0.875	0.875	41233.2	0.875	0.875	0.875	0.875	0.875
41220.2	0.875	1.5	0.875	0.875	0.875	41227.2	0.875	0.875	0.875	0.875	0.875	41233.2	0.875	0.875	0.875	0.875	0.875
41220.2	0.875	1	0.875	0.875	0.875	41227.2	0.875	0.875	0.875	0.875	0.875	41233.2	0.875	0.875	0.875	0.875	1.5
41220.2	0.875	1.5	0.875	1.5	0.875	41227.2	0.875	0.875	0.875	0.875	0.875	41233.2	0.875	0.875	0.875	0.875	0.875
41220.2	0.875	1	0.875	0.875	1.5	41227.2	0.875	0.875	0.875	0.875	0.875	41233.2	0.875	0.875	0.875	0.875	1.75
41220.2	0.875	1	0.875	0.875	0.875	41227.2	0.875	0.875	0.875	0.875	0.875	41233.2	0.875	0.875	0.875	0.875	0.875
41220.2	0.875	1.625	0.875	0.875	0.875	41227.2	0.875	0.875	0.875	0.875	0.875	41233.2	0.875	0.875	0.875	0.875	0.875
41220.2	0.875	1	0.875	0.875	0.875	41227.2	0.875	0.875	0.875	0.875	0.875	41233.2	0.875	0.875	0.875	0.875	0.875
41220.2	0.875	1	0.875	0.875	0.875	41227.2	2.125	0.875	0.875	0.875	0.875	41233.2	0.875	0.875	0.875	0.875	0.875
41220.2	0.875	1.625	0.875	0.875	0.875	41227.2	1.875	0.875	0.875	0.875	0.875	41233.2	0.875	0.875	0.875	0.875	0.875
41220.2	0.875	1	0.875	0.875	0.875	41227.2	1.5	0.875	0.875	2.75	0.875	41233.2	1.625	0.875	0.875	0.875	0.875
41220.2	0.875	1	0.875	0.875	0.875	41227.2	0.875	0.875	0.875	1.625	0.875	41233.2	0.875	0.875	1.75	0.875	1.625
41220.2	0.875	1	0.875	0.875	0.875	41227.2	0.875	0.875	1.625	0.875	0.875	41233.2	0.875	0.875	1.625	0.875	0.875
41220.2	1.75	1	0.875	0.875	1.625	41227.2	0.875	0.875	2.375	0.875	0.875	41233.2	0.875	0.875	0.875	0.875	0.875
41220.2	0.875	1	0.875	0.875	0.875	41227.2	0.875	0.875	0.875	0.875	0.875	41233.2	0.875	0.875	0.875	0.875	0.875
41220.2	1.5	1	0.875	0.875	0.875	41227.2	0.875	0.875	1.5	0.875	0.875	41233.2	0.875	0.875	0.875	0.875	0.875
41220.2	0.875	1.625	0.875	0.875	0.875	41227.2	0.875	0.875	0.875	0.875	0.875	41233.2	0.875	0.875	1.5	0.875	1
41220.2	0.875	2.625	0.875	0.875	0.875	41227.2	0.875	0.875	0.875	0.875	0.875	41233.2	0.875	0.875	0.875	0.875	1
41220.2	0.875	2.75	0.875	0.875	0.875	41227.2	0.875	2.25	0.875	0.875	0.875	41233.2	0.875	0.875	0.875	0.875	1
41220.2	0.875	2.375	0.875	0.875	1	41227.2	0.875	1.75	0.875	0.875	1.75	41233.2	0.875	0.875	0.875	0.875	1
41220.2	0.875	3.25	0.875	0.875	0.875	41227.2	0.875	0.875	0.875	0.875	0.875	41233.2	1.75	0.875	0.875	0.875	1
41220.2	0.875	2.75	0.875	0.875	0.875	41227.2	0.875	1.625	0.875	0.875	0.875	41233.2	0.875	0.875	0.875	0.875	1
41220.2	0.875	3.125	0.875	0.875	0.875	41227.2	0.875	1.625	0.875	0.875	0.875	41233.2	0.875	0.875	0.875	0.875	1
41220.2	0.875	2.75	0.875	0.875	0.875	41227.2	0.875	1.625	0.875	0.875	0.875	41233.2	0.875	0.875	0.875	0.875	0.875
41220.2	0.875	1.875	0.875	0.875	0.875	41227.2	0.875	0.875	0.875	0.875	0.875	41233.2	1.625	0.875	0.875	0.875	1.5
41220.2	0.875	2	0.875	0.875	0.875	41227.2	0.875	0.875	0.875	0.875	0.875	41233.2	0.875	0.875	0.875	0.875	0.875
41220.2	0.875	1.625	0.875	0.875	0.875	41227.2	0.875	0.875	0.875	0.875	0.875	41233.2	0.875	0.875	0.875	0.875	0.875
41220.2	0.875	1.625	0.875	0.875	0.875	41227.2	0.875	0.875	0.875	0.875	1.5	41233.2	0.875	0.875	0.875	0.875	1.5
41220.2	0.875	1.875	0.875	0.875	0.875	41227.2	0.875	0.875	0.875	0.875	0.875	41233.2	1.625	0.875	0.875	0.875	1.5
41220.2	0.875	1.625	0.875	0.875	0.875	41227.2	0.875	0.875	0.875	0.875	0.875	41233.2	0.875	0.875	1.625	0.875	0.875
41220.2	0.875	1.625	0.875	0.875	0.875	41227.2	0.875	0.875	1.5	0.875	0.875	41233.2	0.875	0.875	0.875	0.875	0.875
41220.2	0.875	1.75	0.875	0.875	0.875	41227.2	0.875	0.875	1.625	0.875	0.875	41233.2	0.875	0.875	0.875	0.875	0.875
41220.2	0.875	1.625	0.875	0.875	0.875	41227.2	0.875	0.875	1.75	0.875	0.875	41233.2	0.875	0.875	0.875	0.875	0.875
41220.2	0.875	1.75	0.875	0.875	1.5	41227.2	0.875	1.5	0.875	0.875	0.875	41233.2	0.875	0.875	0.875	0.875	0.875
41220.2	0.875	1.875	0.875	0.875	0.875	41227.2	0.875	1.75	0.875	0.875	1.75	41233.2	0.875	0.875	0.875	0.875	1.5
41220.2	1.75	2.125	0.875	0.875	0.875	41227.2	0.875	1.75	0.875	0.875	1.5	41233.2	0.875	0.875	1.5	0.875	0.875
41220.2	0.875	2.75	0.875	0.875	0.875	41227.2	0.875	1.875	0.875	0.875	0.875	41233.2	0.875	0.875	1.625	0.875	0.875
41220.2	1.5	4.625	0.875	0.875	0.875	41227.2	0.875	0.875	0.875	0.875	0.875	41233.2	0.875	0.875	0.875	0.875	0.875
41220.2	2	3.125	0.875	0.875	1.5	41227.2	0.875	1.625	0.875	0.875	2	41233.2	0.875	0.875	0.875	0.875	1.5
41220.2	0.875	1.625	0.875	1.625	1.625	41227.2	0.875	1.625	0.875	0.875	0.875	41233.2	1	0.875	0.875	0.875	1.5
41220.2	0.875	2	0.875	0.875	0.875	41227.2	0.875	1.5	0.875	0.875	0.875	41233.2	1	0.875	1.625	1.625	0.875
41220.2	0.875	2.75	0.875	0.875	0.875	41227.2	0.875	1.75	0.875	0.875	0.875	41233.2	1	0.875	2	1.75	1.5
41220.2	0.875	2.75	0.875	0.875	0.875	41227.2	0.875	0.875	0.875	0.875	0.875	41233.2	1	0.875	1.875	1.625	1.5
41220.2	0.875	2.875	0.875	0.875	0.875	41227.2	0.875	0.875	0.875	0.875	0.875	41233.2	0.875	0.875	0.875	1.5	0.875
41220.2	0.875	3.25	0.875	0.875	0.875	41227.2	0.875	0.875	0.875	0.875	1.5	41233.2	0.875	0.875	0.875	0.875	1.5
41220.2	0.875	2.25	1.75	0.875	0.875	41227.2	1.625	0.875	0.875	0.875	2.5	41233.2	0.875	0.875	0.875	0.875	1
41220.2	0.875	2.75	0.875	0.875	0.875	41227.2	1.75	0.875	0.875	0.875	0.875	41233.2	0.875	0.875	0.875	0.875	1
41220.2	0.875	1.875	1.5	0.875	0.875	41227.2	1.75	1	0.875	0.875	0.875	41233.2	0.875	0.875	0.875	0.875	1
41220.2	0.875	1	2.75	0.875	0.875	41227.2	0.875	1	0.875	0.875	0.875	41233.2	0.875	0.875	0.875	1.5	1.5
41220.2	0.875	3.75	1.625	0.875	0.875	41227.2	0.875	1	0.875	0.875	1	41233.2	0.875	0.875	1	1.5	1
41220.2	0.875	2.875	1.5	0.875	0.875	41227.2	0.875	1.875	1.5	0.875	1	41233.2	0.875	0.875	1	0.875	1
41220.2	0.875	2.25	7	0.875	0.875	41227.2	0.875	1	0.875	0.875	1	41233.2	0.875	0.875	1	0.875	1.5
41220.2	0.875	3.125	1.75	0.875	0.875	41227.2	0.875	1	0.875	0.875	1	41233.2	0.875	0.875	1	0.875	1
41220.2	0.875	3	2.25	1.75	0.875	41227.2	0.875	1.625	0.875	0.875	1	41233.2	0.875	0.875	1	0.875	1
41220.2	0.875	2.25	0.875	1.5	0.875	41227.2	0.875	1.625	0.875	0.875	1	41233.2	0.875	0.875	1	0.875	1
41220.2	0.875	2.625	1	0.875	0.875	41227.2	0.875	1	0.875	0.875	1	41233.2	1.625	0.875	1	1.5	1.5
41220.2	0.875	3.25	1	0.875	0.875	41227.2	0.875	1	0.875	0.875	1	41233.2	1.5	0.875	1	1.5	1
41220.2	0.875	2.25	1	0.875	0.875	41227.2	0.875	1.625	0.875	0.875	1	41233.2	1.5	0.875	0.875	0.875	1
41220.2	0.875	2.875	1	0.875	0.875	41227.2	0.875	1	0.875	0.875	0.875	41233.2	0.875	0.875	0.875	0.875	1.5
41220.2	0.875	3.5	0.875	0.875	0.875	41227.2	0.875	1	0.875	0.875	0.875	41233.2	0.875	0.875	0.875	0.875	1.5
41220.2	0.875	2.625	0.875	0.875	0.875	41227.2	0.875	1	0.875	0.875	0.875	41233.2	0.875	0.875	0.875	0.875	1
41220.2	0.875	2.75	0.875	0.875	0.875	41227.2	0.875	1	0.875	0.875	0.875	41233.2	0.875	1.5	0.875	0.875	1
41220.2	0.875	2.875	0.875	0.875	0.875	41227.2	0.875	1	0.875	0.875	0.875	41233.2	0.875	1.5	0.875	0.875	1.5
41220.2	0.875	2	0.875	0.875	0.875	41227.2	0.875	1	0.875	0.875	0.875	41233.2	0.875	1.875	0.875	0.875	1.5
41220.2	0.875	2.125	0.875	0.875	0.875	41227.2	0.875	1.625	0.875	0.875	0.875	41233.2	0.875	0.875	0.875	1	1.75
41220.2	0.875	2.125	0.875	0.875	0.875	41227.2	0.875	1	0.875	0.875	0.875	41233.2	0.875	0.875	0.875	1	1
41220.2	0.875	1	0.875	1.5	0.875	41227.2	0.875	1.625	0.875	0.875	0.875	41233.2	0.875	0.875	0.875	1	1
41220.2	0.875	1.875	0.875	0.875	0.875	41227.2	1.5	1	0.875	0.875	0.875	41233.2	0.875	0.875	0.875	1	1
41220.2	0.875	2.125	0.875	0.875	0.875	41227.2	0.875	1	0.875	0.875	0.875	41233.2	0.875	1.5	0.875	1	1
41220.2	0.875	3	0.875	0.875	0.875	41227.2	0.875	1	0.875	0.875	0.875	41233.2	0.875	0.875	0.875	0.875	1
41220.2	0.875	1.75	0.875	0.875	0.875	41227.2	1.625	1	0.875	0.875	0.875	41233.2	0.875	0.875	0.875	0.875	1
41220.2	0.875	2.75	0.875	0.875	0.875	41227.2	1.5	1	0.875	0.875	0.875	41233.2	0.875	0.875	0.875	0.875	1
41220.2	0.875	3	0.875	1.625	0.875	41227.2	1.75	1	0.875	0.875	1.625	41233.2	0.875	0.875	1.5	0.875	1
41220.2	0.875	2.75	0.875	1.5	0.875	41227.2	2.25	1	0.875	0.875	1.625	41233.2	1.875	2.625	0.875	0.875	1
41220.2	0.875	3	1.5	0.875	1.625	41227.2	0.875	1.75	0.875	0.875	0.875	41233.2	1.5	1.875	0.875	0.875	1
41220.2	0.875	2.125	0.875	1.5	0.875	41227.2	0.875	1	0.875	0.875	0.875	41233.2	0.875	2.375	0.875	0.875	1
41220.2	0.875	1.75	0.875	0.875	0.875	41227.2	0.875	1	0.875	2	0.875	41233.2	0.875	1.875	0.875	0.875	1
41220.2	0.875	1.625	0.875	0.875	1.875	41227.2	0.875	1	0.875	0.875	0.875	41233.2	0.875	0.875	0.875	0.875	1
41220.2	0.875	1.75	0.875	0.875	0.875	41227.2	0.875	1	0.875	0.875	0.875	41233.2	1.75	0.875	1.875	0.875	1
41220.2	0.875	1.625	0.875	0.875	0.875	41227.2	0.875	1	0.875	0.875	1.625	41233.2	0.875	0.875	0.875	0.875	0.875
41220.2	0.875	1.75	0.875	0.875	0.875	41227.2	0.875	1	0.875	0.875	1.625	41233.2	0.875	0.875	0.875	0.875	0.875
41220.2	0.875	3.25	0.875	1.5	0.875	41227.2	0.875	1	0.875	0.875	0.875	41233.2	0.875	0.875	0.875	0.875	0.875
41220.2	0.875	3.5	1.5	0.875	0.875	41227.2	0.875	1	0.875	0.875	1.625	41233.2	0.875	0.875	0.875	0.875	0.875
41220.2	0.875	3.25	0.875	0.875	0.875	41227.2	1.625	1.5	0.875	0.875	0.875	41233.2	0.875	0.875	0.875	0.875	1.5
41220.2	0.875	3.125	0.875	0.875	0.875	41227.2	0.875	1	0.875	0.875	0.875	41233.2	0.875	0.875	0.875	0.875	0.875
41220.2	0.875	1.875	1.5	0.875	0.875	41227.2	0.875	1	0.875	0.875	0.875	41233.2	0.875	1	0.875	1.5	0.875
41220.2	0.875	4	0.875	1	0.875	41227.2	0.875	1	0.875	0.875	0.875	41233.2	0.875	1	0.875	1.5	0.875
41220.2	0.875	3	0.875	1	0.875	41227.2	0.875	1	0.875	0.875	0.875	41233.2	0.875	1	0.875	0.875	0.875
41220.2	0.875	3.125	1.5	1.75	0.875	41227.2	0.875	1	0.875	0.875	0.875	41233.2	0.875	1	0.875	0.875	0.875
41220.2	1.5	3.75	1.5	1.75	0.875	41227.2	0.875	0.875	0.875	0.875	1.5	41233.2	0.875	1	0.875	0.875	0.875
41220.2	0.875	2.875	0.875	1.75	0.875	41227.2	1	0.875	0.875	0.875	0.875	41233.2	0.875	0.875	0.875	0.875	1.5
41220.2	0.875	2.625	0.875	1.625	0.875	41227.2	1	0.875	0.875	0.875	0.875	41233.2	0.875	1.5	0.875	0.875	0.875
41220.2	0.875	2.375	1.625	1.625	0.875	41227.2	0.875	0.875	0.875	0.875	0.875	41233.2	0.875	0.875	0.875	0.875	0.875
41220.2	0.875	9.25	0.875	1.625	0.875	41227.2	0.875	0.875	0.875	0.875	1.5	41233.2	0.875	0.875	0.875	0.875	0.875
41220.2	0.875	8.125	0.875	1	0.875	41227.2	0.875	0.875	0.875	0.875	1.875	41233.2	0.875	0.875	0.875	0.875	0.875
41220.2	0.875	3.75	0.875	1.5	0.875	41227.2	0.875	0.875	0.875	0.875	0.875	41233.2	0.875	0.875	0.875	0.875	0.875
41220.2	0.875	7.875	0.875	1.5	0.875	41227.2	0.875	0.875	0.875	0.875	0.875	41233.2	0.875	1.5	0.875	0.875	0.875
41220.2	0.875	3.125	0.875	1	0.875	41227.2	0.875	0.875	0.875	0.875	1.5	41233.2	0.875	1.625	0.875	0.875	0.875
41220.2	0.875	8.75	0.875	1	0.875	41227.2	0.875	0.875	0.875	0.875	1	41233.2	0.875	0.875	0.875	0.875	0.875
41220.2	0.875	3.75	0.875	1	0.875	41227.2	0.875	0.875	0.875	0.875	1	41233.2	0.875	0.875	0.875	0.875	0.875
41220.2	0.875	2.875	0.875	1.75	0.875	41227.2	0.875	0.875	0.875	0.875	1.5	41233.2	0.875	0.875	0.875	0.875	0.875
41220.2	0.875	2.875	1.5	1	0.875	41227.2	0.875	0.875	0.875	0.875	1	41233.2	0.875	0.875	0.875	0.875	0.875
41220.2	0.875	2.25	1	1	0.875	41227.2	0.875	0.875	0.875	0.875	1	41233.2	0.875	0.875	0.875	1.625	0.875
41220.2	0.875	2.25	1	1	0.875	41227.2	0.875	0.875	0.875	0.875	1	41233.2	0.875	0.875	0.875	0.875	0.875
41220.2	0.875	3.5	1	1	0.875	41227.2	0.875	0.875	0.875	0.875	1	41233.2	0.875	0.875	0.875	1.5	0.875
41220.2	0.875	3	1	1	0.875	41227.2	0.875	0.875	0.875	0.875	1	41233.2	0.875	0.875	0.875	0.875	0.875
41220.2	0.875	3	1	1	0.875	41227.2	0.875	0.875	0.875	1.625	1	41233.2	0.875	0.875	0.875	0.875	0.875
41220.2	0.875	2.75	1	1	0.875	41227.2	0.875	0.875	0.875	2.75	1	41233.2	0.875	0.875	0.875	0.875	0.875
41220.2	0.875	2.75	1	1	0.875	41227.2	0.875	0.875	0.875	1.625	1.625	41233.2	0.875	0.875	0.875	0.875	0.875
41220.2	0.875	3.125	1	1	0.875	41227.2	0.875	0.875	0.875	0.875	1	41233.2	0.875	0.875	0.875	0.875	0.875
41220.2	0.875	3.125	1	1	0.875	41227.2	0.875	1.75	0.875	0.875	1	41233.2	0.875	0.875	0.875	0.875	0.875
41220.2	0.875	2.375	0.875	1	0.875	41227.2	0.875	0.875	0.875	0.875	1	41233.2	0.875	0.875	0.875	0.875	0.875
41220.2	0.875	2.125	0.875	1	0.875	41227.2	0.875	0.875	0.875	1.625	1.5	41233.2	1.875	0.875	0.875	0.875	0.875
41220.2	1.75	2.25	0.875	1	0.875	41227.2	0.875	0.875	0.875	0.875	1.625	41233.2	0.875	0.875	0.875	0.875	0.875
41220.2	0.875	2.875	0.875	1	0.875	41227.2	0.875	0.875	0.875	0.875	1	41233.2	0.875	0.875	0.875	0.875	0.875
41220.2	0.875	2.875	0.875	0.875	0.875	41227.2	0.875	0.875	0.875	0.875	1	41233.2	0.875	0.875	0.875	0.875	0.875
41220.2	0.875	3.5	0.875	0.875	0.875	41227.2	0.875	0.875	0.875	1.625	1	41233.2	0.875	1.625	0.875	0.875	1.5
41220.2	0.875	3.75	0.875	0.875	0.875	41227.2	0.875	0.875	0.875	0.875	1	41233.2	0.875	0.875	0.875	0.875	0.875
41220.2	0.875	2.375	0.875	0.875	0.875	41227.2	0.875	0.875	0.875	0.875	1	41233.2	0.875	0.875	0.875	0.875	0.875
41220.2	0.875	3	1.5	0.875	1.5	41227.2	0.875	0.875	0.875	1.625	1	41233.2	0.875	0.875	0.875	0.875	1.5
41220.2	0.875	2.75	1.75	0.875	1.5	41227.2	0.875	0.875	0.875	1.625	1	41233.2	0.875	0.875	0.875	0.875	1.5
41220.2	1.375	3.5	0.875	1.5	0.875	41227.2	0.875	0.875	0.875	1.5	1.5	41233.2	0.875	0.875	0.875	0.875	0.875
41220.2	0.875	3.5	0.875	1.5	0.875	41227.2	0.875	0.875	0.875	1.5	1	41233.2	0.875	0.875	0.875	0.875	1.5
41220.2	0.875	3.25	0.875	0.875	0.875	41227.2	0.875	0.875	0.875	0.875	1	41233.2	0.875	0.875	0.875	0.875	0.875
41220.2	0.875	3.25	0.875	0.875	0.875	41227.2	0.875	0.875	0.875	0.875	1	41233.2	0.875	0.875	0.875	0.875	0.875
41220.2	0.875	4	0.875	0.875	0.875	41227.2	1.875	0.875	0.875	1.5	1	41233.2	0.875	0.875	0.875	0.875	0.875
41220.2	0.875	2	0.875	0.875	0.875	41227.2	1.875	0.875	0.875	0.875	1	41233.2	0.875	0.875	0.875	0.875	0.875
41220.2	0.875	2.75	0.875	0.875	1.75	41227.2	1.75	0.875	0.875	1.75	1	41233.2	0.875	0.875	0.875	0.875	0.875
41220.2	0.875	2.875	0.875	0.875	0.875	41227.2	2.125	0.875	0.875	1.625	1	41233.2	0.875	0.875	0.875	0.875	0.875
41220.2	0.875	3.5	0.875	0.875	0.875	41227.2	0.875	0.875	0.875	1	1	41233.2	0.875	0.875	0.875	0.875	0.875
41220.2	0.875	4	0.875	0.875	0.875	41227.2	0.875	0.875	0.875	1	1	41233.2	0.875	0.875	0.875	0.875	0.875
41220.2	0.875	3.75	0.875	0.875	0.875	41227.2	0.875	0.875	0.875	1	1	41233.2	0.875	0.875	0.875	0.875	0.875
41220.2	1.375	3.5	0.875	0.875	0.875	41227.2	0.875	0.875	0.875	1	0.875	41233.2	0.875	0.875	0.875	0.875	0.875
41220.2	0.875	3.25	0.875	0.875	0.875	41227.2	0.875	0.875	0.875	1	0.875	41233.2	0.875	0.875	0.875	1.75	0.875
41220.2	0.875	2.625	0.875	0.875	0.875	41227.2	0.875	0.875	0.875	1	0.875	41233.2	0.875	0.875	0.875	0.875	0.875
41220.2	0.875	3.25	0.875	0.875	0.875	41227.2	0.875	0.875	0.875	1	2	41233.2	0.875	0.875	0.875	0.875	0.875
41220.2	0.875	3	0.875	0.875	0.875	41227.2	0.875	0.875	0.875	1	0.875	41233.2	0.875	0.875	0.875	0.875	0.875
41220.2	0.875	2.375	0.875	0.875	0.875	41227.2	0.875	0.875	0.875	1	0.875	41233.2	0.875	0.875	1.625	0.875	0.875
41220.2	0.875	2.625	0.875	0.875	0.875	41227.2	0.875	0.875	0.875	1	0.875	41233.2	1.625	0.875	1.625	0.875	0.875
41220.2	0.875	2.25	0.875	0.875	0.875	41227.2	0.875	0.875	0.875	1	0.875	41233.2	0.875	0.875	1.625	0.875	0.875
41220.2	0.875	1.875	0.875	0.875	0.875	41227.2	0.875	0.875	0.875	1	0.875	41233.2	0.875	1.75	1.625	0.875	0.875
41220.2	1.375	1.625	0.875	0.875	0.875	41227.2	0.875	0.875	0.875	1	0.875	41233.2	1.5	1.625	2.5	0.875	0.875
41220.2	0.875	3.125	0.875	0.875	0.875	41227.2	0.875	0.875	0.875	1	0.875	41233.2	0.875	1.625	2.375	0.875	0.875
41220.2	0.875	3.75	0.875	0.875	0.875	41227.2	0.875	0.875	0.875	0.875	0.875	41233.2	0.875	0.875	0.875	0.875	0.875
41220.2	0.875	3.25	0.875	0.875	0.875	41227.2	0.875	0.875	0.875	0.875	0.875	41233.2	0.875	0.875	0.875	0.875	0.875
41220.2	0.875	3	0.875	0.875	0.875	41227.2	0.875	0.875	0.875	0.875	0.875	41233.2	0.875	0.875	0.875	0.875	0.875
41220.2	0.875	3	0.875	0.875	0.875	41227.2	0.875	0.875	0.875	0.875	0.875	41233.2	0.875	0.875	0.875	0.875	0.875
41220.2	0.875	2.875	0.875	0.875	0.875	41227.2	0.875	0.875	0.875	0.875	2.125	41233.2	0.875	0.875	0.875	0.875	0.875
41220.2	0.875	2.625	0.875	0.875	0.875	41227.2	0.875	0.875	0.875	0.875	1.75	41233.2	0.875	0.875	0.875	0.875	0.875
41220.2	1.5	4	0.875	0.875	0.875	41227.2	0.875	0.875	0.875	0.875	0.875	41233.2	0.875	0.875	0.875	0.875	0.875
41220.2	0.875	2.25	0.875	0.875	0.875	41227.2	0.875	0.875	0.875	0.875	0.875	41233.2	0.875	0.875	0.875	0.875	1.5
41220.2	0.875	1.875	0.875	0.875	0.875	41227.2	0.875	0.875	0.875	0.875	0.875	41233.2	0.875	0.875	0.875	1.75	0.875
41220.2	0.875	3.25	0.875	0.875	0.875	41227.2	0.875	0.875	0.875	0.875	0.875	41233.2	1.75	0.875	0.875	0.875	1.5
41220.2	1.625	2.625	0.875	1.625	1.5	41227.2	0.875	0.875	0.875	0.875	1.625	41233.2	0.875	0.875	0.875	0.875	0.875
41220.2	0.875	3.125	0.875	0.875	1.625	41227.2	0.875	0.875	0.875	0.875	1.75	41233.2	0.875	0.875	0.875	0.875	0.875
41220.2	0.875	1.875	0.875	0.875	0.875	41227.2	0.875	0.875	0.875	0.875	0.875	41233.2	0.875	0.875	0.875	0.875	0.875
41220.2	1.75	2.75	0.875	0.875	0.875	41227.2	0.875	0.875	0.875	0.875	0.875	41233.2	0.875	0.875	0.875	1.625	0.875
41220.2	1.5	3.125	1.5	0.875	0.875	41227.2	0.875	0.875	0.875	1.5	0.875	41233.2	0.875	0.875	0.875	1.625	0.875
41220.2	0.875	2.125	0.875	0.875	0.875	41227.2	0.875	1.75	1.5	0.875	1.875	41233.2	0.875	0.875	0.875	0.875	0.875
41220.2	0.875	1.875	0.875	0.875	0.875	41227.2	0.875	1.5	1.625	0.875	2.5	41233.2	0.875	0.875	0.875	0.875	0.875
41220.2	0.875	2.875	0.875	0.875	1.5	41227.2	0.875	0.875	1.625	0.875	2.5	41233.2	0.875	1.75	0.875	0.875	0.875
41220.2	0.875	2.875	0.875	0.875	1.5	41227.2	0.875	0.875	0.875	0.875	1.875	41233.2	0.875	1.5	0.875	0.875	0.875
41220.2	0.875	2.75	0.875	0.875	0.875	41227.2	0.875	0.875	0.875	0.875	1.625	41233.2	0.875	1.5	0.875	0.875	0.875
41220.2	0.875	2.625	0.875	0.875	0.875	41227.2	0.875	0.875	0.875	0.875	1	41233.2	0.875	0.875	0.875	0.875	0.875
41220.2	1	2.875	0.875	0.875	0.875	41227.2	0.875	0.875	0.875	0.875	2	41233.2	1.625	0.875	0.875	0.875	0.875
41220.2	1	2.125	0.875	0.875	0.875	41227.2	0.875	0.875	0.875	0.875	2.125	41233.2	0.875	0.875	0.875	0.875	0.875
41220.2	1	1.875	0.875	0.875	1.5	41227.2	0.875	0.875	0.875	0.875	3.5	41233.2	0.875	0.875	0.875	0.875	0.875
41220.2	1	2.875	0.875	0.875	1.625	41227.2	0.875	0.875	0.875	0.875	3	41233.2	0.875	0.875	0.875	0.875	0.875
41220.2	1	3	0.875	0.875	0.875	41227.2	0.875	0.875	0.875	1.625	3.25	41233.2	0.875	0.875	0.875	0.875	0.875
41220.2	1	2.625	0.875	0.875	0.875	41227.2	0.875	0.875	0.875	0.875	9.25	41233.2	0.875	0.875	0.875	1.625	0.875
41220.2	1	3	0.875	0.875	0.875	41227.2	0.875	0.875	0.875	0.875	8.875	41233.2	0.875	0.875	0.875	0.875	0.875
41220.2	1	3.125	0.875	0.875	0.875	41227.2	0.875	0.875	0.875	0.875	2.25	41233.2	0.875	1.5	0.875	0.875	0.875
41220.2	0.875	3.75	0.875	0.875	0.875	41227.2	0.875	0.875	0.875	0.875	3.125	41233.2	0.875	1.5	1.625	0.875	0.875
41220.2	0.875	2.75	0.875	0.875	0.875	41227.2	0.875	0.875	0.875	0.875	2.5	41233.2	0.875	0.875	0.875	0.875	0.875
41220.2	0.875	2.75	1.625	0.875	0.875	41227.2	0.875	0.875	0.875	0.875	3	41233.2	0.875	0.875	0.875	0.875	0.875
41220.2	0.875	3.75	0.875	0.875	0.875	41227.2	0.875	0.875	0.875	0.875	2.375	41233.2	0.875	0.875	0.875	0.875	0.875
41220.2	0.875	3.5	0.875	0.875	0.875	41227.2	0.875	0.875	0.875	1.625	2.875	41233.2	0.875	0.875	0.875	0.875	0.875
41220.2	1.5	3.125	0.875	0.875	0.875	41227.2	0.875	0.875	0.875	1.75	2.5	41233.2	0.875	0.875	0.875	0.875	0.875
41220.2	1.5	3.25	0.875	0.875	1	41227.2	0.875	0.875	0.875	1.75	2.5	41233.2	0.875	0.875	0.875	0.875	0.875
41220.2	0.875	2.375	0.875	0.875	1	41227.2	0.875	0.875	0.875	0.875	3.125	41233.2	0.875	0.875	0.875	0.875	1.5
41220.2	0.875	2.75	0.875	0.875	1	41227.2	0.875	1.5	0.875	0.875	2.375	41233.2	1.5	0.875	0.875	0.875	0.875
41220.2	0.875	2.875	0.875	0.875	1.5	41227.2	0.875	1.625	0.875	0.875	1.75	41233.2	0.875	0.875	0.875	0.875	0.875
41220.2	0.875	2.875	0.875	0.875	0.875	41227.2	0.875	0.875	0.875	0.875	2.375	41233.2	0.875	0.875	0.875	0.875	0.875
41220.2	0.875	4	0.875	0.875	0.875	41227.2	0.875	0.875	0.875	0.875	1.875	41233.2	1.5	0.875	0.875	0.875	0.875
41220.2	0.875	3.125	0.875	0.875	0.875	41227.2	0.875	0.875	1.625	0.875	3.125	41233.2	0.875	0.875	0.875	0.875	0.875
41220.2	0.875	2.875	0.875	0.875	1.5	41227.2	0.875	0.875	0.875	0.875	2	41233.2	0.875	0.875	0.875	0.875	1.625
41220.2	0.875	2.375	0.875	0.875	1	41227.2	0.875	0.875	0.875	0.875	2.25	41233.2	0.875	0.875	0.875	0.875	0.875
41220.2	0.875	2.125	0.875	0.875	1	41227.2	0.875	0.875	0.875	0.875	3	41233.2	0.875	0.875	1.625	0.875	0.875
41220.2	0.875	3.25	0.875	0.875	1.5	41227.2	0.875	0.875	0.875	0.875	2.375	41233.2	0.875	0.875	2	0.875	0.875
41220.2	1.625	3.25	0.875	0.875	1	41227.2	0.875	0.875	0.875	0.875	2.375	41233.2	0.875	1.75	0.875	0.875	0.875
41220.2	1.5	1.875	0.875	0.875	1	41227.2	0.875	0.875	0.875	0.875	2.375	41233.2	0.875	0.875	0.875	0.875	0.875
41220.2	0.875	3	0.875	0.875	1	41227.2	0.875	0.875	0.875	0.875	3.25	41233.2	0.875	0.875	0.875	0.875	0.875
41220.2	0.875	2.125	0.875	0.875	1	41227.2	0.875	0.875	0.875	0.875	3.25	41233.2	0.875	0.875	0.875	0.875	0.875
41220.2	0.875	2.25	0.875	0.875	1	41227.2	0.875	1.875	0.875	0.875	2.875	41233.2	0.875	1.5	0.875	0.875	0.875
41220.2	0.875	2.625	0.875	0.875	1.5	41227.2	0.875	0.875	0.875	0.875	2.5	41233.2	0.875	0.875	0.875	1.5	0.875
41220.2	0.875	2.875	0.875	0.875	1	41227.2	0.875	1.5	0.875	0.875	2.125	41233.2	1.5	0.875	0.875	1.75	0.875
41220.2	0.875	2.25	1.75	0.875	1.5	41227.2	0.875	0.875	0.875	0.875	3.125	41233.2	0.875	0.875	0.875	0.875	0.875
41220.2	0.875	2.625	0.875	0.875	1	41227.2	0.875	0.875	0.875	2.125	2.75	41233.2	0.875	0.875	0.875	1.5	1.5
41220.2	0.875	2.375	0.875	0.875	1.75	41227.2	0.875	0.875	0.875	0.875	2.125	41233.2	0.875	1.75	0.875	0.875	0.875
41220.2	0.875	4	0.875	0.875	1	41227.2	0.875	0.875	0.875	0.875	3.125	41233.2	0.875	0.875	0.875	0.875	0.875
41220.2	0.875	3.125	0.875	0.875	1	41227.2	0.875	0.875	0.875	0.875	4.375	41233.2	0.875	0.875	0.875	0.875	0.875
41220.2	0.875	4	0.875	0.875	1	41227.2	0.875	0.875	0.875	0.875	4.375	41233.2	0.875	0.875	0.875	0.875	1.5
41220.2	0.875	3.25	0.875	0.875	1	41227.2	0.875	1.625	0.875	0.875	4.375	41233.2	0.875	0.875	0.875	0.875	0.875
41220.2	0.875	3	0.875	0.875	1	41227.2	0.875	1.625	0.875	0.875	3	41233.2	3	0.875	0.875	0.875	0.875
41220.2	0.875	2.75	0.875	0.875	1	41227.2	0.875	0.875	0.875	0.875	2.75	41233.2	2.25	0.875	0.875	0.875	1.5
41220.2	0.875	2.875	0.875	0.875	1	41227.2	0.875	0.875	1.5	0.875	2.25	41233.2	0.875	0.875	0.875	0.875	0.875
41220.2	0.875	3.75	0.875	0.875	1	41227.2	0.875	0.875	0.875	0.875	2.375	41233.2	3.625	1.625	0.875	0.875	0.875
41220.2	0.875	2.625	0.875	1.5	1	41227.2	0.875	0.875	0.875	0.875	1.875	41233.2	3.25	0.875	0.875	0.875	0.875
41220.2	0.875	3	0.875	0.875	1	41227.2	2	0.875	0.875	0.875	1.625	41233.2	3.125	0.875	0.875	0.875	0.875
41220.2	0.875	3.125	0.875	0.875	1	41227.2	2	1.875	0.875	0.875	1.625	41233.2	2.25	1.5	0.875	0.875	0.875
41220.2	1.375	2.625	0.875	0.875	1	41227.2	2.75	1.625	0.875	0.875	1.875	41233.2	2.625	0.875	1.5	0.875	1.5
41220.2	0.875	2.75	0.875	0.875	0.875	41227.2	1.625	0.875	0.875	0.875	1.75	41233.2	3.5	0.875	0.875	0.875	1.5
41220.2	0.875	3.125	0.875	0.875	0.875	41227.2	0.875	0.875	0.875	0.875	1.5	41233.2	3.25	0.875	0.875	0.875	1
41220.2	0.875	3.125	0.875	0.875	0.875	41227.2	0.875	0.875	0.875	0.875	1.625	41233.2	2.875	1	0.875	1.5	1.5
41220.2	0.875	2.625	0.875	0.875	0.875	41227.2	0.875	0.875	0.875	0.875	1.75	41233.2	5.125	1	0.875	0.875	1
41220.2	0.875	2.375	0.875	0.875	0.875	41227.2	0.875	1.625	0.875	0.875	1.75	41233.2	5.125	1	0.875	0.875	1.5
41220.2	1.625	1.875	0.875	0.875	1.875	41227.2	0.875	1.625	0.875	0.875	1.625	41233.2	4.875	1	0.875	0.875	1
41220.2	0.875	1.625	0.875	0.875	0.875	41227.2	0.875	1.625	0.875	0.875	1.75	41233.2	5.125	1	0.875	0.875	1
41220.2	0.875	2.75	0.875	0.875	0.875	41227.2	0.875	1	0.875	0.875	2.5	41233.2	2.625	1.5	0.875	0.875	1
41220.2	0.875	3.75	0.875	0.875	0.875	41227.2	0.875	1	0.875	0.875	2.25	41233.2	2.5	1	0.875	0.875	1
41220.2	0.875	2.625	0.875	0.875	0.875	41227.2	0.875	1	0.875	0.875	1.875	41233.2	3	1	0.875	0.875	1
41220.2	0.875	7.875	0.875	0.875	0.875	41227.2	0.875	1.875	0.875	0.875	2.5	41233.2	3	1	0.875	0.875	1
41220.2	0.875	3.5	0.875	0.875	0.875	41227.2	1.5	2.25	0.875	0.875	9.75	41233.2	3.25	1	0.875	0.875	1
41220.2	0.875	3.125	0.875	0.875	0.875	41227.2	0.875	1	0.875	0.875	1.875	41233.2	2.625	1	0.875	0.875	1
41220.2	0.875	1.75	0.875	0.875	0.875	41227.2	0.875	1	0.875	0.875	2.5	41233.2	2.625	1	0.875	0.875	1
41220.2	0.875	1.5	0.875	0.875	1.5	41227.2	0.875	1	0.875	0.875	3.25	41233.2	2.5	1	0.875	0.875	1.5
41220.2	0.875	2.375	0.875	0.875	0.875	41227.2	0.875	1	1.5	0.875	3.75	41233.2	2.375	1	0.875	0.875	1
41220.2	0.875	1.75	0.875	0.875	0.875	41227.2	0.875	1	0.875	0.875	3.75	41233.2	2.625	1	0.875	1.625	1
41220.2	1.5	2.25	0.875	0.875	0.875	41227.2	0.875	1	0.875	0.875	2.875	41233.2	1.625	0.875	0.875	0.875	1
41220.2	0.875	2.125	0.875	0.875	0.875	41227.2	0.875	1.75	0.875	0.875	3	41233.2	2.25	0.875	1.875	0.875	1
41220.2	0.875	4	0.875	0.875	0.875	41227.2	0.875	1.625	0.875	0.875	2.875	41233.2	1.875	0.875	0.875	0.875	1
41220.2	0.875	3	1.5	0.875	1.625	41227.2	0.875	1	0.875	0.875	2.375	41233.2	1.875	0.875	0.875	0.875	1.5
41220.2	0.875	2.375	1.75	0.875	1.625	41227.2	0.875	1.75	0.875	0.875	2	41233.2	2	0.875	0.875	0.875	1.5
41220.2	0.875	2.75	0.875	0.875	1.875	41227.2	0.875	1	0.875	1.875	1.875	41233.2	2	1.5	0.875	0.875	1.5
41220.3	0.875	3.25	0.875	0.875	0.875	41227.3	0.875	1	0.875	1.75	2.875	41233.3	2	1.75	0.875	1.75	1
41220.3	0.875	4	0.875	0.875	0.875	41227.3	0.875	1	0.875	0.875	3.75	41233.3	1.875	0.875	0.875	2.375	1.5
41220.3	0.875	3.25	0.875	0.875	1.5	41227.3	0.875	1	0.875	0.875	3.75	41233.3	2.25	0.875	0.875	1.75	1.5
41220.3	0.875	3.125	0.875	0.875	1.5	41227.3	0.875	1	0.875	0.875	2.875	41233.3	2	0.875	0.875	3.375	1
41220.3	0.875	2.75	0.875	0.875	0.875	41227.3	0.875	1	0.875	0.875	4	41233.3	1.875	0.875	0.875	2	1
41220.3	0.875	1.625	0.875	0.875	0.875	41227.3	0.875	1	0.875	0.875	3.125	41233.3	2.25	0.875	0.875	2	1
41220.3	0.875	1	0.875	0.875	0.875	41227.3	2	1	0.875	0.875	1.875	41233.3	1.625	0.875	0.875	1.75	1
41220.3	0.875	1.75	0.875	0.875	0.875	41227.3	0.875	1	0.875	0.875	2.75	41233.3	1.75	0.875	0.875	1.75	1.5
41220.3	0.875	1	1.5	0.875	0.875	41227.3	0.875	1	0.875	0.875	2.5	41233.3	1.875	0.875	0.875	1.5	1
41220.3	0.875	1.625	0.875	1.625	0.875	41227.3	0.875	1	0.875	0.875	1.625	41233.3	1.5	0.875	1.875	1	1
41220.3	0.875	1.625	0.875	0.875	0.875	41227.3	1.75	0.875	0.875	0.875	1.875	41233.3	1.625	0.875	1.75	1.625	1
41220.3	0.875	1.5	0.875	0.875	0.875	41227.3	0.875	0.875	0.875	0.875	3.125	41233.3	1.875	1.5	0.875	2.625	1
41220.3	0.875	1.625	0.875	0.875	1	41227.3	0.875	0.875	0.875	0.875	2.125	41233.3	1.75	0.875	0.875	3.25	1
41220.3	0.875	1.625	0.875	0.875	1	41227.3	0.875	0.875	0.875	0.875	7.75	41233.3	2	0.875	0.875	3.25	1
41220.3	0.875	1.625	0.875	0.875	1	41227.3	0.875	0.875	1.5	0.875	2.875	41233.3	1.875	0.875	0.875	3.125	1
41220.3	0.875	1.75	0.875	0.875	1	41227.3	0.875	0.875	0.875	0.875	2.5	41233.3	2	0.875	0.875	2.25	1
41220.3	0.875	1	0.875	0.875	1	41227.3	1.625	0.875	0.875	0.875	8.625	41233.3	1.5	0.875	0.875	2	1
41220.3	0.875	1.625	0.875	0.875	1	41227.3	0.875	0.875	0.875	0.875	9.5	41233.3	1	1.5	0.875	2.25	1
41220.3	0.875	1	0.875	0.875	0.875	41227.3	0.875	0.875	0.875	0.875	3.125	41233.3	1	0.875	0.875	1.75	1
41220.3	0.875	1.625	0.875	0.875	1.75	41227.3	0.875	0.875	0.875	0.875	2.375	41233.3	1	1.5	0.875	1.875	1
41220.3	0.875	3	0.875	0.875	1.625	41227.3	0.875	0.875	0.875	0.875	1.875	41233.3	1.75	0.875	0.875	2.25	1.5
41220.3	0.875	3.125	0.875	0.875	0.875	41227.3	0.875	0.875	0.875	0.875	2.25	41233.3	1.5	0.875	1.5	2.875	1.625
41220.3	0.875	3.125	0.875	0.875	0.875	41227.3	0.875	0.875	0.875	0.875	1.875	41233.3	1.75	1.5	0.875	2.625	1
41220.3	0.875	2.75	0.875	0.875	0.875	41227.3	0.875	0.875	1.625	0.875	4	41233.3	1	0.875	0.875	1.625	1
41220.3	0.875	3.5	0.875	0.875	0.875	41227.3	0.875	0.875	0.875	0.875	4.375	41233.3	1	1.5	0.875	2	1
41220.3	0.875	3.25	0.875	1.875	0.875	41227.3	1.625	0.875	0.875	0.875	3	41233.3	1	0.875	0.875	2	1
41220.3	1.375	3.75	0.875	3.125	0.875	41227.3	0.875	0.875	0.875	0.875	3.125	41233.3	1	0.875	0.875	1.875	0.875
41220.3	0.875	3	0.875	1.5	0.875	41227.3	0.875	0.875	0.875	0.875	3.25	41233.3	1.625	1.5	0.875	1.875	0.875
41220.3	0.875	3.5	0.875	2.875	0.875	41227.3	0.875	0.875	0.875	0.875	4.375	41233.3	2	0.875	0.875	1.625	0.875
41220.3	0.875	3.125	0.875	7.375	2.5	41227.3	0.875	0.875	0.875	1.75	3.5	41233.3	1.875	0.875	0.875	1.625	0.875
41220.3	0.875	1.5	0.875	2.375	1.625	41227.3	0.875	0.875	0.875	1.625	3.5	41233.3	1.875	1.625	0.875	1.75	0.875
41220.3	0.875	1.625	0.875	1.5	1.875	41227.3	1	0.875	0.875	0.875	3.75	41233.3	1.75	1.5	0.875	1.875	0.875
41220.3	1.625	1.875	0.875	1.5	1.5	41227.3	1.625	1.625	0.875	0.875	3.5	41233.3	1.875	1	0.875	2.125	0.875
41220.3	1.625	1	0.875	1.625	1.5	41227.3	1.875	0.875	0.875	0.875	3.5	41233.3	1.75	1	0.875	2.125	1.625
41220.3	0.875	1.625	0.875	0.875	1.875	41227.3	1.625	1.625	1.75	0.875	3.25	41233.3	3.5	1.5	0.875	1.75	0.875
41220.3	0.875	1.625	0.875	1	1.875	41227.3	1.875	1.625	2.25	0.875	3.75	41233.3	3	1	0.875	1	1.5
41220.3	0.875	1	1.5	1	3.625	41227.3	1.5	0.875	1.5	0.875	3.25	41233.3	3.125	1	0.875	1	0.875
41220.3	0.875	1.75	0.875	1.5	4.125	41227.3	1	0.875	0.875	0.875	3.25	41233.3	1.75	1	1.625	1.625	0.875
41220.3	0.875	3	0.875	1.75	2.75	41227.3	1	0.875	1.625	0.875	4.375	41233.3	1.75	1	0.875	2.125	0.875
41220.3	0.875	3.5	0.875	0.875	8.375	41227.3	1	1.875	0.875	0.875	4	41233.3	1.875	1	0.875	1.875	1.5
41220.3	0.875	2.875	1.5	0.875	3.375	41227.3	1	1.625	0.875	0.875	2.75	41233.3	1.625	1.625	0.875	2.25	0.875
41220.3	0.875	2.875	0.875	0.875	3.375	41227.3	1	2.125	0.875	0.875	2.75	41233.3	1.5	1	0.875	2.25	0.875
41220.3	0.875	2.875	1.5	0.875	2.625	41227.3	1	0.875	0.875	0.875	8	41233.3	1.75	1	0.875	2.25	0.875
41220.3	0.875	3.75	0.875	0.875	1.625	41227.3	1	0.875	1.5	0.875	3.25	41233.3	1.875	1	0.875	2.25	0.875
41220.3	0.875	3.125	1.625	0.875	2.375	41227.3	1	0.875	0.875	0.875	3.75	41233.3	1.5	1	0.875	2.5	0.875
41220.3	0.875	3.25	0.875	0.875	2.625	41227.3	1	0.875	0.875	0.875	7.75	41233.3	1	1	0.875	2.25	0.875
41220.3	0.875	2.875	0.875	0.875	3	41227.3	1	0.875	0.875	0.875	4	41233.3	1.625	1	1.75	2.25	0.875
41220.3	0.875	2.625	1.625	0.875	1.5	41227.3	1	0.875	1.625	0.875	8.875	41233.3	1.625	1	0.875	2.25	0.875
41220.3	0.875	3.75	0.875	1	2.875	41227.3	0.875	1.875	0.875	0.875	4	41233.3	1.75	1	0.875	1.75	1.5
41220.3	0.875	3.5	0.875	1	2.875	41227.3	0.875	0.875	0.875	0.875	2.375	41233.3	2	1	0.875	1.75	0.875
41220.3	0.875	3	0.875	1	3.375	41227.3	0.875	0.875	0.875	0.875	3.25	41233.3	1.875	1.5	0.875	1.75	0.875
41220.3	0.875	1	1.625	1	3.375	41227.3	0.875	0.875	0.875	0.875	3.5	41233.3	2.625	1	0.875	1.5	1.625
41220.3	0.875	1	0.875	1	2.75	41227.3	0.875	0.875	0.875	0.875	7.75	41233.3	3.875	1	0.875	1.5	1
41220.3	0.875	1.625	0.875	0.875	1.875	41227.3	0.875	0.875	1	0.875	4	41233.3	2.625	1	0.875	1.75	1
41220.3	0.875	2.625	0.875	0.875	2.75	41227.3	0.875	0.875	1.625	0.875	3.25	41233.3	3.625	1	0.875	1.625	1
41220.3	0.875	3.5	0.875	0.875	2.875	41227.3	0.875	1	1	1.625	4	41233.3	2.625	1	0.875	1	1
41220.3	0.875	2.375	0.875	0.875	4.375	41227.3	0.875	1	1	0.875	4.375	41233.3	2	1	0.875	1.5	1
41220.3	1.5	1.5	0.875	0.875	3.625	41227.3	0.875	1	1	0.875	3.125	41233.3	2.25	0.875	0.875	1.5	1.75
41220.3	0.875	1	0.875	0.875	2.5	41227.3	0.875	2	1	0.875	3.75	41233.3	3.5	0.875	0.875	1	1
41220.3	1.75	1	1	0.875	3.375	41227.3	1.75	1.75	1	1.875	3.75	41233.3	8.75	0.875	0.875	1	1
41220.3	1.375	1	1	0.875	3.375	41227.3	0.875	1	1.625	2.75	2.875	41233.3	3.5	0.875	0.875	2	1
41220.3	1.5	1.5	1	0.875	8.125	41227.3	0.875	1	1.5	0.875	3.75	41233.3	9	0.875	0.875	1.75	1
41220.3	1.625	1.5	1	0.875	10.375	41227.3	0.875	1	1.5	0.875	3.25	41233.3	4.25	0.875	0.875	1.625	1.5
41220.3	0.875	1.5	1	0.875	7.5	41227.3	0.875	1	1	0.875	8.375	41233.3	3.625	0.875	0.875	1	1
41220.3	0.875	1	1	0.875	2.875	41227.3	0.875	1	1	0.875	4	41233.3	10.25	0.875	0.875	1.5	1
41220.3	0.875	1	1	0.875	2.875	41227.3	0.875	0.875	1	0.875	2.5	41233.3	8.5	0.875	0.875	1	1
41220.3	0.875	1	0.875	0.875	3	41227.3	0.875	0.875	1	0.875	3.75	41233.3	4.25	0.875	0.875	1.625	1
41220.3	0.875	1.5	0.875	0.875	2.625	41227.3	0.875	0.875	1	0.875	2.75	41233.3	3.875	0.875	2	1.625	1
41220.3	0.875	1	0.875	0.875	3.125	41227.3	0.875	0.875	1	0.875	2	41233.3	3.625	0.875	0.875	2.375	1
41220.3	0.875	1.5	0.875	0.875	3.125	41227.3	0.875	0.875	1	0.875	3.75	41233.3	3.5	0.875	0.875	1.625	1
41220.3	0.875	1	0.875	0.875	3.625	41227.3	0.875	0.875	1	0.875	2.5	41233.3	2.875	0.875	0.875	2.5	1
41220.3	0.875	1.625	0.875	0.875	2.75	41227.3	0.875	0.875	1	0.875	2.75	41233.3	3.5	0.875	0.875	3.125	1
41220.3	0.875	1.5	0.875	0.875	3.625	41227.3	0.875	1.625	1	0.875	3.75	41233.3	3.125	0.875	0.875	2.625	1.5
41220.3	0.875	1	0.875	0.875	4.125	41227.3	0.875	0.875	1	0.875	4.625	41233.3	4.5	0.875	0.875	4	1
41220.3	0.875	1.875	0.875	0.875	3.625	41227.3	0.875	1.75	1	0.875	3.75	41233.3	2.5	0.875	0.875	3	1
41220.3	0.875	1.625	0.875	0.875	2.25	41227.3	0.875	0.875	0.875	0.875	4	41233.3	3.125	0.875	0.875	3	1
41220.3	0.875	1	0.875	0.875	2.75	41227.3	0.875	0.875	0.875	0.875	2.75	41233.3	2.5	0.875	0.875	5.75	1
41220.3	0.875	1	0.875	0.875	2.25	41227.3	0.875	0.875	1.5	0.875	2.875	41233.3	2.25	0.875	0.875	5.125	1
41220.3	0.875	1.5	0.875	0.875	3	41227.3	0.875	0.875	1.5	0.875	3.5	41233.3	2	0.875	0.875	3	1
41220.3	1.5	1	1.625	0.875	2.25	41227.3	1.75	0.875	0.875	0.875	4	41233.3	2.625	0.875	0.875	2.125	1
41220.3	0.875	1.625	0.875	1.5	3	41227.3	0.875	0.875	0.875	0.875	4	41233.3	1.875	0.875	0.875	1.875	0.875
41220.3	0.875	1.5	0.875	1.625	2.625	41227.3	0.875	0.875	0.875	0.875	3	41233.3	2	0.875	0.875	2	1.5
41220.3	0.875	2.25	0.875	0.875	2.375	41227.3	0.875	0.875	0.875	0.875	2.875	41233.3	2	0.875	0.875	1.5	1.625
41220.3	0.875	3.125	1.5	0.875	2.25	41227.3	0.875	0.875	3.125	0.875	1.75	41233.3	1.875	0.875	0.875	1.625	0.875
41220.3	0.875	4	2.125	0.875	1.875	41227.3	0.875	0.875	1.625	0.875	3.75	41233.3	1.875	0.875	0.875	1.75	0.875
41220.3	0.875	3	1.5	0.875	2.75	41227.3	0.875	0.875	0.875	0.875	3.25	41233.3	1.75	0.875	0.875	1.75	0.875
41220.3	0.875	3.125	1.5	0.875	1.875	41227.3	0.875	1.875	0.875	0.875	2.75	41233.3	1.625	0.875	0.875	1.625	0.875
41220.3	0.875	2.375	1.5	0.875	1.75	41227.3	0.875	0.875	0.875	0.875	1.875	41233.3	1.625	0.875	0.875	1.625	0.875
41220.3	0.875	1.625	1.5	0.875	1	41227.3	0.875	0.875	0.875	0.875	3.5	41233.3	1.75	0.875	0.875	1.75	1.5
41220.3	0.875	1.625	0.875	0.875	1.5	41227.3	0.875	0.875	0.875	1.75	4	41233.3	1.875	0.875	0.875	2.25	1.5
41220.3	1.375	1	0.875	0.875	1.5	41227.3	0.875	0.875	0.875	1.75	1.875	41233.3	1.875	0.875	0.875	2.25	1.625
41220.3	0.875	1	0.875	0.875	1	41227.3	0.875	0.875	0.875	0.875	3	41233.3	1.5	0.875	0.875	2.25	1.75
41220.3	2	1.625	0.875	0.875	1.5	41227.3	0.875	1.5	0.875	0.875	2.5	41233.3	1.75	0.875	0.875	2.625	2.25
41220.3	1.625	1.75	0.875	0.875	1.5	41227.3	0.875	1.875	0.875	0.875	1.75	41233.3	1.625	0.875	0.875	2.25	1.875
41220.3	2	1.75	0.875	0.875	1.625	41227.3	0.875	0.875	0.875	0.875	1.875	41233.3	1.875	0.875	0.875	2	2.75
41220.3	2.25	1.625	1.75	0.875	1.5	41227.3	0.875	0.875	0.875	0.875	1.625	41233.3	1.5	0.875	0.875	2.625	2
41220.3	2	1.5	0.875	0.875	1.625	41227.3	0.875	0.875	0.875	0.875	3.5	41233.3	1.625	0.875	0.875	3.125	2.375
41220.3	2.375	2.125	0.875	0.875	2.5	41227.3	0.875	0.875	0.875	0.875	4	41233.3	1.875	0.875	0.875	4.25	1.5
41220.3	2.375	3.125	0.875	0.875	3.125	41227.3	0.875	0.875	0.875	0.875	8	41233.3	1.5	0.875	0.875	6.25	2
41220.3	2.375	3	0.875	0.875	3.625	41227.3	0.875	0.875	0.875	0.875	3.25	41233.3	1.875	1.625	0.875	5.375	1
41220.3	1	4	0.875	0.875	2.75	41227.3	0.875	0.875	0.875	0.875	4.375	41233.3	1.875	1.875	0.875	6.25	1
41220.3	2.375	3.25	0.875	0.875	2.75	41227.3	0.875	0.875	0.875	0.875	3.25	41233.3	2.5	1.625	0.875	5.125	1
41220.3	1	3	1	0.875	2.875	41227.3	0.875	0.875	0.875	0.875	3.75	41233.3	2.625	0.875	0.875	1.875	1.75
41220.3	1.5	2.875	1	0.875	2.5	41227.3	0.875	0.875	0.875	0.875	3.5	41233.3	2	0.875	0.875	3.625	2.25
41220.3	1.5	2.125	1.5	0.875	2.125	41227.3	0.875	0.875	0.875	0.875	2.75	41233.3	2.5	0.875	0.875	4	1.75
41220.3	1.75	3.75	1	0.875	1.625	41227.3	0.875	0.875	0.875	0.875	3	41233.3	2	0.875	0.875	3.375	1.625
41220.3	1.5	2.875	1	0.875	1.625	41227.3	0.875	0.875	0.875	0.875	3.5	41233.3	1.875	0.875	0.875	3.375	1.625
41220.3	2.125	2.125	1	0.875	1.625	41227.3	0.875	0.875	0.875	0.875	4.375	41233.3	2.25	0.875	0.875	3.625	1.75
41220.3	2.625	3	1.5	0.875	1.625	41227.3	0.875	0.875	0.875	0.875	2.25	41233.3	1.875	0.875	0.875	3.25	2.125
41220.3	2.375	3	1	0.875	1.875	41227.3	0.875	0.875	0.875	0.875	2.875	41233.3	1.75	0.875	0.875	3.25	2
41220.3	1.75	3	1	0.875	2.25	41227.3	0.875	1.625	0.875	0.875	7.75	41233.3	1.75	0.875	0.875	3.625	2.375
41220.3	3	3.125	1	0.875	1	41227.3	0.875	0.875	0.875	0.875	2.875	41233.3	1.875	0.875	0.875	4.875	1.875
41220.3	3.25	2.75	1	0.875	1.625	41227.3	0.875	0.875	0.875	1.5	4.375	41233.3	2	0.875	0.875	4.5	2.125
41220.3	2.5	2.125	1	0.875	1.5	41227.3	0.875	0.875	0.875	0.875	3	41233.3	2	0.875	0.875	4	2.875
41220.3	1.625	3.25	1	0.875	1.625	41227.3	0.875	0.875	1.5	0.875	3.25	41233.3	1.875	0.875	0.875	3.125	2.75
41220.3	1	3.75	1	0.875	2.25	41227.3	0.875	0.875	0.875	0.875	3.25	41233.3	1.875	0.875	0.875	1.75	2.5
41220.3	1	3	1.875	0.875	2.875	41227.3	0.875	1.5	0.875	0.875	8.625	41233.3	2.5	0.875	0.875	1.5	1.75
41220.3	1.375	4.375	2.125	0.875	3.625	41227.3	0.875	0.875	0.875	0.875	3.5	41233.3	1.875	0.875	0.875	1.5	1.5
41220.3	1	2.625	1	0.875	2.875	41227.3	0.875	0.875	0.875	0.875	3.75	41233.3	2.25	0.875	0.875	1.625	1
41220.3	1	2.875	1	0.875	3.125	41227.3	0.875	0.875	0.875	1.875	4.375	41233.3	1.875	0.875	0.875	1.75	1
41220.3	1.375	2.375	1.5	0.875	3.125	41227.3	0.875	0.875	0.875	1.875	3.25	41233.3	1.875	0.875	0.875	1.75	1
41220.3	1	3.25	1.5	0.875	3.125	41227.3	0.875	0.875	0.875	1.5	3.25	41233.3	2.25	0.875	0.875	1.5	1
41220.3	1.5	3.125	1	0.875	1.625	41227.3	0.875	1.625	0.875	0.875	3.5	41233.3	2.5	0.875	0.875	1.5	1
41220.3	1.5	3	1	0.875	1.875	41227.3	0.875	0.875	0.875	0.875	3.125	41233.3	2	0.875	0.875	1.625	1
41220.3	1.75	3.5	1.5	0.875	1.5	41227.3	0.875	0.875	0.875	0.875	3.25	41233.3	2.25	0.875	0.875	1	1
41220.3	2.75	3	1.5	0.875	1.625	41227.3	0.875	0.875	0.875	0.875	3.75	41233.3	2	0.875	0.875	1	1.75
41220.3	2.875	4	1	0.875	2.25	41227.3	0.875	0.875	0.875	0.875	7.75	41233.3	3.5	0.875	1.75	1	1
41220.3	1.5	3.125	1	0.875	1	41227.3	0.875	0.875	0.875	0.875	3.5	41233.3	3.875	1.625	1.5	1	1
41220.3	1	3.5	1	1.5	1.625	41227.3	0.875	1.5	0.875	0.875	2.375	41233.3	4.5	0.875	0.875	1	1
41220.3	1	4	1	0.875	1.75	41227.3	0.875	1.625	0.875	0.875	3	41233.3	2.25	0.875	1.5	1	1
41220.3	1.625	3.5	1	0.875	1.5	41227.3	0.875	0.875	0.875	0.875	3.125	41233.3	2	1.5	1.5	1.5	1
41220.3	1.75	3.5	1	0.875	1.625	41227.3	0.875	0.875	0.875	0.875	2.75	41233.3	1.5	0.875	0.875	1.5	1
41220.3	2.25	3.25	1	0.875	1.5	41227.3	0.875	0.875	0.875	0.875	3.25	41233.3	1	0.875	1.625	1.875	1
41220.3	6.5	3.5	1	0.875	1.5	41227.3	0.875	0.875	0.875	0.875	8	41233.3	1	0.875	1.5	1.5	1
41220.3	2.875	3.75	1	1.5	1.625	41227.3	0.875	0.875	0.875	0.875	3.125	41233.3	1	0.875	1.625	1.5	1
41220.3	6.5	2.375	1.5	0.875	1.625	41227.3	0.875	0.875	0.875	0.875	3.5	41233.3	1.625	0.875	0.875	1.5	1
41220.3	7.375	3.5	1	0.875	1.625	41227.3	0.875	0.875	1.625	0.875	4	41233.3	1	0.875	0.875	1.75	0.875
41220.3	2.5	3.125	1.5	0.875	1.625	41227.3	0.875	1	0.875	0.875	3	41233.3	1	0.875	0.875	1.875	0.875
41220.3	2.75	2.625	1	1.5	1.625	41227.3	0.875	1	0.875	0.875	4.375	41233.3	1	0.875	0.875	1.5	1.5
41220.3	3.25	2.625	1.5	0.875	1.75	41227.3	0.875	1	0.875	0.875	4.625	41233.3	1	0.875	0.875	1	0.875
41220.3	2.875	2.625	1	0.875	2.125	41227.3	0.875	0.875	0.875	0.875	4	41233.3	1.5	0.875	0.875	1.75	0.875
41220.3	3	3	1	0.875	1.75	41227.3	0.875	0.875	1.75	0.875	3.25	41233.3	1	0.875	0.875	1.875	0.875
41220.3	2.875	2.375	1	0.875	1.875	41227.3	0.875	0.875	1.75	0.875	3.5	41233.3	1.5	0.875	0.875	3.25	2.125
41220.3	2.625	2.375	1	1.5	1.5	41227.3	0.875	0.875	0.875	0.875	2.75	41233.3	1.75	1.5	0.875	4.5	1.75
41220.3	3.25	3.125	1	0.875	1	41227.3	0.875	1.75	1.625	0.875	3.5	41233.3	1	0.875	0.875	3.125	2.25
41220.3	3.25	2.375	1	0.875	1	41227.3	0.875	0.875	0.875	0.875	4	41233.3	1.5	0.875	1.625	2.875	1.875
41220.3	3	3	1	0.875	1.75	41227.3	0.875	0.875	0.875	0.875	4.375	41233.3	1	0.875	0.875	3.625	0.875
41220.3	2.75	3	1	0.875	1.625	41227.3	0.875	0.875	0.875	0.875	3.5	41233.3	1.5	0.875	0.875	4	1.625
41220.3	4.5	4	0.875	1.5	1.5	41227.3	0.875	0.875	0.875	1.625	3.125	41233.3	1.625	0.875	0.875	3	2
41220.3	3.75	3.25	0.875	0.875	1.625	41227.3	0.875	0.875	0.875	1.625	1	41233.3	1	0.875	1	2.25	1
41220.3	2.75	2.75	0.875	0.875	1.625	41227.3	0.875	0.875	0.875	1.75	8	41233.3	1.625	0.875	1	2.375	1.625
41220.3	7	3	1.5	0.875	1.625	41227.3	0.875	0.875	0.875	0.875	4.875	41233.3	1.75	0.875	1	3.25	1
41220.3	10	2.875	0.875	0.875	1.5	41227.3	0.875	0.875	0.875	0.875	4.375	41233.3	1.625	1.5	1	4	1
41220.3	8.75	2.75	1.5	1	1.5	41227.3	0.875	0.875	0.875	0.875	4	41233.3	1	0.875	0.875	3.125	1
41220.3	2.625	2.375	1.5	1	1.625	41227.3	0.875	0.875	0.875	0.875	3.125	41233.3	1.625	1.75	1.625	1.75	0.875
41220.3	2.75	3.25	1	1.5	1.625	41227.3	0.875	0.875	0.875	0.875	3.5	41233.3	1.5	0.875	0.875	3	0.875
41220.3	1.75	2.875	1.5	1.875	1.625	41227.3	0.875	0.875	0.875	0.875	2.75	41233.3	1.625	0.875	0.875	3.125	0.875
41220.3	2.375	3.5	1	2.375	1.5	41227.3	0.875	0.875	0.875	0.875	1.875	41233.3	1	0.875	0.875	3.25	1
41220.3	1.875	3.75	1.5	1.75	1.5	41227.3	0.875	0.875	0.875	0.875	1.75	41233.3	1.625	1.5	0.875	2.5	1
41220.3	3	3.125	1.5	1.5	2.25	41227.3	0.875	0.875	0.875	0.875	3.5	41233.3	1.875	0.875	0.875	2.25	1
41220.3	2.25	3.25	1	1	1	41227.3	0.875	0.875	0.875	0.875	2.5	41233.3	1.625	0.875	1.5	2.25	1.5
41220.3	1.625	3.25	2	1	1	41227.3	0.875	0.875	0.875	0.875	2.25	41233.3	1.75	0.875	1.625	2.375	1
41220.3	1.5	3.25	1	1.625	1.5	41227.3	0.875	0.875	0.875	0.875	2.75	41233.3	1.75	0.875	0.875	2.375	1
41220.3	1.75	2.875	1	1	1.75	41227.3	0.875	0.875	1.625	0.875	3.25	41233.3	1.625	0.875	0.875	2.125	1
41220.3	1.75	3.125	1	1	1.625	41227.3	0.875	0.875	0.875	0.875	2.5	41233.3	1.5	0.875	0.875	3.375	2
41220.3	1.75	2.25	1	1	1.625	41227.3	0.875	0.875	0.875	0.875	1.875	41233.3	1.5	0.875	0.875	2.875	1.625
41220.3	2.375	2.625	1	1	1.5	41227.3	0.875	0.875	0.875	0.875	3	41233.3	1.875	1.5	0.875	2	1.75
41220.3	8.125	2.375	1	1	1.625	41227.3	0.875	0.875	0.875	0.875	3	41233.3	1.5	0.875	0.875	3	1.5
41220.3	2.5	2.25	1	1	1.75	41227.3	0.875	0.875	1.5	0.875	3.125	41233.3	3	0.875	0.875	3.125	1.625
41220.3	3.75	2.625	1	1	1.625	41227.3	0.875	1.75	0.875	0.875	3.5	41233.3	3.625	0.875	1.5	2.375	1
41220.3	3.75	3.25	1.625	1	1.625	41227.3	0.875	0.875	0.875	0.875	3.75	41233.3	3.625	1.5	0.875	2.5	1
41220.3	6.125	2.625	1.625	1.5	1.625	41227.3	0.875	0.875	0.875	0.875	4	41233.3	3.875	1.5	0.875	2.375	1
41220.3	6.5	2.75	1	1	1.75	41227.3	0.875	0.875	0.875	0.875	4	41233.3	1.875	1	0.875	2.625	1
41220.3	3.5	2.875	1	1	1.625	41227.3	0.875	0.875	0.875	0.875	3.5	41233.3	1	1.5	0.875	2.25	1
41220.3	3.75	2.75	1	1.5	1.5	41227.3	0.875	0.875	0.875	0.875	3.5	41233.3	2.5	1	0.875	2	1
41220.3	3.25	3.125	1	1.625	1.875	41227.3	0.875	1.5	0.875	1.875	4.375	41233.3	2	1	0.875	3.125	1
41220.3	4	3.5	1.5	1	2.75	41227.3	0.875	0.875	0.875	1.75	3.25	41233.3	1	1	1	3	1
41220.3	2.625	2.75	1	1	2.75	41227.3	0.875	0.875	0.875	0.875	2.125	41233.3	1.5	1	1	2.125	1
41220.3	2.125	2.875	1	1	2.5	41227.3	0.875	0.875	0.875	0.875	2	41233.3	1.5	1	0.875	2.25	1
41220.3	1.75	2.625	2.25	1	2.375	41227.3	0.875	0.875	0.875	0.875	3.125	41233.3	1	1	0.875	2.25	1
41220.3	1.375	1.625	2.75	1	2.375	41227.3	0.875	0.875	1.75	0.875	1.875	41233.3	1.625	1	0.875	3.25	1
41220.3	1.625	1.875	3	1	1	41227.3	0.875	0.875	0.875	0.875	2.25	41233.3	1.875	1	0.875	2.125	1
41220.3	1	2.75	3	1	1	41227.3	0.875	0.875	0.875	0.875	4.375	41233.3	2	1	0.875	2.25	1
41220.3	1	3.75	2.625	1	1.5	41227.3	0.875	0.875	0.875	0.875	3.125	41233.3	1.875	1.625	0.875	3.125	1.875
41220.3	1.75	2.375	2.375	1	1.75	41227.3	0.875	0.875	0.875	0.875	3.5	41233.3	2.25	1.5	1.75	2.625	0.875
41220.3	1.375	2.75	1.75	0.875	1	41227.3	0.875	0.875	0.875	0.875	2.375	41233.3	2	1	0.875	2.625	0.875
41220.3	1	3.125	1.5	0.875	1	41227.3	0.875	0.875	0.875	0.875	2.75	41233.3	3	1.5	0.875	1.75	0.875
41220.3	1.375	2.875	1.875	1.5	1	41227.3	0.875	0.875	0.875	0.875	3.5	41233.3	4.5	1	0.875	1.875	0.875
41220.3	1.375	2	2.125	0.875	1	41227.3	0.875	0.875	0.875	0.875	8	41233.3	4.5	1	0.875	1.875	0.875
41220.3	1.5	1.75	3	1	1.5	41227.3	0.875	0.875	0.875	0.875	3.125	41233.3	3	1	0.875	1.875	0.875
41220.3	1	2.625	2.25	1	1	41227.3	0.875	0.875	0.875	0.875	3.25	41233.3	2	1	0.875	2.5	0.875
41220.3	1.5	1.875	1	1	1.875	41227.3	0.875	1.75	0.875	0.875	3.25	41233.3	1.625	1	0.875	1.875	0.875
41220.3	1	2.125	1.625	1	1	41227.3	0.875	0.875	1.875	0.875	2.375	41233.3	1.75	1	0.875	2	0.875
41220.3	1.75	3.125	6.375	1	1.5	41227.3	0.875	0.875	0.875	0.875	2.375	41233.3	1.75	1	0.875	2.125	1.5
41220.3	1.5	3.25	3	1.5	1.75	41227.3	0.875	0.875	1.5	0.875	1	41233.3	1	1	0.875	2.25	0.875
41220.3	1.75	2.625	6.625	0.875	1.625	41227.3	0.875	0.875	0.875	0.875	2	41233.3	1.75	0.875	0.875	3.625	0.875
41220.3	1.75	2.875	7	0.875	1	41227.3	0.875	0.875	0.875	0.875	3.125	41233.3	1.625	1.5	0.875	3.625	1.5
41220.3	1	3	3.625	0.875	1	41227.3	0.875	0.875	0.875	0.875	3	41233.3	1.5	0.875	0.875	4.875	1.5
41220.3	1.375	1.75	2.625	0.875	1.75	41227.3	0.875	0.875	0.875	0.875	3	41233.3	1.625	0.875	0.875	4	0.875
41220.3	1.375	2.75	2.5	1.5	1.875	41227.3	0.875	0.875	1.5	0.875	3.25	41233.3	1	1	0.875	2.625	1.5
41220.3	1.5	2.25	7.5	0.875	3	41227.3	0.875	0.875	0.875	0.875	3.5	41233.3	1.625	1	0.875	2.375	0.875
41220.3	1.5	3.75	2.375	0.875	3	41227.3	0.875	0.875	0.875	0.875	8	41233.3	1	1	0.875	3.25	1.875
41220.3	1.5	2.875	3.625	0.875	2.75	41227.3	0.875	1.875	0.875	0.875	4	41233.3	1.75	1	1.5	2	2.375
41220.3	1	3	3.125	0.875	3	41227.3	1.625	0.875	0.875	0.875	2.75	41233.3	1	1	0.875	2	2.375
41220.3	1	3	2.375	1.5	1.75	41227.3	1.625	0.875	0.875	0.875	3.5	41233.3	1.875	1	1.75	2	1.875
41220.3	1.5	3	3.375	0.875	3.125	41227.3	1.875	0.875	0.875	0.875	4	41233.3	1.75	0.875	0.875	4.25	2.125
41220.3	1.5	2.375	3.375	0.875	3.375	41227.3	2	0.875	0.875	0.875	3.5	41233.3	1	0.875	0.875	5.125	3.25
41220.3	1.625	3.125	2.75	0.875	2.75	41227.3	1.625	0.875	1.625	0.875	3.5	41233.3	1	0.875	0.875	5.125	2.625
41220.3	1.625	2.875	2.5	0.875	1.875	41227.3	0.875	0.875	1.75	0.875	3.75	41233.3	1.75	0.875	0.875	1.75	3.5
41220.3	1	4	3.875	0.875	2.625	41227.3	0.875	0.875	1.5	0.875	3.125	41233.3	1.875	1.5	0.875	1.5	1.875
41220.3	1	3.125	3.375	0.875	3.125	41227.3	0.875	0.875	0.875	0.875	3.25	41233.3	1.75	0.875	0.875	1.5	2.75
41220.3	1.375	3.25	2.875	0.875	3.125	41227.3	0.875	0.875	1.875	0.875	2.5	41233.3	1.875	0.875	0.875	2.625	1.75
41220.3	1	1.875	3	0.875	3.875	41227.3	0.875	0.875	1.625	0.875	2.875	41233.3	2.5	0.875	0.875	1.75	2.125
41220.3	1.375	2.125	6.375	0.875	3	41227.3	0.875	0.875	1	1.75	1.75	41233.3	3.25	0.875	0.875	1	3.125
41220.3	1	2.625	7.75	1	3.125	41227.3	0.875	0.875	1.5	0.875	2.375	41233.3	1	1.5	0.875	1.75	3.125
41220.3	1.5	1.875	6.375	1	3.625	41227.3	0.875	0.875	1	1.875	3.125	41233.3	1	0.875	0.875	2.125	3.125
41220.3	1.625	3	3.625	1	2.875	41227.3	0.875	0.875	1.5	1.875	3.75	41233.3	1.875	0.875	0.875	1.875	3.125
41220.3	1.875	2.125	2.875	0.875	3.125	41227.3	0.875	0.875	1	0.875	3.25	41233.3	2.625	0.875	0.875	1.5	1.5
41220.3	2.625	1.75	6.625	1.5	3.625	41227.3	0.875	0.875	1	0.875	3.75	41233.3	1.875	0.875	0.875	1.625	1.875
41220.3	2.5	1.875	7	1.75	3.125	41227.3	0.875	0.875	1	0.875	4.375	41233.3	1.625	1.5	0.875	1.75	3.125
41220.3	1.75	1.75	3.375	0.875	3.625	41227.3	0.875	0.875	1	0.875	4	41233.3	2	0.875	0.875	2.375	2.625
41220.3	1.375	2.625	2.625	0.875	3	41227.3	0.875	1.625	1.75	0.875	3	41233.3	3	0.875	0.875	2.125	1.625
41220.3	1.5	3.25	3.875	0.875	3.625	41227.3	0.875	0.875	1	0.875	2.75	41233.3	3.625	0.875	0.875	2.5	1.5
41220.3	1.5	3	2.625	0.875	3.375	41227.3	0.875	0.875	1	7.75	3.5	41233.3	2.375	0.875	0.875	2.875	3.125
41220.3	3.75	3.25	2.625	0.875	2.75	41227.3	0.875	0.875	1.625	3.5	3.5	41233.3	2.625	0.875	0.875	2.375	2.625
41220.3	4	3	1.75	0.875	4.125	41227.3	1.5	0.875	1.75	1.75	2.375	41233.3	1.875	0.875	0.875	2.5	1
41220.3	3.75	3.5	3	0.875	3.125	41227.3	0.875	0.875	1.5	1.625	3.5	41233.3	2.375	0.875	0.875	3.625	1.5
41220.3	1.75	2.875	4.375	0.875	3.875	41227.3	0.875	0.875	1.5	2.25	3.5	41233.3	3.5	0.875	0.875	2	1
41220.3	2.125	2.75	5.125	0.875	7.25	41227.3	0.875	0.875	1	3.125	4	41233.3	3.125	0.875	0.875	2.625	1.875
41220.3	1.5	2.875	5.125	0.875	1.5	41227.3	0.875	0.875	1	8	3.75	41233.3	1.875	1.625	0.875	3	2.25
41220.3	1.5	2.75	3.625	0.875	1	41227.3	0.875	1.625	1.5	4	4	41233.3	1.625	0.875	0.875	3	3.125
41220.3	1.5	3.125	2.75	0.875	1	41227.3	0.875	2.25	1	2.75	4	41233.3	1	1	0.875	3.375	1.875
41220.3	1.5	2.625	3.625	0.875	1	41227.3	0.875	0.875	2.25	9.25	4	41233.3	1	1	0.875	3	1.625
41220.3	1	2.75	7.25	0.875	1	41227.3	0.875	0.875	1	8.375	4.625	41233.3	1.75	1	0.875	2	1.75
41220.3	1.625	3.75	3.125	0.875	1	41227.3	0.875	0.875	1.75	8.375	3.125	41233.3	1.875	1	0.875	3.375	1.625
41220.3	1.375	3.5	3.375	0.875	1	41227.3	1.625	0.875	1	3.25	3.25	41233.3	2	1	0.875	3	2
41220.3	1.75	2.625	4.125	0.875	1	41227.3	3.25	0.875	1	1.75	3.75	41233.3	1	1	0.875	1.875	2.75
41220.3	2.75	2.625	4.125	0.875	1	41227.3	1.875	0.875	1	2.875	2.125	41233.3	1.625	0.875	0.875	2.125	1.875
41220.3	2.375	2	3.375	0.875	1.5	41227.3	0.875	0.875	1	3.5	4	41233.3	1.875	0.875	0.875	1.875	2.25
41220.3	1.5	1.5	3.625	1.75	2.5	41227.3	0.875	0.875	1	2	3.125	41233.3	1.5	0.875	0.875	1.625	2.625
41220.3	1.5	1	3.375	1.625	3.375	41227.3	0.875	1.5	1.5	1.875	3.5	41233.3	1	0.875	0.875	1.75	1.875
41220.3	1.5	1.5	2.5	1.625	3	41227.3	0.875	1.625	1	1.625	1.875	41233.3	1.875	0.875	0.875	1.625	2.125
41220.3	1.75	1	2.875	1.875	3	41227.3	0.875	0.875	1	1	2.25	41233.3	1	0.875	0.875	1	1.75
41220.3	1.75	1.625	2.875	1.5	3.375	41227.3	0.875	0.875	1.625	1	3	41233.3	1.625	0.875	0.875	1	1.75
41220.3	3	1.625	3	0.875	3.125	41227.3	0.875	0.875	1	1	3.5	41233.3	1.75	0.875	0.875	1.75	1.5
41220.3	2.125	1.875	4.625	1.5	3.625	41227.3	0.875	0.875	1.5	1	4.375	41233.3	1	0.875	0.875	1.5	1.625
41220.3	1.75	2.75	6.125	0.875	3.375	41227.3	1.625	0.875	1.5	1	3.125	41233.3	1.5	0.875	1.625	1.625	1.625
41220.3	1.5	2.75	5.375	0.875	3.125	41227.3	0.875	0.875	1.625	1	3.125	41233.3	2	0.875	0.875	1.5	1.5
41220.3	1	3	5.625	1.5	3.125	41227.3	0.875	0.875	1.75	1	4.375	41233.3	1.625	0.875	0.875	1.5	1.5
41220.3	1.375	1.625	3.125	1.5	2.625	41227.3	0.875	0.875	1.5	1.625	8.875	41233.3	1.625	0.875	0.875	1.625	1.5
41220.3	1.625	1	5.625	0.875	3.375	41227.3	0.875	1.625	1.625	1.75	3.125	41233.3	2	0.875	0.875	1.5	1
41220.3	1	1	4.875	1.5	3.125	41227.3	0.875	0.875	1.875	1.875	3	41233.3	1.875	0.875	0.875	1	1.625
41220.3	1.625	1	3.375	1.5	3.375	41227.3	0.875	0.875	1.75	1.5	3.5	41233.3	3.125	0.875	0.875	1	1.625
41220.3	1.625	1	3.625	0.875	2.875	41227.3	0.875	0.875	1	1.625	2.875	41233.3	2.5	0.875	1.5	1	1.625
41220.3	1.375	1.625	3.125	0.875	3.125	41227.3	0.875	1	1.5	1.5	4	41233.3	3.125	0.875	0.875	1	1.5
41220.3	1.75	2.25	3.375	0.875	3.125	41227.3	0.875	0.875	1	1	3.125	41233.3	3.25	1.625	0.875	1	1.5
41220.3	2.25	2.625	3.875	0.875	3.125	41227.3	0.875	0.875	1	1	2.875	41233.3	3.125	0.875	0.875	1	1.5
41220.3	1.625	2.75	3.125	0.875	3.875	41227.3	0.875	0.875	1.625	2.375	4.375	41233.3	2.875	0.875	0.875	1.5	1.625
41220.3	1.75	2	7.25	0.875	3.875	41227.3	0.875	0.875	1	3.5	3.25	41233.3	3.25	0.875	0.875	1	1.5
41220.3	1.625	3	3.125	1.625	3.875	41227.3	1.625	0.875	1	2.75	3.25	41233.3	5.5	0.875	0.875	1	1.5
41220.3	2.375	2.875	3.125	1.625	7.25	41227.3	1.625	0.875	1.5	3.5	3.75	41233.3	3.25	0.875	0.875	1	1.875
41220.3	2.25	2.75	3.875	0.875	3.625	41227.3	0.875	0.875	1.625	3	2.875	41233.3	1.875	0.875	0.875	1.5	1.75
41220.3	1.5	2.625	1.75	1	7.5	41227.3	0.875	0.875	1	2.375	7.75	41233.3	1.625	0.875	0.875	1	1.625
41220.3	1.625	2.125	1.875	1	3.625	41227.3	0.875	0.875	1.5	2.125	3.25	41233.3	2.375	0.875	0.875	1	1
41220.3	1.5	2.125	1.5	1	2.125	41227.3	0.875	0.875	1	2.5	3.5	41233.3	3.5	0.875	0.875	1.5	1.625
41220.3	1.5	2.125	2.875	1	3.375	41227.3	0.875	0.875	1	1	3.25	41233.3	3	0.875	0.875	1.5	2.125
41220.3	2.375	2	1.625	1	2.625	41227.3	0.875	0.875	1.5	1	3	41233.3	2	0.875	0.875	1	2.375
41220.3	1.875	2.875	1	1.75	2.75	41227.3	0.875	0.875	1	2.875	2.375	41233.3	1.875	0.875	0.875	1.5	1
41220.3	2.5	2.375	1.75	1	2.625	41227.3	0.875	0.875	1.75	2.375	3.125	41233.3	2.625	1.75	0.875	1	1.75
41220.3	1.5	2.25	1	1	2.5	41227.3	0.875	0.875	1	3.125	3.75	41233.3	3.125	0.875	0.875	1.5	1.5
41220.3	1.625	3.125	1	1	1.875	41227.3	0.875	0.875	1.5	2	8.375	41233.3	3.125	0.875	0.875	1.625	1.875
41220.3	1.5	2.875	1.5	1	1.875	41227.3	1.625	0.875	1.75	3.25	7.75	41233.3	2.5	0.875	0.875	1	1.5
41220.3	2.375	2.75	1.5	1	1.625	41227.3	1.75	0.875	1	2.375	3.5	41233.3	1.75	0.875	0.875	1	1.875
41220.3	1.375	2.875	1.5	1	1.5	41227.3	0.875	0.875	1	3	3	41233.3	1.75	0.875	0.875	1	2.25
41220.3	1	2.875	1.5	1	1.5	41227.3	0.875	0.875	1.5	3.25	4	41233.3	2	0.875	0.875	1.5	3.25
41220.3	1.625	3	1.5	1	1.875	41227.3	3	0.875	1	3.125	3.75	41233.3	3.25	0.875	0.875	1	2.75
41220.3	1.375	2.75	1.5	0.875	1.5	41227.3	1.625	1.875	1	3.5	2.875	41233.3	3.25	0.875	0.875	1	2.75
41220.3	2.125	2.125	1.75	0.875	1.875	41227.3	0.875	1.5	1.5	1.875	3.25	41233.3	4.875	0.875	0.875	1	2.875
41220.3	1.5	1.875	1	0.875	2.25	41227.3	0.875	1.625	1	2	3.5	41233.3	3.5	0.875	0.875	4	1.75
41220.3	2.625	3	1.5	0.875	1.875	41227.3	0.875	2	1	1.75	3	41233.3	2.5	0.875	0.875	3.625	1.875
41220.3	1.375	3.25	1.5	1.75	2.75	41227.3	0.875	0.875	1	1.875	3.75	41233.3	2	0.875	0.875	3.25	1.75
41220.3	1.375	3.75	3	1.5	2.875	41227.3	0.875	0.875	1.75	3	4	41233.3	2	0.875	0.875	2.5	1.5
41220.3	1	2.75	2.375	0.875	1.875	41227.3	0.875	0.875	1	1.625	7.75	41233.3	2	0.875	0.875	3.625	1
41220.3	1.5	3.75	2.5	0.875	1.75	41227.3	0.875	0.875	1	1	3.5	41233.3	1.875	0.875	0.875	3.625	1.5
41220.3	1.5	2.625	2.875	0.875	1.625	41227.3	0.875	0.875	1	1	3.5	41233.3	2.5	0.875	0.875	2.625	1.75
41220.3	1	3	3.125	0.875	1	41227.3	0.875	0.875	1.625	1	3.5	41233.3	2.25	0.875	0.875	3	1.875
41220.3	1	3.125	1.75	1.625	1.625	41227.3	0.875	0.875	1	1.75	3.75	41233.3	1.875	0.875	0.875	1.875	2.5
41220.3	1.5	2.125	2	1.625	2.75	41227.3	0.875	0.875	1	2.375	4	41233.3	2.625	0.875	0.875	2.375	2
41220.4	1.75	2.875	1.5	1.75	3.375	41227.4	0.875	0.875	1	2.375	3.5	41233.4	3	0.875	0.875	3	1.75
41220.4	1	3.25	1.625	1.875	5	41227.4	0.875	0.875	1.5	2.25	3.75	41233.4	2.25	0.875	0.875	3.125	1.625
41220.4	1.375	8.125	1.625	1.75	5.25	41227.4	0.875	0.875	1.625	2.125	4.375	41233.4	2	0.875	0.875	2.375	1.875
41220.4	1.5	3.5	1.75	1.625	6.375	41227.4	0.875	0.875	1.5	2.375	3.5	41233.4	2.625	0.875	0.875	2.875	1.75
41220.4	1	3.125	1.625	1.625	6.125	41227.4	0.875	0.875	1	1.75	3.125	41233.4	2	0.875	0.875	4	1.5
41220.4	1.375	3.125	2.375	3.125	6.125	41227.4	0.875	0.875	1	2.125	3	41233.4	2	0.875	0.875	2.625	1.625
41220.4	1	2.75	1.625	3	6.125	41227.4	0.875	0.875	1.5	3.25	3.5	41233.4	1.875	0.875	0.875	2.125	1
41220.4	1	1.875	1.75	1.875	5.5	41227.4	1.75	0.875	1	2.375	2.875	41233.4	3	0.875	0.875	1.75	1
41220.4	1.625	2.125	1.75	1	5.25	41227.4	0.875	0.875	1.5	2.875	4	41233.4	3	0.875	0.875	2.5	1.625
41220.4	1.5	3.25	1	1	3.875	41227.4	1.875	0.875	1.5	2.875	3.5	41233.4	2	0.875	0.875	3	1.5
41220.4	2.125	1.75	1	1	4.75	41227.4	0.875	0.875	1.625	2.75	3.125	41233.4	1.75	0.875	0.875	3.25	1.875
41220.4	1.375	2.25	1.5	1	6.375	41227.4	0.875	0.875	1	2.25	3.75	41233.4	1.75	0.875	0.875	2	1
41220.4	1.5	2.375	1	1	6.125	41227.4	0.875	0.875	2.75	2.5	2	41233.4	3.25	0.875	0.875	2.25	1.75
41220.4	1.5	3.75	1.5	1	6.375	41227.4	1.875	0.875	1.5	1.5	3	41233.4	3.625	0.875	0.875	3.375	1.625
41220.4	1.5	3	1.5	1	6.125	41227.4	0.875	0.875	1.875	1	2.5	41233.4	3.875	0.875	0.875	3.25	1.875
41220.4	1.75	3.125	1	1	5.875	41227.4	0.875	0.875	1.75	1.625	3.25	41233.4	4.875	0.875	0.875	4.5	1.5
41220.4	1.75	3.125	1.5	1.5	5	41227.4	0.875	0.875	1.625	1.5	3.75	41233.4	5.5	0.875	0.875	2.625	1.5
41220.4	1.875	2.75	1.5	1.5	3.625	41227.4	0.875	0.875	1.625	1.625	3.5	41233.4	3.25	0.875	0.875	3.125	1
41220.4	1.5	8.5	1.5	1	2.875	41227.4	0.875	0.875	1.5	1.5	3	41233.4	3.25	0.875	0.875	3.625	1
41220.4	1.75	8.5	1	1	2.125	41227.4	0.875	0.875	1	1.875	2.25	41233.4	1.625	0.875	0.875	7.625	2.125
41220.4	2.625	3.5	1.625	1	3.125	41227.4	0.875	0.875	1	1.875	2.875	41233.4	1	0.875	1.5	2.625	2
41220.4	3	2.875	1	1	4.375	41227.4	0.875	0.875	1.5	1.75	3.125	41233.4	1.625	0.875	0.875	2.875	1.75
41220.4	3.25	3.125	1.625	1	3.875	41227.4	0.875	0.875	1	1.5	3.5	41233.4	1.5	0.875	0.875	2.875	1.625
41220.4	2.875	2.625	1.5	1	2.75	41227.4	0.875	0.875	1.5	1.625	3.25	41233.4	1.625	0.875	0.875	2.5	1.625
41220.4	4	3.25	1.5	2	2.5	41227.4	0.875	0.875	1.5	1.5	3.5	41233.4	1.5	0.875	0.875	3.125	1.75
41220.4	3	3	1.75	2.75	1.875	41227.4	0.875	0.875	1.625	1.625	3.25	41233.4	1.625	0.875	0.875	3.25	1.5
41220.4	1.625	3.25	1.625	2.625	2.25	41227.4	1.5	0.875	1	1.625	3.25	41233.4	1	0.875	0.875	3.25	1
41220.4	1.75	2.75	1	2.875	2.125	41227.4	0.875	0.875	1	1.625	4.375	41233.4	1.5	0.875	0.875	2.875	1
41220.4	1.5	3	1.5	8.75	1.75	41227.4	0.875	0.875	1	1	3.75	41233.4	1.625	0.875	1.5	3	1
41220.4	1.375	1.75	1	3.5	1.75	41227.4	0.875	0.875	1	1.625	7.75	41233.4	1	0.875	0.875	2.625	1.75
41220.4	1.75	2.125	1	3.125	2.125	41227.4	1	0.875	1.5	1.625	3.125	41233.4	1	1.5	0.875	3.125	1.75
41220.4	1.5	3.75	1.625	4.375	1.875	41227.4	1	0.875	1	1	2.75	41233.4	1.5	1.625	0.875	2.375	1
41220.4	1.625	4	1.5	7.375	1.75	41227.4	0.875	0.875	1.75	2	3.75	41233.4	1	0.875	0.875	2.875	1
41220.4	1.875	3.125	1	8.5	1.625	41227.4	1.75	0.875	1	1	3.75	41233.4	1.5	0.875	1.625	3.25	1.5
41220.4	2.625	2.875	1.625	7.125	2.375	41227.4	1.75	0.875	1	1.625	8.375	41233.4	1	0.875	0.875	3.125	1
41220.4	2	3.125	1.625	3.25	1.625	41227.4	1.75	0.875	1.5	1.75	4.375	41233.4	1.5	0.875	0.875	3.25	1
41220.4	2.875	2.75	1.75	3.25	1.875	41227.4	0.875	0.875	1	2.875	3.5	41233.4	1	0.875	0.875	3.625	1.625
41220.4	1.75	2.75	1.5	3	1.625	41227.4	0.875	0.875	1	3.5	2.125	41233.4	1	0.875	0.875	3.125	1.75
41220.4	1.5	1.875	1	2.5	1.75	41227.4	0.875	0.875	1.625	1.75	2.875	41233.4	1.75	0.875	0.875	4.875	1
41220.4	1	2	1.5	2.375	1.75	41227.4	0.875	0.875	1.5	1.625	3.125	41233.4	1	0.875	0.875	3.125	1.625
41220.4	2.25	2.125	1.625	3.125	1.75	41227.4	0.875	0.875	1.625	1.75	2.5	41233.4	1.625	0.875	0.875	3.125	1.625
41220.4	3.75	2.125	1	3.25	1.75	41227.4	0.875	0.875	1	1.625	3.125	41233.4	1	0.875	0.875	2.25	1.625
41220.4	2.5	2	1	3	1.875	41227.4	0.875	0.875	1	1.5	8.375	41233.4	1.5	1.75	0.875	2.875	1
41220.4	2.875	3.125	1.5	3	1.625	41227.4	0.875	0.875	1	1	3.125	41233.4	1.75	1.5	0.875	2.5	1.75
41220.4	2.75	2.875	1.75	3	1.875	41227.4	0.875	0.875	1.5	1.75	1.875	41233.4	2.25	0.875	0.875	3.125	1.5
41220.4	1	2.75	1.75	3.125	4.75	41227.4	0.875	0.875	1	2.25	1.75	41233.4	4.25	0.875	0.875	2.875	1
41220.4	1	2.25	1.625	2.375	4.75	41227.4	0.875	0.875	1	1.625	1.625	41233.4	9.625	0.875	0.875	3.125	1
41220.4	1.5	2.375	1	1.75	2.75	41227.4	0.875	0.875	1	1.5	1.75	41233.4	5.75	0.875	0.875	3.25	1
41220.4	1.5	3.125	1.5	1.625	2.125	41227.4	0.875	0.875	1	1.5	1.625	41233.4	6.125	0.875	0.875	3.375	1
41220.4	1.5	3.5	1	1.625	4.125	41227.4	0.875	0.875	1	1.625	1	41233.4	4.25	1.5	0.875	3.25	1.5
41220.4	1	2.875	1.625	1.5	4.125	41227.4	0.875	0.875	1	1	1.625	41233.4	2.875	1.5	0.875	2.25	1.5
41220.4	1.5	3.125	1	1.5	1.875	41227.4	0.875	0.875	1	2	1.625	41233.4	2.875	0.875	0.875	3.25	1.5
41220.4	1.375	3.125	1	1.625	2.875	41227.4	0.875	0.875	1	1.75	1.875	41233.4	2.875	0.875	0.875	1.875	1
41220.4	1.625	4	1	1.625	3	41227.4	0.875	0.875	1	1.625	1.75	41233.4	2.25	0.875	0.875	1.875	1.5
41220.4	1.375	2.875	1	1.625	1.625	41227.4	0.875	0.875	1	1.625	1.625	41233.4	2.25	0.875	0.875	2.25	1
41220.4	1	2.625	1	1.625	2.125	41227.4	0.875	0.875	1	1.5	1.625	41233.4	2	0.875	0.875	1.875	1
41220.4	1.5	3.25	1	1.5	1.75	41227.4	0.875	0.875	1	1.5	1.625	41233.4	1.875	0.875	0.875	3	1.5
41220.4	2.125	2.75	1	1.625	1.875	41227.4	0.875	0.875	1	1	1.625	41233.4	1.875	1.5	0.875	2.125	1.5
41220.4	1	2.625	1	1.5	1.625	41227.4	0.875	0.875	1	1.625	1	41233.4	1.875	1.5	1.5	2.875	1
41220.4	1.625	3	1.5	1.5	1.5	41227.4	1.625	0.875	0.875	1.625	1	41233.4	1.75	0.875	1.625	2.375	1
41220.4	1.75	3.125	1.5	1.5	1.75	41227.4	0.875	0.875	0.875	1.625	1	41233.4	1	1.5	0.875	2.625	1
41220.4	1.625	3.75	1.5	1.625	1.75	41227.4	0.875	0.875	1.5	1.75	1	41233.4	1.875	1.5	0.875	3.25	1
41220.4	2.375	1.75	1.5	1.625	1.5	41227.4	0.875	0.875	1.625	1.625	2	41233.4	1.875	1	0.875	2.625	1
41220.4	1.375	2.125	1.5	1.75	1.5	41227.4	0.875	0.875	0.875	1.75	1.875	41233.4	1	1.5	0.875	3.625	1
41220.4	1.5	2.625	1.625	1.5	1.625	41227.4	1.625	0.875	0.875	1.75	1.875	41233.4	1.875	1.625	0.875	2.625	1
41220.4	1	2.625	1.5	1.75	1.625	41227.4	0.875	0.875	1.5	1.75	1.625	41233.4	2.5	1	0.875	2.25	1
41220.4	1	3.75	1.5	1.875	1.5	41227.4	0.875	0.875	0.875	1.5	1.5	41233.4	1.875	1	0.875	1.5	1
41220.4	1.375	3	1	1.625	1.625	41227.4	0.875	0.875	0.875	1.625	1.625	41233.4	1.875	1	0.875	2.625	1.5
41220.4	1.375	3.25	1	1.5	1.625	41227.4	0.875	0.875	0.875	3	1.625	41233.4	3.25	1	0.875	1.5	1
41220.4	1.5	3.25	1.625	1.625	1.5	41227.4	0.875	0.875	0.875	3.25	2.125	41233.4	3.5	1	1.5	2.375	1
41220.4	1.5	3.5	1.625	3.125	1.625	41227.4	0.875	0.875	0.875	4.375	2.375	41233.4	3.5	1	0.875	1.75	1
41220.4	1.5	8.5	1.75	3.25	1.75	41227.4	0.875	2.5	0.875	1.875	3	41233.4	1.625	1	0.875	3.125	1.5
41220.4	1.375	3	2	3.875	1.625	41227.4	0.875	0.875	0.875	1.625	1.875	41233.4	4.25	1.625	0.875	2.875	1.875
41220.4	1	2.75	1.625	2.5	1.75	41227.4	0.875	0.875	0.875	1.625	2.5	41233.4	3.5	1.5	0.875	3.375	1.75
41220.4	1	3.125	1.625	3.125	1.5	41227.4	0.875	1.625	0.875	1	3.75	41233.4	3.625	1.5	0.875	2.25	1.75
41220.4	1.625	3.5	1	8.75	1.625	41227.4	0.875	0.875	0.875	1.625	3.25	41233.4	3.625	1.5	0.875	2.125	1.875
41220.4	2.625	3	1.5	2.5	1.5	41227.4	0.875	0.875	0.875	1.5	2.75	41233.4	1.875	1.5	0.875	2.875	1.75
41220.4	3.25	1.875	1.5	2	1	41227.4	0.875	0.875	0.875	1.5	2.5	41233.4	2.25	1	0.875	3.125	1.875
41220.4	3.5	1.625	1.625	1.625	1	41227.4	0.875	0.875	0.875	1.625	3.25	41233.4	2.25	1	0.875	2.25	2.75
41220.4	3	2.875	1.625	1.75	1	41227.4	0.875	0.875	0.875	1.625	3.25	41233.4	1.875	1	0.875	3	2
41220.4	3.25	3.25	2.625	1.5	1	41227.4	0.875	0.875	0.875	1.625	1.875	41233.4	2	1	0.875	2.625	2.375
41220.4	2.125	3.125	1.75	1	1.875	41227.4	0.875	0.875	0.875	1.75	2.125	41233.4	2.5	1	0.875	2.375	2.625
41220.4	1.75	3.75	1.5	2.875	2.125	41227.4	0.875	0.875	0.875	1.625	3.125	41233.4	3.125	1	0.875	3.125	1.625
41220.4	1	3.125	1.75	3.125	1.875	41227.4	0.875	0.875	0.875	1	2.75	41233.4	2	1.5	0.875	2.875	1
41220.4	1	3.125	1.75	2.75	2.25	41227.4	0.875	0.875	0.875	1	2.875	41233.4	2	1	0.875	2.125	1
41220.4	1	2.375	3.125	3	1.625	41227.4	0.875	0.875	0.875	2.5	2.5	41233.4	3.25	1	0.875	2.625	1
41220.4	1.75	2.125	2.375	3.5	2.25	41227.4	0.875	0.875	0.875	4	3	41233.4	3.25	1	0.875	3	1
41220.4	1.625	3.25	2.625	2.875	2.625	41227.4	0.875	0.875	0.875	2.875	2.375	41233.4	3	1	0.875	2.25	1.5
41220.4	1	3.125	1.75	2.375	1.75	41227.4	0.875	0.875	0.875	2	3.125	41233.4	3	1	0.875	2.625	1.5
41220.4	1.875	2.75	2.25	3.125	2.375	41227.4	0.875	1.75	0.875	1.5	2.125	41233.4	3.125	1	0.875	4	1
41220.4	1.75	3.125	1.75	7.625	1.875	41227.4	0.875	1.5	0.875	1.75	1.75	41233.4	3.25	1	0.875	2.125	1
41220.4	1.5	3	1.625	1.75	1.75	41227.4	0.875	0.875	0.875	1.75	2.25	41233.4	2.625	1	0.875	3.375	1
41220.4	1	2.625	1.75	1.875	2.625	41227.4	0.875	0.875	0.875	1.875	2.375	41233.4	3.5	1.5	0.875	2.25	1.75
41220.4	1.625	3	3.125	3.125	1.875	41227.4	0.875	0.875	0.875	1.75	2.375	41233.4	3.625	1	1.625	2.125	1.5
41220.4	3.25	3	1.875	3.25	2.125	41227.4	0.875	0.875	0.875	1.625	2	41233.4	1.875	1	1.5	3.125	1
41220.4	4	2.75	1.75	4.125	1.875	41227.4	0.875	0.875	0.875	1.625	3.5	41233.4	5.5	1	0.875	2.625	1.625
41220.4	2.75	2.75	1.5	2.875	1.75	41227.4	0.875	1.625	0.875	3	2.25	41233.4	3.125	1	0.875	2.125	1.75
41220.4	2.5	3.5	1.625	3	1.875	41227.4	0.875	1.625	0.875	4.375	2	41233.4	3.5	1	0.875	2.875	1.875
41220.4	1.75	2.75	2	3.125	2.625	41227.4	0.875	0.875	0.875	2.5	2.75	41233.4	3.875	1	0.875	2.875	3.5
41220.4	6.5	3.75	1.75	4.125	2.25	41227.4	0.875	0.875	0.875	1.75	2.875	41233.4	1.875	0.875	0.875	1.875	1.625
41220.4	3.5	2.375	1.75	2.625	1.75	41227.4	0.875	0.875	0.875	8.375	3.5	41233.4	1.875	0.875	0.875	3.625	1
41220.4	2.375	2.75	2.75	2.625	1.875	41227.4	1.75	0.875	0.875	7.75	2.25	41233.4	1.625	1.875	0.875	2.5	1
41220.4	2	3	1.5	1	1.625	41227.4	1.875	0.875	0.875	3.75	2.75	41233.4	1.625	0.875	0.875	2.875	1
41220.4	1.375	3.75	1.5	2.125	2.375	41227.4	0.875	0.875	0.875	3.75	3.25	41233.4	1.875	1	0.875	3	1
41220.4	1.75	2.375	1.5	1.75	2.5	41227.4	0.875	0.875	0.875	3.5	3	41233.4	1.875	1	0.875	2.25	1
41220.4	1	2.625	1.75	1.875	1.875	41227.4	0.875	0.875	0.875	3.5	3	41233.4	1.875	1	0.875	2.5	1
41220.4	1	2.75	2.875	2.125	1.625	41227.4	0.875	0.875	0.875	1.875	3.125	41233.4	2.375	0.875	0.875	2.625	1
41220.4	1.5	3.5	1.625	1.875	1.625	41227.4	0.875	1.625	0.875	1.625	2.375	41233.4	3	0.875	0.875	3.125	1
41220.4	1.5	4.375	2.25	1.75	1.75	41227.4	0.875	1.875	0.875	4.625	3.75	41233.4	4.5	0.875	0.875	3	1
41220.4	1.625	3	1.5	1.75	1.875	41227.4	0.875	1.625	0.875	3.75	3	41233.4	2.875	0.875	0.875	3.25	1
41220.4	1	8.75	1.625	1.625	2.125	41227.4	0.875	2.125	0.875	3.125	1.625	41233.4	1.625	0.875	0.875	3	1
41220.4	1	2.75	1	1.75	1.875	41227.4	0.875	0.875	0.875	3.25	1.75	41233.4	2.875	1.625	0.875	2.5	1
41220.4	1.5	2.625	1.75	1.625	1.75	41227.4	0.875	1.5	0.875	3.25	3.25	41233.4	3.5	0.875	0.875	2.875	1
41220.4	1.625	4	1.5	1.75	1.875	41227.4	0.875	0.875	0.875	8.625	2.75	41233.4	3.25	1.625	1.75	2.625	1
41220.4	1	3.5	1.5	1.875	1.875	41227.4	0.875	1	0.875	3.75	1.875	41233.4	2.625	0.875	0.875	2.125	0.875
41220.4	1	3.5	1.75	1.75	2.25	41227.4	0.875	1.5	1.625	4	2.25	41233.4	2.375	0.875	0.875	1.875	0.875
41220.4	1	3.5	1.625	1.75	1.75	41227.4	0.875	1	1.5	4	2.5	41233.4	2.625	0.875	0.875	3.375	0.875
41220.4	1	3.5	1.5	3.125	1.875	41227.4	0.875	1.625	0.875	2.5	2.25	41233.4	3	1.5	0.875	2.5	0.875
41220.4	1.625	3.5	2.5	4.375	1.875	41227.4	0.875	1.625	0.875	2.375	2.875	41233.4	2.375	0.875	1.625	1.75	0.875
41220.4	1	3.5	1.5	2.75	1.75	41227.4	0.875	1.5	0.875	3.5	2.375	41233.4	2.375	1.5	1.875	2.125	0.875
41220.4	1	3.25	1.625	1.875	2.125	41227.4	0.875	1.625	0.875	4.875	3.125	41233.4	2.25	1.625	0.875	3	0.875
41220.4	1	3.75	1	1.75	1.75	41227.4	0.875	1	0.875	4.375	2.25	41233.4	2.375	0.875	0.875	3	0.875
41220.4	1.5	3.125	1.5	1.5	2.125	41227.4	2	1	1.625	2	3.25	41233.4	3.25	0.875	0.875	2.5	0.875
41220.4	1	2.375	1	1.75	1.625	41227.4	0.875	1.625	1.5	2.875	8	41233.4	2.5	0.875	0.875	3	0.875
41220.4	1	3.75	1.5	1.625	1	41227.4	0.875	1	0.875	3.5	2.375	41233.4	1.875	0.875	0.875	2.875	0.875
41220.4	1.5	3.25	1.5	1.5	1.75	41227.4	0.875	1.625	0.875	3.125	3	41233.4	2.375	0.875	0.875	2.375	0.875
41220.4	1	8.125	1.625	1	1.875	41227.4	0.875	1.75	0.875	4.625	1.875	41233.4	2.5	0.875	0.875	3.375	0.875
41220.4	1.375	3.75	1.75	1.625	1.875	41227.4	0.875	1	0.875	3.75	2.5	41233.4	1.875	1.5	0.875	2.625	0.875
41220.4	1.5	2.75	1.75	1.625	1.75	41227.4	1.875	1.625	0.875	3	2.5	41233.4	1.875	0.875	0.875	3.25	0.875
41220.4	1.5	2.375	1.875	1	1.75	41227.4	1.5	1	0.875	3.75	8	41233.4	1.875	0.875	0.875	2.5	0.875
41220.4	1	3	2.5	1.5	1.625	41227.4	0.875	1	0.875	7.75	3	41233.4	3.25	1	0.875	3.125	0.875
41220.4	1.375	3.125	1.5	2	1.875	41227.4	0.875	1	0.875	4	1.875	41233.4	2.375	1	0.875	3.125	0.875
41220.4	1.75	2.625	1.5	2.625	1.875	41227.4	0.875	1.75	0.875	3.75	2.25	41233.4	1.875	1.5	0.875	2.25	0.875
41220.4	1	3.25	1	2.375	1.875	41227.4	0.875	1.625	0.875	3.5	2.75	41233.4	2.875	1	0.875	1.875	0.875
41220.4	1.375	3	1	3.875	1.875	41227.4	0.875	1.625	0.875	1.75	2.375	41233.4	3	1	0.875	2.875	0.875
41220.4	1.5	4.375	1	3	2.75	41227.4	1.75	1	0.875	1.625	3	41233.4	2.375	1	0.875	3.25	0.875
41220.4	1	3	1.75	2.125	1.875	41227.4	1.5	1.625	0.875	1.625	2.75	41233.4	1.75	1	0.875	2.125	0.875
41220.4	1.5	2.875	1.5	2.625	2.125	41227.4	0.875	1	0.875	1.875	2.25	41233.4	1.875	1	0.875	1.625	0.875
41220.4	1.625	3.125	1.5	2.625	1.875	41227.4	0.875	1	0.875	1.75	3.25	41233.4	2.5	1.5	0.875	2.625	0.875
41220.4	1	2.875	1.5	2.5	1.625	41227.4	0.875	1.625	0.875	2.125	2.5	41233.4	3.125	1	0.875	1.875	0.875
41220.4	1	2.625	1.625	2.125	1.875	41227.4	0.875	1.625	0.875	2.75	2.5	41233.4	2.25	1	0.875	2.5	0.875
41220.4	1.625	2.375	1.625	3	1.875	41227.4	0.875	3	1.875	2.375	1.875	41233.4	3.125	1	0.875	2.625	0.875
41220.4	1	2.25	2.375	1.875	2.25	41227.4	0.875	3	0.875	2	1.75	41233.4	2.625	1	0.875	1.75	0.875
41220.4	1.375	3	2	2.125	1.875	41227.4	0.875	3.125	0.875	2.875	3.25	41233.4	2	1	0.875	3.125	0.875
41220.4	1	2.75	1.625	1.875	1.75	41227.4	0.875	3.25	0.875	2.125	1.875	41233.4	2.5	1.5	0.875	2.875	0.875
41220.4	1.5	3.125	1.5	2.625	1.625	41227.4	0.875	2.5	0.875	3.125	2.375	41233.4	2.875	1	0.875	2.875	0.875
41220.4	1.5	1.875	1.5	1.875	1.625	41227.4	0.875	1.875	0.875	3	1.5	41233.4	3.5	1	0.875	2	0.875
41220.4	1	3	1.625	2.125	2.5	41227.4	1.875	2.125	0.875	1.5	2.75	41233.4	1.875	1	0.875	2.5	0.875
41220.4	1.5	3	2.375	2.125	2.375	41227.4	0.875	7.75	0.875	1.875	2.5	41233.4	3.25	1	0.875	4	0.875
41220.4	1.75	2.875	1.5	3	2.375	41227.4	1	2.5	0.875	1.625	2.25	41233.4	3.125	1	0.875	3.125	0.875
41220.4	1.75	3.5	1	2	2.625	41227.4	1.5	3.5	0.875	2.375	2.5	41233.4	2	1	0.875	3.625	0.875
41220.4	1.625	3.75	1.5	1.875	2.5	41227.4	1	3.125	0.875	2.875	2	41233.4	2.5	1	0.875	1.625	0.875
41220.4	1	2.375	1.5	2.625	1.75	41227.4	1	2.875	0.875	1.625	1.75	41233.4	2.25	1	0.875	3	0.875
41220.4	1	3.25	1.5	2.75	1.75	41227.4	1	3.125	0.875	1.625	1.875	41233.4	2.375	1	1.875	3.375	0.875
41220.4	1.5	3.5	1	2	2.125	41227.4	1	2.375	0.875	1.5	2.25	41233.4	2.5	1	0.875	1.625	0.875
41220.4	1.625	3.75	1.625	1.75	1.5	41227.4	1	3	1.75	1.625	3.125	41233.4	2.875	1.5	0.875	2.25	0.875
41220.4	1.75	2.375	1.625	1.625	1.5	41227.4	1	1.875	0.875	1.75	4.375	41233.4	2	0.875	1.625	1.75	0.875
41220.4	1.375	2.875	1.625	1.75	1.75	41227.4	1	1.875	0.875	2.5	4.375	41233.4	1.75	1	0.875	1.5	0.875
41220.4	1.375	2.125	1.625	1.75	2.25	41227.4	0.875	3.25	0.875	3.75	3	41233.4	2.25	1	0.875	1.5	0.875
41220.4	1.5	2	1	1.625	1.75	41227.4	0.875	2.875	0.875	2.75	3.125	41233.4	3.125	1	0.875	1	0.875
41220.4	1	2.875	1	1.75	2.25	41227.4	0.875	3.25	0.875	3.5	2.5	41233.4	2.625	1.5	0.875	1.5	0.875
41220.4	1	3.125	1.5	1.5	1.875	41227.4	0.875	3.25	0.875	2.875	1.875	41233.4	1.875	1	0.875	1.5	0.875
41220.4	1.5	1.875	1.5	1.625	1.625	41227.4	0.875	4	0.875	4	2.875	41233.4	2	1	0.875	1.875	0.875
41220.4	1.75	2.25	1.75	2	2.25	41227.4	0.875	3	0.875	3.75	3	41233.4	2.25	1	0.875	3	0.875
41220.4	1.375	2.25	1.5	2.375	1.625	41227.4	0.875	3.75	1.5	7.75	1.875	41233.4	1.875	1	0.875	3.375	0.875
41220.4	1	3.125	1.5	1.75	1.625	41227.4	0.875	3	1.5	8	1.625	41233.4	2	1	0.875	3.375	0.875
41220.4	1	3	1.75	1.5	1.75	41227.4	0.875	2.875	0.875	2	2.5	41233.4	2.25	1	0.875	2.625	0.875
41220.4	1.5	3.125	2	1.5	1.875	41227.4	0.875	3	0.875	1.75	2.25	41233.4	1.875	0.875	0.875	2.25	0.875
41220.4	1.5	3.75	2.625	1.625	1.875	41227.4	1.75	3.5	0.875	9.75	2.25	41233.4	2.25	0.875	0.875	3.375	0.875
41220.4	1.75	3.25	2.25	2.5	2.25	41227.4	0.875	2.75	0.875	5.75	2.25	41233.4	2.5	0.875	0.875	3.125	0.875
41220.4	1.5	3.25	2	1.75	2.25	41227.4	0.875	1.625	1.625	6.125	3.125	41233.4	2.625	1.5	0.875	2.875	0.875
41220.4	1	3.25	1.75	1.75	2.875	41227.4	1.625	1.875	0.875	5.5	2.75	41233.4	3.625	0.875	0.875	2.125	0.875
41220.4	1	3	1.5	1.875	2.25	41227.4	0.875	1.5	1.75	5.5	3	41233.4	3.5	0.875	0.875	3.625	0.875
41220.4	1.5	2.125	1.5	1	1.875	41227.4	0.875	1.625	2	5.75	3.25	41233.4	4.5	1.5	0.875	1.875	0.875
41220.4	1.625	1.875	1.5	2.375	1.875	41227.4	0.875	1.625	3.375	6.125	3.5	41233.4	3.125	1.5	0.875	2.875	0.875
41220.4	2.5	3.5	1.625	1.875	1.875	41227.4	0.875	1.625	3.75	6.125	2.875	41233.4	2.875	1	1.625	4	0.875
41220.4	1.625	2.75	1.625	1.75	3.125	41227.4	0.875	1.625	2.375	6.375	2.75	41233.4	3.5	1.5	1.5	4.5	0.875
41220.4	1.5	3.25	1.5	2.5	3	41227.4	0.875	1.875	1.625	3.125	3.25	41233.4	3.625	1	0.875	2.625	0.875
41220.4	1.5	3.5	1	2.375	1	41227.4	0.875	2.5	1	6.125	3.125	41233.4	2.375	1	0.875	3.625	0.875
41220.4	1.875	3	1.5	2.625	1	41227.4	0.875	2.75	1.75	6.125	2.75	41233.4	2	1.75	0.875	3.125	0.875
41220.4	1.5	2.75	1.5	2.5	2.5	41227.4	0.875	1.875	1.5	5.5	2.5	41233.4	1.625	1.5	0.875	1.75	0.875
41220.4	3.25	3.5	1.625	2.75	2.625	41227.4	0.875	1.5	1.625	8.875	2.25	41233.4	1.875	1	0.875	2.375	0.875
41220.4	2.375	3.25	1.625	1.75	2.25	41227.4	0.875	1.625	1.75	3.25	3.75	41233.4	2.25	1	0.875	4.25	0.875
41220.4	1.375	2.25	1.5	2.625	3.125	41227.4	0.875	1	2.5	3.25	2.5	41233.4	1.875	1	0.875	2.875	0.875
41220.4	1.5	3	1.5	2.75	3.125	41227.4	0.875	1.625	3.375	9.25	2.875	41233.4	1.875	1	0.875	2.5	1.5
41220.4	2.75	2.125	1	1.75	3.625	41227.4	0.875	1.5	1.75	2.5	2.25	41233.4	2.375	1	0.875	2.25	0.875
41220.4	3.25	3.125	1.5	3	2.75	41227.4	0.875	1	2.875	3	8.625	41233.4	4.25	1	0.875	1.875	0.875
41220.4	3.25	2.625	1.5	2.75	1.875	41227.4	0.875	1.5	1.625	1.875	3.25	41233.4	3	1	0.875	1.75	0.875
41220.4	1.625	3	1	2	1.75	41227.4	0.875	3.125	1	2.75	2.875	41233.4	1	1	0.875	1.875	0.875
41220.4	1.75	7.875	1.625	2.625	1.5	41227.4	1.75	3	1.75	1.625	2	41233.4	2	1	0.875	1.625	0.875
41220.4	1.375	3.125	1.625	1.625	1.75	41227.4	1.625	8.875	1	3.5	2.875	41233.4	1.75	1	0.875	2.375	0.875
41220.4	1.75	3.25	1.625	1.875	1	41227.4	0.875	3.125	1.75	3	3.25	41233.4	2.25	1	0.875	2.5	0.875
41220.4	1.625	2.875	1.5	2.5	1	41227.4	0.875	3.25	1.625	2.75	7.75	41233.4	3.5	1.625	1.625	1.875	0.875
41220.4	1.625	4.375	1.625	2.625	1	41227.4	0.875	3.25	1	3	3.75	41233.4	1.75	1	0.875	2.125	0.875
41220.4	1	2.625	1	2	1	41227.4	0.875	8.625	1.75	2.375	3	41233.4	2	1	0.875	1.875	0.875
41220.4	1	3.75	1.625	3	1	41227.4	0.875	4.375	1	2	2.75	41233.4	1.75	1	0.875	1.875	0.875
41220.4	1.375	4	1.5	2.375	1.875	41227.4	0.875	3.75	1.5	2.25	2	41233.4	1.625	1	1.625	2.875	0.875
41220.4	1.875	2.375	1.625	3.125	1	41227.4	0.875	3.5	1.5	1.625	1.875	41233.4	2	1	0.875	1.75	0.875
41220.4	1.625	3.25	1.5	3.5	1	41227.4	0.875	4.375	1.5	1.875	2.375	41233.4	1.875	1	0.875	1.75	0.875
41220.4	2.375	4	1.625	3.875	1	41227.4	0.875	4	1	1.625	2.25	41233.4	1.875	0.875	0.875	1.875	0.875
41220.4	1.625	3	1.875	2.875	1	41227.4	0.875	4.375	1	1.625	2.125	41233.4	2	0.875	0.875	1.75	0.875
41220.4	1.625	3.75	1	1.75	1.5	41227.4	0.875	2.125	1.5	1.875	2.125	41233.4	1.875	0.875	0.875	1.75	0.875
41220.4	1.5	2.875	1.875	1.625	2.125	41227.4	0.875	4.375	1	1.875	1.875	41233.4	2.5	0.875	0.875	2.375	0.875
41220.4	1	2.875	2.25	2.75	2.375	41227.4	0.875	4.875	1	1.625	1.875	41233.4	1.875	1.5	0.875	3	0.875
41220.4	1.5	3.5	3.625	1.875	1.625	41227.4	0.875	6.625	1	2.125	1.875	41233.4	2.375	0.875	0.875	4.5	0.875
41220.4	1	2.75	2	1.625	1.625	41227.4	0.875	6.625	1	1.875	1.75	41233.4	2	0.875	0.875	3.125	0.875
41220.4	1.5	3.125	3.375	1.75	1.875	41227.4	0.875	1.75	1	2.25	1.75	41233.4	2.5	1.625	0.875	2.625	0.875
41220.4	1.375	3.125	2.125	1.625	2.125	41227.4	0.875	5.25	2.75	1.875	8	41233.4	2	1.5	0.875	1.875	0.875
41220.4	1.375	4	1.625	1.625	2.25	41227.4	0.875	5.5	2.5	1.75	8.625	41233.4	1.875	0.875	0.875	2.125	0.875
41220.4	1.5	2.875	1.5	1.5	2.25	41227.4	0.875	3.75	1.625	1.75	3.125	41233.4	1.75	0.875	0.875	4.25	0.875
41220.4	1.625	1.875	1	2	2.125	41227.4	0.875	2.25	1.75	2.75	4.375	41233.4	1.75	0.875	0.875	2.625	0.875
41220.4	1	2.625	1	1.625	2.75	41227.4	0.875	4.375	1.5	1.875	3.5	41233.4	1.875	1.5	0.875	2.875	0.875
41220.4	1.5	2.375	1.75	2.375	1.75	41227.4	0.875	7	2.125	1	3.125	41233.4	2.25	0.875	2.25	3.25	0.875
41220.4	1	2.625	1.75	1.875	2.25	41227.4	0.875	7	1.75	1.875	8	41233.4	1.875	0.875	0.875	3	0.875
41220.4	1.375	2.125	1.5	1.875	2.375	41227.4	0.875	2.75	2.125	1.625	4	41233.4	1.625	0.875	0.875	1.875	0.875
41220.4	1.5	2.625	1.5	1.625	2.5	41227.4	0.875	2.375	3.125	2.125	4.375	41233.4	1.875	0.875	0.875	1.875	0.875
41220.4	1.5	2	1.5	1.625	2.5	41227.4	0.875	4.625	3	1.625	4	41233.4	2	0.875	1.5	3.625	0.875
41220.4	1.5	2.75	1.5	1.75	1.875	41227.4	0.875	4.625	2.875	1.625	3.75	41233.4	1.875	0.875	0.875	4.25	0.875
41220.4	1.5	2.125	1.5	1.5	1.75	41227.4	0.875	4.625	8.25	1.625	3	41233.4	1.875	0.875	0.875	3.125	0.875
41220.4	1	2.625	1	1	1.5	41227.4	0.875	3.75	2.75	1.75	7.75	41233.4	2.5	1.5	0.875	2.625	0.875
41220.4	1.5	2.75	1.625	1.5	1.75	41227.4	0.875	3	1.5	1.875	3.125	41233.4	1.875	0.875	0.875	4.25	0.875
41220.4	2.125	2.125	1.5	1.875	1.75	41227.4	1.625	4	1	1.75	3.75	41233.4	1.5	0.875	1.5	3	0.875
41220.4	1.5	2.875	1.5	2.625	2.25	41227.4	1.875	2.125	1	2.375	4.375	41233.4	2.5	1.625	0.875	1.875	0.875
41220.4	2	2	1	2.875	1.875	41227.4	0.875	5.25	1.625	1	3.75	41233.4	1.875	1	0.875	1.875	0.875
41220.4	1.625	3	1.5	2.375	1.875	41227.4	0.875	4.625	2	1.875	8.625	41233.4	1.875	1	1.5	3	0.875
41220.4	2.375	1.625	1.5	1.75	1.875	41227.4	1.625	2.875	1.5	1.5	2.875	41233.4	1.875	1	1.875	4.5	1.5
41220.4	2.75	2.125	1	1.5	2.25	41227.4	0.875	1.75	1	1.625	3.25	41233.4	1.625	1	2	3.625	0.875
41220.4	1.625	2.625	1.5	1.5	1.875	41227.4	0.875	1.875	1	1.625	2.875	41233.4	1	1	0.875	5.125	0.875
41220.4	2.125	4.625	1.5	1.75	2.625	41227.4	0.875	1.625	1	1.625	3	41233.4	2	1	0.875	1.5	0.875
41220.4	2	8.75	1.75	1.625	2.125	41227.4	0.875	1.625	1.5	1.875	3.25	41233.4	2	1	1.625	2.625	0.875
41220.4	2.375	3.25	1.5	1.5	1.625	41227.4	0.875	1.625	1	1.625	3.5	41233.4	1.875	1	1.625	4	0.875
41220.4	2.625	3.25	1.875	1.5	1.875	41227.4	0.875	1.625	1	1.875	4	41233.4	2	1.625	1.75	4	0.875
41220.4	2.5	2.625	1.625	1.5	1.875	41227.4	1.75	1.75	1	1.5	3.75	41233.4	1.875	1.5	0.875	1.625	0.875
41220.4	2	1.875	1	1.5	1.875	41227.4	1.75	1.625	1	1.875	3	41233.4	1.75	1	0.875	1.875	0.875
41220.4	2.125	1.875	1.625	1	1.75	41227.4	0.875	1.625	1	1.625	3.5	41233.4	2	1.75	1.5	2.5	0.875
41220.4	1.5	2.875	1	1.5	2.125	41227.4	0.875	1	1	2	4	41233.4	1.875	1.5	0.875	1.5	1.625
41220.4	2	3	1.5	1.625	1.875	41227.4	0.875	1.625	1	1.625	2.375	41233.4	1.75	1	1.75	2.375	1.75
41220.4	1.75	3	1	1	1.75	41227.4	0.875	1.625	1.5	1.875	2.875	41233.4	1.625	1	1.625	2	1.875
41220.4	1.5	4.375	1.75	1	2.625	41227.4	0.875	1.625	1	2.5	3.125	41233.4	1.75	1	1	2.5	2.125
41220.4	1.375	3.125	2	1.75	2.375	41227.4	1.625	1.625	1	2	3.25	41233.4	1.75	1.5	1.625	2.125	1.875
41220.4	1.625	2.75	1.5	1.625	2.5	41227.4	0.875	1.625	1.625	1.75	3.25	41233.4	1.875	1	1	3	1.875
41220.4	2.125	3.25	1.75	1.625	2.375	41227.4	0.875	1	1.75	1.875	4.375	41233.4	1.875	1	2	2.5	1.625
41220.4	2.375	4.375	1.75	1.625	1.875	41227.4	0.875	1.5	1	1.75	4	41233.4	2.5	1.75	2	2	2.375
41220.4	1.875	3.5	1	1.5	1.75	41227.4	0.875	1	1.75	1.875	4	41233.4	1.875	1	1.75	2.125	2.25
41220.4	2.875	2.375	1.625	2.125	1.5	41227.4	1.5	1.625	1	1.625	4	41233.4	1.875	1	1	2	2.5
41220.4	2.5	3.25	1.5	1.75	1.75	41227.4	0.875	1	1.5	1.875	3	41233.4	3.25	1	1	1.75	1.75
41220.4	2.375	3.25	1.75	1.875	2.5	41227.4	0.875	1	1	2.25	4	41233.4	4.5	1	1	1.875	1.875
41220.4	2	2.75	1.5	1.75	2.375	41227.4	1	1	1.5	2.25	4.375	41233.4	4.875	1	1	2.625	1.875
41220.4	1.75	2	1	2	2.5	41227.4	1	1	1.5	2.875	2.875	41233.4	2.25	1	1.75	2.125	1.875
41220.4	1.75	1.875	1.75	3	2.75	41227.4	1	1.625	1	2.125	3.25	41233.4	1.75	1	1.625	1.875	3.125
41220.4	1.5	1.875	1.5	2.75	1.625	41227.4	1	1.5	1.5	2.25	3.25	41233.4	2	1	1.75	2	2.75
41220.4	1.75	1.875	1	1.5	2.125	41227.4	1	1	1.5	1.75	3.25	41233.4	1	1.5	1.5	1.875	2.875
41220.4	1.5	3	1.75	1.75	2.5	41227.4	1	1	1.625	1.875	8.375	41233.4	1	1	1	1.875	3.5
41220.4	1.5	1.875	2.5	1.75	1.875	41227.4	1	1	1.5	2.75	8.625	41233.4	1.875	1	1.625	2.125	2.75
41220.4	1.5	1.625	1.75	1.875	2.875	41227.4	1	1.625	1	2.25	3.75	41233.4	1.875	1	1.625	1.875	1.625
41220.4	1.75	2.625	1.625	1.75	2.25	41227.4	2	1.875	1.625	2.25	3.75	41233.4	2.5	1	2	1.75	1.75
41220.4	1.75	2.75	1.5	2.375	1.5	41227.4	1	1.875	1.5	1.875	1.875	41233.4	1	1	1.875	1.75	2.5
41220.4	2.375	2.125	1.75	1.875	1.75	41227.4	1	2.125	1	1.875	3	41233.4	1.5	1	1	1.875	1.75
41220.4	1.625	2.125	2.125	1.75	1.875	41227.4	1	1.625	2	1.75	2.125	41233.4	1.875	1	1.5	1.875	1
41220.4	1.75	3	1.75	2	2.25	41227.4	1	1.75	1.5	1.75	3.125	41233.4	2	1	3.5	1.625	2.25
41220.4	1.75	2.875	1.5	1.75	1.875	41227.4	1	2	1.875	1.875	1.875	41233.4	1.75	1	3.875	1.875	2.25
41220.4	2	4	1.75	1.875	1.625	41227.4	1	1.625	1.5	2	2	41233.4	1.75	0.875	3.125	2.125	1
41220.4	1.5	2.625	1.625	2.75	1.625	41227.4	0.875	1.75	1.625	1	2.875	41233.4	1	0.875	3	2	1
41220.4	2	1.875	1	3.25	1.875	41227.4	0.875	1.625	1.5	1.875	3	41233.4	2	0.875	3	2.375	1.5
41220.4	1.625	2.625	1.625	2	1.875	41227.4	0.875	1.625	1.5	1.875	3	41233.4	2.875	0.875	3.125	1.75	1
41220.4	3.75	2.875	1.5	1.5	2.625	41227.4	0.875	1.625	1.5	1.75	3.125	41233.4	3.625	0.875	3.5	3.125	1
41220.4	3.75	2.125	1	1	1.875	41227.4	0.875	1.625	1	1.625	3	41233.4	2	0.875	2.25	4	1.625
41220.4	4	1.625	1	1.5	2.75	41227.4	0.875	1.625	1.625	1.75	7.75	41233.4	3.125	0.875	3.125	4.5	1.875
41220.4	1.875	1.5	1.5	1	2.75	41227.4	0.875	1	1.5	1.75	3.25	41233.4	2.25	0.875	2.25	3	2.375
41220.4	1.75	1.875	1.5	1	2.5	41227.4	0.875	1.5	1.5	1.5	3.5	41233.4	1.75	0.875	1.875	2.125	2.125
41220.4	2.125	1	1.625	1.5	2.25	41227.4	0.875	1.875	1.625	1.625	3.5	41233.4	1.5	0.875	2.625	1	1.75
41220.4	1.5	1.75	1.75	2.125	2.125	41227.4	0.875	1.875	2.25	2.75	4.625	41233.4	1.875	1.625	2.25	1.75	1.625
41220.4	1.625	1.875	1.875	2.875	2.5	41227.4	0.875	1.625	1.75	1.875	8.875	41233.4	1.75	0.875	2.25	1.875	1.75
41220.4	1.375	1.625	1.875	3.25	1.75	41227.4	0.875	1.75	1.875	1	1.875	41233.4	1.5	0.875	3	1.75	2.5
41220.4	1.5	2.25	1.5	8.25	2.25	41227.4	0.875	1.625	2.375	1.5	2.5	41233.4	1.625	0.875	1.875	1.75	2.5
41220.4	1.75	2.25	1.5	7.125	2.25	41227.4	0.875	1.625	1.75	2	2.5	41233.4	1.625	0.875	2.375	1.75	2.375
41220.4	1.375	1.625	1.625	2.5	2.875	41227.4	0.875	1.875	1.625	1.875	4	41233.4	1.5	0.875	1.625	1.5	1.75
41220.4	1.5	2.25	2.625	2.125	1.625	41227.4	0.875	1.75	1.75	1.625	2.875	41233.4	2.375	0.875	1.5	1.625	2.125
41220.4	1.5	2	2.125	1.75	1.875	41227.4	0.875	1.875	1.75	1	3.125	41233.4	2.875	0.875	1.75	1	1.875
41220.4	1.625	1	1.625	2.125	1.875	41227.4	0.875	1.5	1.75	1.75	3.25	41233.4	3.625	0.875	1	1.75	1.625
41220.4	1.5	1	3.125	2.5	1.75	41227.4	0.875	1.875	1.75	2.125	9.75	41233.4	2.375	0.875	1.875	1	1.5
41220.4	1.625	1	2.125	1.75	3.875	41227.4	0.875	1.75	1.625	2.125	2.25	41233.4	1.75	0.875	2.875	1.5	1.5
41220.4	1.75	1.625	2.25	1.75	2.125	41227.4	0.875	1	1	1.5	3.125	41233.4	1.75	1.75	3.625	1.5	1.75
41220.4	1.75	1.5	2.125	2.375	1.5	41227.4	0.875	2	1	1.75	4.625	41233.4	1.75	1.75	3.125	1.625	1.5
41220.4	1.5	1.625	1.625	2.375	1	41227.4	0.875	1.75	1	2.125	4.375	41233.4	1.75	2.75	3.125	1	1.5
41220.4	1.625	1.625	1.625	2.125	1.625	41227.4	0.875	1.75	1	2.25	3.125	41233.4	2	2.875	1.625	1	1.5
41220.4	2.125	1.5	2.125	2.125	2.25	41227.4	0.875	1.625	1.75	1.75	3.5	41233.4	1.625	1.75	2.375	1.75	1.625
41220.4	1.75	1	2.25	1.75	2.75	41227.4	0.875	1.625	1	1.75	2.375	41233.4	1.875	1.5	2.625	1.625	1.75
41220.5	2.375	1.5	3	3.125	2.625	41227.5	0.875	1.625	1.5	1.625	2.875	41233.5	2.375	1.5	1.625	1.625	1.5
41220.5	1.875	1.625	1.75	1.75	2.875	41227.5	0.875	1.75	1	1.625	3.75	41233.5	1.875	1	1.75	1.5	1.5
41220.5	1.875	2.75	1.5	2.875	3	41227.5	1.625	1.75	1	1.5	3.25	41233.5	2	1	1	1.75	1.5
41220.5	2.25	1.875	1	2.625	3	41227.5	0.875	1.75	1	1	3.5	41233.5	2.25	1	1.625	1.5	1.5
41220.5	2.125	1.875	1.75	1.75	1.875	41227.5	0.875	1.625	1	1.75	3.5	41233.5	2	1.5	1	1.625	1.625
41220.5	2.125	1.75	2.875	1.75	7.875	41227.5	1.625	1.875	1	1.625	3.125	41233.5	1.75	0.875	1	1.75	1.5
41220.5	2.125	1	1.75	2.75	2.5	41227.5	1.75	1.875	1.625	1.5	8	41233.5	2.25	0.875	1	1	1.75
41220.5	1.75	2.375	1.5	3	2.625	41227.5	0.875	1.875	1.75	1	2.5	41233.5	1.625	0.875	1.5	1.5	1.625
41220.5	2.25	1.625	2	3.125	1.875	41227.5	0.875	1.75	1.625	1.625	2.75	41233.5	2.625	0.875	1	1.875	2.625
41220.5	2.375	1.625	1.5	3	2.625	41227.5	0.875	1.625	1.75	1.625	3.125	41233.5	3.875	1.625	1	1.625	1.5
41220.5	1.75	1	1	2.75	1.875	41227.5	0.875	1.875	1.625	1.5	2.875	41233.5	3	1.5	1	1.625	2.25
41220.5	1.75	1.625	1	2.75	2.25	41227.5	0.875	1.625	1.5	1	2.75	41233.5	3	0.875	1	1.75	1.875
41220.5	1.875	1.75	1.625	1.875	2.375	41227.5	0.875	1.625	1.625	1.625	2.375	41233.5	3.25	1.5	1.625	1.75	2.25
41220.5	2.375	1.875	1.875	1.875	1.875	41227.5	0.875	1	1.75	1	4	41233.5	2.875	1.5	1.875	1.75	1.875
41220.5	2.375	3.125	1	2.5	4.125	41227.5	1.625	1.625	2	2.25	2.875	41233.5	4.25	1	1	3.25	1.625
41220.5	1.5	1.75	2.25	2.75	4.375	41227.5	0.875	1	1.625	1.75	4.875	41233.5	4.25	1	1	4.875	1.625
41220.5	1.5	2.375	1.5	1.75	4.125	41227.5	0.875	1.625	1.625	1.625	3.125	41233.5	3.625	1	1	4.25	1
41220.5	2.25	3.75	1	1.5	4.125	41227.5	0.875	1.75	1.5	1	3.75	41233.5	3.875	1	1	3.625	1.625
41220.5	1.75	3.125	1	1.75	7.5	41227.5	0.875	2.875	1	1.75	3.25	41233.5	2.875	1	1	2.5	1
41220.5	1.375	3	1.5	2.125	4.75	41227.5	0.875	3.5	1	1.625	2.75	41233.5	2.875	1.75	1	4	1
41220.5	1	2	2.125	1.75	6.125	41227.5	0.875	1.5	1.625	1.75	4	41233.5	3.125	1	1	4	1.875
41220.5	1.625	2.625	2.5	1.75	2.5	41227.5	0.875	2.125	1.5	1.625	9.25	41233.5	2.5	1	1	5.125	1.75
41220.5	1.75	3.75	2.625	2.375	6.375	41227.5	0.875	2.375	1.625	1.5	3.75	41233.5	2	1.5	1.75	5.125	1.625
41220.5	1.5	3.25	3.375	1.75	6.625	41227.5	1.625	2.75	1.625	1	2.875	41233.5	2.375	1	1.625	5.125	2.5
41220.5	1	2.75	3.875	1	6.375	41227.5	0.875	3.5	1.5	1.625	7.75	41233.5	2.5	1	1.875	5.375	2.625
41220.5	1	3	3.875	1.625	6.625	41227.5	0.875	4	1.625	1	9.25	41233.5	1.875	1	1.875	4.875	2.125
41220.5	1.75	3	4.375	3.125	7.875	41227.5	0.875	2.25	1.5	1	3	41233.5	2	1.75	1.625	4.25	1.5
41220.5	1	2.875	1.75	2.375	7.25	41227.5	0.875	1.875	1	1.625	2.5	41233.5	2.375	1.5	1.75	3.375	1.75
41220.5	1	3.75	1.875	1.625	1.875	41227.5	0.875	1.75	1.625	2.5	3.125	41233.5	2.5	1	1.5	2.125	2.375
41220.5	1.5	3.125	1.75	1.875	1.5	41227.5	0.875	1.75	1.75	1.75	3.5	41233.5	2.5	1	1	2.25	1.875
41220.5	1.5	3.5	1.75	1.875	1.875	41227.5	0.875	1.625	1	1.875	3.75	41233.5	2.25	1	1	2.5	1.75
41220.5	1	3.5	2	1.75	1.875	41227.5	0.875	1.5	1.625	2.375	3.75	41233.5	1.625	1	1	2	2.375
41220.5	1	2.125	2.25	2.375	3	41227.5	0.875	1.75	2.375	1.625	3.75	41233.5	1.875	1	1	4.25	1.75
41220.5	2.5	3.5	1.625	2.5	2.25	41227.5	0.875	1.625	2.5	1.875	3.5	41233.5	2.375	1	1	3.625	1.875
41220.5	4	2.875	1.625	2.5	2.625	41227.5	0.875	1.625	3	1.625	2.375	41233.5	2.25	1	1	3.25	1.75
41220.5	1.875	3	2.375	2.125	2.5	41227.5	0.875	1.625	2.125	2.25	3.25	41233.5	1.875	1	1	2.625	1.875
41220.5	2.375	3.25	1.625	1.875	2.875	41227.5	0.875	1.75	1.5	1.75	7.75	41233.5	2	1	1	2.625	1.75
41220.5	7.875	2.625	3	1.75	2.625	41227.5	1.75	1.5	1.75	1.75	3.125	41233.5	2.25	1.625	1	3.125	1.875
41220.5	6.5	3.25	1.875	2.75	3.125	41227.5	0.875	1.625	2.875	1.875	3.25	41233.5	3.125	1	1	3.25	1.75
41220.5	4.5	7.875	3	1.875	2.625	41227.5	1.75	1.625	1.875	1.5	4	41233.5	4.5	1	1	4.25	1
41220.5	3.75	2.375	1.75	1.5	1.75	41227.5	1.625	1.625	1	1.875	3.25	41233.5	2.875	1	1	3.125	1.75
41220.5	3	2.625	1	3.5	1.625	41227.5	0.875	1.5	1	1.625	3.25	41233.5	1.5	1	1	3.375	1.875
41220.5	2.375	4	1.625	2	1.625	41227.5	0.875	1.625	1	1.875	3.125	41233.5	1.625	1	2.625	2.875	2.5
41220.5	2.75	3	1.5	3.5	1.625	41227.5	0.875	2	1	2.875	4.375	41233.5	1.75	1	2	1.5	2
41220.5	2.625	2.875	1.5	2.5	1.625	41227.5	0.875	1.875	1	2	8	41233.5	1.75	1	2	2.375	1.5
41220.5	2.75	3.25	1	1.75	1.875	41227.5	0.875	1.625	1	1.5	3.5	41233.5	1.5	1	2.375	3.625	1.75
41220.5	2.5	3.125	1	2.625	2.125	41227.5	0.875	1.875	1	1.625	3.25	41233.5	1.875	0.875	1.875	2.625	1.75
41220.5	6.125	2.75	1.625	1.75	1.875	41227.5	0.875	1.625	1	1	2	41233.5	1.75	1.75	1.875	3.125	1.75
41220.5	2.625	2.25	1.5	1.625	1.75	41227.5	0.875	1.875	1	1.75	3.75	41233.5	2.625	0.875	3.125	2.875	2
41220.5	2.875	3.125	1.625	1.75	1.625	41227.5	0.875	1	1	2	10.375	41233.5	2.875	0.875	3.5	2.25	1.75
41220.5	1.625	2.625	1.75	1.75	1.625	41227.5	0.875	1.625	1	1.875	8.375	41233.5	2.25	0.875	3.125	3	1.5
41220.5	1.5	3.75	1.75	2.875	1.625	41227.5	0.875	1.625	1	1.625	3.5	41233.5	1	0.875	1.875	2.625	1.5
41220.5	2.25	3	1.5	2.125	1	41227.5	0.875	1.875	1.625	1.625	2.875	41233.5	1.875	0.875	2.625	2.875	1.625
41220.5	2.5	3.75	1.75	2.375	1.5	41227.5	0.875	1.75	1.75	1	2	41233.5	1.875	1.5	2.625	1.875	1.625
41220.5	1.5	3	2.375	2	1	41227.5	0.875	1.625	1.625	1.875	2.75	41233.5	1.875	0.875	2.875	1.625	1.625
41220.5	2.375	3.125	1.75	2	1.625	41227.5	0.875	1.75	1	1.625	2.375	41233.5	2	0.875	2.25	2.625	1.625
41220.5	2.125	2.125	1.75	2.875	1.5	41227.5	0.875	1.75	1.5	1.75	3.25	41233.5	2.25	0.875	1.75	1.75	1.625
41220.5	1.75	3.5	2.875	2.5	1.875	41227.5	0.875	1.625	1.75	1.625	2.875	41233.5	2	0.875	2.375	3.375	1.625
41220.5	1.5	3.5	2.125	1.75	1.625	41227.5	0.875	1.625	1.625	1.75	3.25	41233.5	1.875	0.875	2.25	2.25	1.5
41220.5	1.875	2.625	1	2.375	1.625	41227.5	0.875	1.75	1.5	2.25	3.125	41233.5	2.625	0.875	1.625	1.625	1.5
41220.5	1.5	2.875	1.75	2.125	1	41227.5	0.875	1.75	1.5	1	3.75	41233.5	2.625	0.875	1.625	1.75	1.75
41220.5	1.625	3	1.5	2.75	3.375	41227.5	0.875	1.625	1.5	1.75	3.75	41233.5	2.25	0.875	1.75	2	2.25
41220.5	1.75	2.375	1.5	2	3.125	41227.5	2.125	1.875	1	1.875	2	41233.5	1.875	0.875	1.5	2	1.625
41220.5	1.5	2.25	2	1.625	2.5	41227.5	0.875	1	1	1.75	3.25	41233.5	1.875	0.875	1.625	3.125	1.5
41220.5	1.5	3.25	1.625	1.875	1.625	41227.5	0.875	1.625	1	1.5	2.75	41233.5	1.875	0.875	1	4	1.625
41220.5	1.75	3.25	1.5	2.75	3.625	41227.5	0.875	1.625	1	1	2.875	41233.5	2.25	0.875	1	3.625	1.625
41220.5	2.625	8.125	1.5	3	3.875	41227.5	0.875	2	1.5	1	2.25	41233.5	1.875	0.875	1.625	3.625	1.5
41220.5	2.375	2.875	1.5	2.5	3.375	41227.5	0.875	1.875	1	1	1.875	41233.5	2	0.875	1	3.125	1.5
41220.5	1.875	2	1.625	1.625	5.25	41227.5	0.875	1.625	1	1.625	2.875	41233.5	1.75	1.5	2.25	2.875	1.875
41220.5	1.375	1.875	1.5	2.125	5.5	41227.5	0.875	2	1	3	8.625	41233.5	1.75	0.875	9.375	2.25	1.75
41220.5	1.75	3.25	1.5	2.75	5.5	41227.5	0.875	1.625	1	3.25	4.375	41233.5	2	0.875	1.625	2.125	1.75
41220.5	1.625	2.875	1.5	2.375	5.875	41227.5	0.875	1.625	1.5	3.75	3.5	41233.5	1.875	0.875	1.75	2	1.75
41220.5	1.75	3	1.625	2.375	6.125	41227.5	0.875	1.625	1	3.25	3	41233.5	1.75	0.875	2.25	3.375	2.625
41220.5	1.625	2.625	1.5	2.5	6.375	41227.5	0.875	1.875	1.5	2.875	8.625	41233.5	1	1.75	2.375	3.625	3.5
41220.5	1.5	2.875	1.75	2.625	6.125	41227.5	1.5	1.625	2.25	1.75	3	41233.5	1.75	2	3	3.625	1.75
41220.5	1.625	2.875	1.5	2.75	5	41227.5	0.875	1.875	2.25	1.875	2.375	41233.5	1.75	0.875	3.125	4.875	3.125
41220.5	2.25	2.875	1.75	1.75	3.875	41227.5	2.125	1.75	2.25	1	3.25	41233.5	1.625	0.875	3.25	3.625	3.125
41220.5	2.625	2.25	1.5	3	1.875	41227.5	0.875	1.625	1.5	2.5	1.875	41233.5	1	0.875	3	3.625	2.875
41220.5	1.625	3.25	2.5	2.375	2.5	41227.5	0.875	1.625	1.625	8.375	3.5	41233.5	1.625	0.875	3.625	2	2.25
41220.5	1.5	3.25	1.75	3.25	4.375	41227.5	0.875	1.625	1.5	9.75	2.75	41233.5	1	0.875	3.25	2	2.125
41220.5	1.375	3	1	3.125	3.875	41227.5	0.875	1.625	1.625	9.75	1.875	41233.5	2	0.875	3.25	2.625	1.75
41220.5	1.5	2	2.5	2.375	4.375	41227.5	0.875	2.125	1	11.125	2.25	41233.5	1.875	0.875	3.125	3.625	2.625
41220.5	2	3.125	1.5	2.375	2.75	41227.5	0.875	1.625	1.625	5.75	2.25	41233.5	2	0.875	3.25	4	2.25
41220.5	2.125	3.125	1.625	2.5	2.75	41227.5	0.875	1.75	1.75	6.375	3.25	41233.5	1.625	0.875	3.5	3.25	3.5
41220.5	1.875	2.75	1.5	2.5	2.625	41227.5	0.875	1.875	1.5	6.125	7.75	41233.5	1.5	0.875	3.625	4	2.5
41220.5	1.875	2.75	1	2	1.75	41227.5	0.875	1.625	1.875	6.125	2	41233.5	1	0.875	3.875	2.625	3.5
41220.5	1.75	3	1.5	3.25	1.625	41227.5	0.875	1.75	1.625	6.125	2.5	41233.5	1	0.875	3.25	1.75	2.375
41220.5	1.75	3.5	1.75	1.75	1.625	41227.5	0.875	1.625	1	7.75	3.125	41233.5	1.625	0.875	3.625	3.125	3.75
41220.5	1.75	2.875	2.375	2.875	1.875	41227.5	0.875	1.75	1	3.75	2.25	41233.5	1	0.875	3.25	2.375	2.5
41220.5	1.5	1.875	1.875	2.5	1.75	41227.5	0.875	1.625	1	3.5	2.875	41233.5	1.5	0.875	2.5	2.5	3.5
41220.5	1.5	1.625	1.625	1.875	1.75	41227.5	0.875	1.625	1	8	2.25	41233.5	1	0.875	3.25	2.875	3.75
41220.5	1.875	3.125	1.625	2.125	1.875	41227.5	0.875	1.625	1	2.125	3	41233.5	1.5	0.875	3.25	2.375	2.125
41220.5	1	1.875	1.5	2.75	1.625	41227.5	0.875	1	1.625	2	2.875	41233.5	1	0.875	3.875	3.375	1.625
41220.5	1	1.75	1.5	2.625	1.875	41227.5	0.875	1.75	1.625	2.25	2.125	41233.5	3	0.875	3.5	4	1.75
41220.5	1.75	3	1.625	1.625	1.625	41227.5	0.875	1.75	1	1.75	3.125	41233.5	4.5	0.875	4.25	2.5	3.75
41220.5	1.75	3.25	1.625	1.625	1.625	41227.5	0.875	1.875	1	1.625	3.125	41233.5	3.875	0.875	3.5	3.625	2.75
41220.5	3.25	3.125	2	1.5	2.125	41227.5	0.875	2.375	1	1.5	3.5	41233.5	3.625	0.875	3.25	2	1.875
41220.5	3.75	4.375	2.125	1.625	1.75	41227.5	0.875	1.75	1	1.75	2.75	41233.5	3	0.875	4.25	1.5	2.25
41220.5	3.75	3.75	1.625	1.75	2.125	41227.5	0.875	1	1	1.625	1.875	41233.5	2.5	0.875	3.5	1.5	2.375
41220.5	6.5	3.75	1.625	2.5	1.625	41227.5	0.875	1	1	1.625	2.75	41233.5	1.875	0.875	3.875	2.5	2.5
41220.5	2.75	7.875	3.125	1.5	2.125	41227.5	0.875	1.75	1	1.625	3.25	41233.5	1.875	0.875	3.875	2.375	1.75
41220.5	2.375	3.75	2	1.75	2.125	41227.5	1.625	1.75	1.5	1	9.25	41233.5	2.5	0.875	3.625	4	2.25
41220.5	2.375	3.125	3.625	1.75	2.125	41227.5	1.75	1.625	1	1.875	3.5	41233.5	3.125	0.875	3.25	1.875	2.5
41220.5	2	2.625	3.625	1.625	1.75	41227.5	1.625	1.75	1	1.625	2.25	41233.5	1.875	0.875	3.25	2.875	2.375
41220.5	1.625	3.5	8.125	2.375	1.625	41227.5	2.875	1.875	1	1.875	1.75	41233.5	2.5	0.875	2.875	2	3.25
41220.5	1.75	3.75	3	1.625	1.75	41227.5	1.625	1.625	1	2	1.875	41233.5	3	1.5	3.5	1.75	2.25
41220.5	1.75	3.5	3.625	1.75	1.875	41227.5	0.875	1.75	1.5	1.75	2.375	41233.5	2	0.875	3.625	1.625	2.875
41220.5	2	3.125	2.5	1.5	1.875	41227.5	0.875	1.875	1	1.875	8	41233.5	3	0.875	2.5	1.5	2.75
41220.5	2.25	3.25	2.875	1	1.875	41227.5	0.875	1.5	1	2.5	2	41233.5	3.875	0.875	3.125	1.5	1.875
41220.5	1.75	3.5	8.125	1.75	1.875	41227.5	0.875	1.625	1	1.75	3.25	41233.5	3.25	0.875	3.875	1.75	1.75
41220.5	1.375	3.75	3.625	1.625	1.625	41227.5	0.875	2	1	1.625	2.875	41233.5	2.375	0.875	3.625	1.875	1.875
41220.5	1.375	4	3.625	1.5	1.875	41227.5	0.875	1	1.625	2.375	3.5	41233.5	1.75	0.875	3.875	1.5	1.5
41220.5	1.625	3	1.5	1.75	1.75	41227.5	0.875	1.625	1.5	2.25	3.5	41233.5	1.75	0.875	2.5	1.875	1.5
41220.5	1	3.25	1.75	1	1.625	41227.5	1.875	1.75	1.5	1	3.125	41233.5	1.75	0.875	3	2	1
41220.5	2.75	3.125	1.5	1.5	1.875	41227.5	0.875	1.875	1.5	2.75	1.75	41233.5	1	0.875	3.125	1.75	1.625
41220.5	7	3.25	1.75	1.625	1.875	41227.5	0.875	1.75	1	2.5	3.5	41233.5	1.875	0.875	3.25	2.375	1.75
41220.5	6.5	3.25	1.625	2.5	1.75	41227.5	0.875	1.875	1.5	2.75	3	41233.5	2.875	0.875	3.5	2	1.625
41220.5	1.875	3.5	4.625	1.5	1.5	41227.5	1.625	1.625	1	1.875	3.5	41233.5	3.125	0.875	3.25	4.5	1.875
41220.5	1.75	3.25	4.375	1.75	2.25	41227.5	3	1.625	1.625	1.625	3.25	41233.5	2.5	0.875	3.125	5.125	1.875
41220.5	1.875	3.75	4.625	2.125	1.875	41227.5	2.125	1.75	1	2.875	2.375	41233.5	1.875	0.875	3.125	3.625	1
41220.5	1.5	3.5	3.875	1.75	1.875	41227.5	1.75	1.875	1	1.625	3.5	41233.5	1.75	0.875	2.625	4.5	1.75
41220.5	1.375	3.125	3.625	1.875	1.75	41227.5	1.75	2.75	1	1.5	4.625	41233.5	2.625	0.875	3.25	4	2.5
41220.5	1.625	3.125	1.875	1.875	2.5	41227.5	2.125	2	1	2.5	3.75	41233.5	9	0.875	3	3.125	2.125
41220.5	1.5	4.375	1.75	2.75	1.625	41227.5	1.625	1.75	1	3.125	3.5	41233.5	4.25	0.875	3.125	3	2.75
41220.5	1.375	4.375	1.625	1.875	1.625	41227.5	1.625	1.625	1.5	2	9.5	41233.5	5.125	0.875	3	5.375	2.5
41220.5	1.75	3.25	1	1.5	1.875	41227.5	2.125	1.75	1	2.25	7.75	41233.5	1.875	0.875	2.5	4.5	3.5
41220.5	1.5	7.875	1.5	1.75	2.25	41227.5	1.75	1.5	1.5	2.5	3.125	41233.5	2.625	0.875	2.875	3.25	2.625
41220.5	1.5	3.25	1.75	1.875	1.875	41227.5	1.75	1.625	1	2.5	4.375	41233.5	5.125	0.875	2.625	3.625	3.5
41220.5	1.5	2.625	1.875	1.625	2.375	41227.5	1	1.625	1.75	1	4	41233.5	5.5	0.875	3.25	3.125	7.875
41220.5	1	3.75	1.875	2.125	1.75	41227.5	1.625	1.625	1	1.625	4.875	41233.5	5.75	0.875	2.875	3	3.5
41220.5	1.75	3.25	1.875	1	3	41227.5	1	1.75	1.5	1.875	3.5	41233.5	6.125	0.875	1.875	4	2.75
41220.5	1.5	3.5	1.875	2	2.5	41227.5	1.625	1.625	1	1.875	3.5	41233.5	3.5	0.875	2.625	2.625	2.75
41220.5	1.625	3.5	1.5	1.5	1.75	41227.5	2.5	1.5	1.5	2	3.25	41233.5	1.75	0.875	1.5	2.875	3.125
41220.5	1.5	3	1	1.5	1.75	41227.5	2.875	1	1.625	2.75	2.375	41233.5	1.75	0.875	3	2.5	3.75
41220.5	1.5	1.875	1.75	1.5	1.875	41227.5	2.5	1.625	1	1.875	1.875	41233.5	1.5	0.875	2	2.625	3.5
41220.5	1.5	2.125	1.625	1.625	1.625	41227.5	4.375	1.75	1.5	2.375	1.875	41233.5	1	0.875	3	3.625	3.5
41220.5	1.375	1.875	1.75	2.625	1.875	41227.5	4.125	1.625	1.5	1	2	41233.5	1.75	0.875	2.25	3.25	3.25
41220.5	1.5	3.125	1.625	3.875	2.625	41227.5	2.75	1.5	1	1	3.25	41233.5	1.625	0.875	1.5	3.25	2.75
41220.5	1.625	3.75	1.625	2.875	2.75	41227.5	3.75	1.5	1	1.5	3.25	41233.5	1.875	0.875	1	8.375	3.5
41220.5	1	2.375	2.25	3.125	1.875	41227.5	3	1.875	1.625	1.5	3.25	41233.5	1	0.875	1	8.75	2.625
41220.5	1.625	3.5	1.625	1.875	2.125	41227.5	3.5	1.625	1.5	1	4.375	41233.5	3.125	0.875	2	2.5	2.5
41220.5	1	2.625	2	1.875	2.625	41227.5	3.25	1	1	1.5	2	41233.5	8.75	0.875	1.625	8.375	2.875
41220.5	1.75	1	2.125	1.625	2.375	41227.5	2.5	1.625	1	1.75	1.875	41233.5	5.75	0.875	1.75	4	3.25
41220.5	2.375	2.125	1.5	1.875	2.125	41227.5	4.375	1.625	1	1.5	2.375	41233.5	5.75	0.875	1.875	9	2.875
41220.5	2.25	2.875	1.875	2.125	2.125	41227.5	3.5	1.625	1.5	1.75	2.75	41233.5	4.5	0.875	1.875	3.25	2.375
41220.5	1	2.625	1.625	2.375	2.875	41227.5	2.5	1.875	1.5	1.75	1.875	41233.5	2.375	0.875	1.75	2	3.75
41220.5	1.625	3.5	1.75	2.625	2.375	41227.5	2.5	1.625	1.5	1.875	2	41233.5	2.25	0.875	1.75	2.5	3.75
41220.5	1.75	3.125	1.5	1.875	1.875	41227.5	1.75	1.625	1.5	1.625	1.875	41233.5	1.75	0.875	2	2.625	2.375
41220.5	1.5	2.625	1	2.75	2.25	41227.5	1.5	1.875	1.5	1.875	1.625	41233.5	2.875	0.875	2.625	2.5	2.125
41220.5	1.625	4	1.5	2.875	1.875	41227.5	1	1.75	1.5	1	9.25	41233.5	1.875	0.875	1.5	2.125	1.625
41220.5	1.5	4	1.5	1.875	1.875	41227.5	1.625	1.625	1	1.625	8.625	41233.5	1.875	0.875	1.625	2.375	2.25
41220.5	2.125	3.25	1.625	1.75	1.5	41227.5	1	1.5	1.5	1.625	3.75	41233.5	1.75	0.875	3.125	1.75	1.875
41220.5	2.25	3.5	1.5	2.375	1.625	41227.5	1	1.625	1	1.875	3	41233.5	1.875	0.875	1.75	2.25	3.125
41220.5	2	3	1.625	1.875	1.875	41227.5	1	1.75	1.5	1.75	2	41233.5	2	0.875	1.5	2.125	1.75
41220.5	1.625	3.75	1.75	2.125	1.625	41227.5	1	1.625	1.75	2	2.375	41233.5	2	0.875	1.625	1.625	2
41220.5	2.125	7.875	1	2	1.625	41227.5	1.5	1	3	1.625	2.75	41233.5	1.625	0.875	1	4.25	1.75
41220.5	2.625	3.125	1.5	2.5	1.75	41227.5	2	1.75	2.5	1	1.75	41233.5	1.875	0.875	1	2.5	3.75
41220.5	2.375	2.875	1.5	1.875	1	41227.5	2	1.625	2.5	1.875	1.875	41233.5	2	0.875	1	1.75	3.25
41220.5	1.625	3.5	1.5	1.75	1.875	41227.5	1.625	1.625	3	1.75	2.875	41233.5	2	0.875	1.625	3.25	3.125
41220.5	1.625	3.75	1	1	1.5	41227.5	1.75	1.5	2.75	1.75	3.25	41233.5	2.875	0.875	1.625	2	2.75
41220.5	2.375	2.875	1.875	1.5	2.375	41227.5	2	1.75	2.875	1	2.875	41233.5	1.875	0.875	1.625	2.875	2.875
41220.5	2.375	7.875	1.5	1	1.75	41227.5	1.5	1.875	2.875	1	2.75	41233.5	1.625	0.875	1.5	3.375	2.625
41220.5	4	3.25	1	1.875	1.875	41227.5	1	1.875	3.375	2.5	3.5	41233.5	1.875	0.875	2	3.125	2.625
41220.5	3	3.5	1.625	1.5	1.875	41227.5	1	1	3.25	9.75	4	41233.5	3.25	0.875	1.625	3.375	3.25
41220.5	4.5	7.875	1.75	1	1.75	41227.5	1	1	3	4.625	3.75	41233.5	1.625	0.875	2.625	2.875	2.375
41220.5	2.125	3.75	1.5	1.625	1.625	41227.5	1.625	1.875	2.875	3.75	3.75	41233.5	1.875	0.875	3.5	1.5	2.75
41220.5	1.5	3.25	1.5	1.75	1.75	41227.5	1.625	1.875	2.125	4	3.125	41233.5	2	0.875	1.875	2.25	2.25
41220.5	1.875	1.625	1.5	1.625	1.75	41227.5	1	1.875	3.125	4.875	4	41233.5	1.625	0.875	2	3.25	2.625
41220.5	2.125	3.5	1.5	1	1.75	41227.5	1	1.625	2.25	4.375	3.125	41233.5	2	0.875	2	2.625	3.125
41220.5	1.75	2.75	1.5	1	1.75	41227.5	1	1.625	2.375	4.625	3.125	41233.5	1.625	0.875	2.375	1.75	2.375
41220.5	1.75	3.75	1	1.625	1.75	41227.5	1.625	1.75	1.875	3.75	3.125	41233.5	1.5	0.875	2.5	2.25	2
41220.5	1.875	2.25	1.75	1.5	1.75	41227.5	1.625	1	2.375	4.875	8	41233.5	1.75	0.875	2.875	5.125	1.875
41220.5	2.875	3.125	1.625	1	2.25	41227.5	1	1.625	2	5.75	2.5	41233.5	1.625	0.875	2.875	3.375	2
41220.5	1	3	1	1.625	1.75	41227.5	1	1.625	2.75	5.25	2.125	41233.5	2.875	0.875	2.375	2.5	2
41220.5	1.75	3	1	1	1.875	41227.5	1	1.625	2.875	3.25	3.25	41233.5	3.25	0.875	1.625	2.625	2.125
41220.5	2	2.75	1	1.875	3	41227.5	1	1.625	3.25	10.625	2.125	41233.5	1.75	0.875	1	4	1.75
41220.5	2	3.75	2.25	1	1.875	41227.5	1	2.125	3.125	2.125	1.875	41233.5	1.875	0.875	1	9	1.625
41220.5	1.5	3	2	1.5	2.25	41227.5	1.625	1.875	3.375	1.5	4.375	41233.5	1.625	0.875	1	2.625	1.5
41220.5	1.5	2.25	1.75	2	1.875	41227.5	1.875	1.75	1.75	2.25	2.25	41233.5	2.25	0.875	1	2.5	1.75
41220.5	1.5	1.75	1.5	1.75	1.875	41227.5	1	1.625	2.25	1.875	1.625	41233.5	4.875	0.875	1	2.875	1.5
41220.5	1.75	1	1.625	1.625	2.375	41227.5	1.5	1.5	3.375	2	2.125	41233.5	2.625	0.875	1	3.375	1.75
41220.5	1.625	1	1.5	1.625	1.875	41227.5	1.625	1.75	3.25	3	2.875	41233.5	3.25	0.875	1	2.5	2.25
41220.5	1	1	1.625	2.875	1.875	41227.5	1	1.875	1.875	3.125	2.5	41233.5	1.625	0.875	1	2.25	1.875
41220.5	1.5	1.625	2.125	1.875	1.75	41227.5	1	1.75	1.875	3.125	7.75	41233.5	1.875	0.875	1	1.875	1.875
41220.5	1.375	1.625	1.625	1	1.875	41227.5	1	1.75	1.5	1.75	3.125	41233.5	1.875	0.875	1.5	1.875	1.625
41220.5	2	1.75	1.5	1.625	1.75	41227.5	1	1.875	1	3	2.875	41233.5	1.75	0.875	1	2.25	1.625
41220.5	2.125	2.125	1.75	1.875	1.875	41227.5	1.625	1.75	1.875	1.75	2.875	41233.5	1.75	0.875	1.875	1.875	2.625
41220.5	2.875	1.75	1.75	1	1.625	41227.5	1.625	1.75	3	1.875	3	41233.5	1.875	0.875	1	2.625	2.25
41220.5	1.625	2.375	1.625	2.375	1.75	41227.5	1	1.625	1.75	3.125	3.5	41233.5	2.5	0.875	1	3.25	1.875
41220.5	1.75	2.375	1.75	1.625	1.5	41227.5	1	1.75	1.875	3	3.25	41233.5	1.75	0.875	1.625	3.375	2.375
41220.5	2.25	1	1.5	1	1.5	41227.5	1	1.875	2	1.625	2.75	41233.5	2.375	0.875	1.875	3.125	3.5
41220.5	2.125	1.625	1.625	1.5	1.625	41227.5	1	1.625	1.875	1.625	3	41233.5	1.75	0.875	1.625	3.25	2.375
41220.5	2	1.625	1	1.625	1.875	41227.5	1	1.625	1.5	2	2.5	41233.5	1.875	0.875	1.625	2.875	2.75
41220.5	1.5	2.375	1.875	1	1.625	41227.5	1.5	1.75	1.5	3	2.75	41233.5	2.375	0.875	1.875	3	3.125
41220.5	1	3.75	1.5	1.5	1.875	41227.5	1.625	1.625	1.625	2	3	41233.5	1.75	0.875	1.875	3.625	2.625
41220.5	1.375	3.125	1.625	1.875	2.375	41227.5	1	1	3.25	2.875	2.75	41233.5	1.625	0.875	1.625	2.125	4.25
41220.5	2.875	3.125	1.75	1	1.75	41227.5	1	1.625	2.75	2.375	8.375	41233.5	3.5	0.875	2	1.75	4.75
41220.5	2.75	3.75	1.75	1	1.75	41227.5	2	1.875	8.5	1.875	3.125	41233.5	5.5	0.875	1.625	1.625	4.25
41220.5	2	3.5	1.5	1.75	1.75	41227.5	2.875	1.75	3.75	1.875	3.5	41233.5	3	0.875	1.75	3	4.75
41220.5	3.25	3.5	1.5	1.5	1.625	41227.5	1.75	1	1.875	1.625	2	41233.5	1.875	0.875	1.625	3.375	5.375
41220.5	3	4	1.5	1.625	2.25	41227.5	1.625	1.625	1.625	1.75	3	41233.5	2	0.875	1.75	3.25	3.125
41220.5	3.5	8.75	1.625	1.5	1.5	41227.5	1	1.625	1	1.625	2.375	41233.5	2	0.875	2	2	2.25
41220.5	2.375	2.875	1.75	1	1.75	41227.5	1.5	1.75	1.5	1.875	2.5	41233.5	2	0.875	3.125	1.625	4.75
41220.5	3.5	2.375	1.5	1.75	1.75	41227.5	1.5	1.75	1.75	2.125	3	41233.5	1.625	0.875	1.875	2.5	5
41220.5	2.75	2.25	1.5	1.625	1.875	41227.5	1.75	1.75	1.5	1.875	3.25	41233.5	1.625	0.875	1.875	1	5.625
41220.5	3.25	2.625	1.5	1.5	1.875	41227.5	1.5	1.875	1.5	1	3.25	41233.5	2.375	0.875	1.625	2.875	4.5
41220.5	2.375	2.25	1.5	2.375	2.375	41227.5	1	1.625	1	1.625	3.75	41233.5	2.375	0.875	1.875	2.375	2
41220.5	1.75	2.625	1.5	1.625	1.875	41227.5	1	1.75	1.625	1.875	2.25	41233.5	1.625	0.875	1.875	1.875	1.625
41220.5	1.5	2.375	1.5	1.625	2.125	41227.5	1	1.625	1.5	1.75	2.375	41233.5	1.875	0.875	1.5	1.75	2
41220.5	1.5	8.125	2.375	1.75	2.5	41227.5	1	1.75	1.5	2.875	2.875	41233.5	1.875	0.875	1.625	1.75	1.75
41220.5	1.5	3.25	2	1.5	2.75	41227.5	1	1.625	1	1.625	3.125	41233.5	2	0.875	1	1.75	2.625
41220.5	1	2.375	2	1.75	2.125	41227.5	1	1.5	1	1.5	3.125	41233.5	1.875	0.875	2.875	1.5	3.75
41220.5	1.75	3	1.625	1.5	2.125	41227.5	1	1.75	1	2.125	3.5	41233.5	1.75	0.875	3.5	2.25	4
41220.5	1.5	3	1.875	1.625	2.75	41227.5	1	1.875	1	1.875	2.875	41233.5	1.75	0.875	3.125	2.375	2.625
41220.5	1.625	2.875	1.75	1.625	2.75	41227.5	1	1	1	1.75	3.125	41233.5	1.875	0.875	3.125	1.875	3.25
41220.5	2.125	3.25	1.875	1.625	1.75	41227.5	1	1.625	1.5	1.875	2.25	41233.5	2	0.875	2.875	2	4
41220.5	1.625	2.25	2.875	1.625	1.875	41227.5	1	1.625	1.625	2.25	4	41233.5	2	0.875	2.875	1.625	4.75
41220.5	1.5	3.75	1.875	1.5	1.625	41227.5	1	1.625	1.5	2	2.75	41233.5	1.875	0.875	2.875	1.5	4.5
41220.5	1	2.25	2.625	1	1.875	41227.5	1	1.625	1	1.625	3	41233.5	1.625	0.875	3	2.25	2.75
41220.5	1.375	2.25	1.75	1.5	1.875	41227.5	1	1.625	1.5	1.875	2.25	41233.5	1.75	0.875	2.625	3	2
41220.5	1	2.75	1.625	1.625	2.125	41227.5	0.875	1.875	1	1.625	1.875	41233.5	1.875	0.875	3.125	1	2.875
41220.5	1.625	3.25	2.125	1.5	2.25	41227.5	0.875	1.75	1.5	1.625	2.125	41233.5	1.625	0.875	3.25	1	3.125
41220.5	1.5	9.625	2.5	1.5	1.75	41227.5	1.625	1.875	1	1	2.375	41233.5	1.75	0.875	2	1.5	2.75
41220.5	1	2.125	2.75	1.5	1.875	41227.5	0.875	1.75	1	1.625	1.875	41233.5	1.625	0.875	1	2.125	2.375
41220.5	1	8.5	1.5	1.5	2.25	41227.5	1.5	1.75	1	1.875	1.875	41233.5	2	0.875	1	2.25	1.75
41220.5	1.5	7.875	1.75	1.625	2.125	41227.5	0.875	1.625	1.5	1.75	3.125	41233.5	1.875	0.875	1	1.75	1
41220.5	1.75	10.75	1.5	1.625	1.875	41227.5	0.875	1.625	1.5	1.625	3.75	41233.5	1.625	0.875	1	1.875	1
41220.5	1	8.125	2.25	1.625	2.375	41227.5	1.5	1.75	1	2.25	2.25	41233.5	2	0.875	1	1.75	2.75
41220.5	1.5	3	1.75	1.5	1.75	41227.5	1.625	1.625	1.5	1.5	8	41233.5	1.875	0.875	1	1.875	2.625
41220.5	1	3.125	2.75	1.625	1.625	41227.5	0.875	1.5	1.625	1.625	2.875	41233.5	2.25	0.875	1	2.25	1.875
41220.5	1	3.125	1.875	1	1.875	41227.5	0.875	1.5	1.5	1	3.75	41233.5	3.125	0.875	1	3.375	2.375
41220.5	1	3	1.875	1.5	1.875	41227.5	0.875	3.25	1	1.5	3.75	41233.5	4.875	0.875	1	2	2.5
41220.5	1.5	2.25	1.5	1.875	1.625	41227.5	1.625	5.25	1	1	2.5	41233.5	3	0.875	1	2.875	2.25
41220.5	1.75	3.75	1.75	1.875	1.75	41227.5	0.875	3.25	1	1.625	2.75	41233.5	2.625	0.875	1	5.125	3.125
41220.5	1.625	3.5	2	1.625	1.875	41227.5	2.125	3.125	1	1	2.875	41233.5	3.5	0.875	1	5.125	2.625
41220.5	1.5	2.875	1.875	1.625	1	41227.5	0.875	3.25	1	1	2.875	41233.5	1.625	0.875	1	2.625	3.25
41220.5	1.5	4.625	1.625	1.75	1	41227.5	0.875	2.375	1	1	3.125	41233.5	1.75	0.875	1	3.625	2.875
41220.5	1	3.25	1.625	1.625	1	41227.5	0.875	1.625	1	1.625	2.5	41233.5	1.75	0.875	0.875	3.625	3.75
41220.5	1.5	3.125	1.75	1.75	1.625	41227.5	1.75	2.5	1.625	1.875	2.25	41233.5	2.375	0.875	0.875	3.25	2.5
41220.5	1.5	5.25	1	1.875	1.5	41227.5	0.875	3.25	1.5	1	3.125	41233.5	1.875	0.875	0.875	3.375	3.75
41220.5	1.625	3	1	1.5	1.5	41227.5	0.875	2.125	2.125	1	8.625	41233.5	1.625	0.875	0.875	5.125	2.875
41220.5	1.75	2.875	1.5	1.625	1.625	41227.5	0.875	2	3.75	1	2.125	41233.5	1.875	0.875	0.875	4.25	4
41220.5	1.375	2.25	1.5	1.625	1.75	41227.5	1.625	1.875	3.25	1.75	1.625	41233.5	1.875	0.875	0.875	4.875	4.25
41220.5	1	1.625	1	1.625	2.125	41227.5	0.875	1.625	7.625	1.625	2.25	41233.5	1.625	0.875	0.875	5.125	4
41220.5	1	1.75	1.625	1.5	3.375	41227.5	0.875	3	2.75	1.625	8	41233.5	1.75	0.875	0.875	5.375	4.5
41220.5	1	2.75	1.5	1.5	1.875	41227.5	1	2.75	2.25	1.875	4	41233.5	1.625	0.875	0.875	4.875	5
41220.5	1	1	1.5	1.625	1.875	41227.5	1.875	2.75	2.125	1.625	4.375	41233.5	1.625	0.875	0.875	4.875	2.875
41220.5	1.75	1.5	1.5	1.625	1.75	41227.5	1.5	2.875	2.75	1.625	8.375	41233.5	1.75	0.875	0.875	5.375	3.5
41220.5	1	1.625	1.625	1.625	1.5	41227.5	1	1.875	2	1.875	8.875	41233.5	2.875	0.875	0.875	5.375	2.875
41220.5	1.5	1.625	1	1.5	1.625	41227.5	1.625	2.25	2.25	1.625	3.25	41233.5	3.5	0.875	0.875	4.875	2.875
41220.5	1.375	1.625	1.625	1.5	1.625	41227.5	2.75	2.25	2	1.625	3.125	41233.5	2.625	0.875	0.875	3.25	2.125
41220.5	1.5	1.875	1.625	1.5	1.875	41227.5	2.75	2.375	2.25	1	2.75	41233.5	2.25	0.875	0.875	2.125	2.25
41220.5	1.625	2	1.5	1.625	2.5	41227.5	1.875	2	1.875	1.625	3.25	41233.5	1.875	0.875	0.875	2.375	3.25
41220.5	1.75	1.75	1	2.5	7.25	41227.5	1.75	2.125	2.25	1.5	3.5	41233.5	1.75	0.875	0.875	1.75	1.875
41220.5	1.5	1.875	2.75	2.875	3.375	41227.5	2.5	2.375	1.75	1.875	4.375	41233.5	1.625	0.875	0.875	1.5	1.875
41220.5	1.5	2.125	1.875	3	2.5	41227.5	3.375	1.625	2.5	2.5	3.75	41233.5	2.5	0.875	0.875	1.875	1.875
41220.5	1.625	3.125	1	1.75	2.5	41227.5	3.375	1.625	2.5	1.625	3.75	41233.5	1.875	0.875	0.875	1.875	3.125
41220.5	1.75	3.125	1.625	1.625	1.625	41227.5	2.875	2.125	2.25	3.5	3.125	41233.5	2.25	0.875	0.875	1.75	3.25
41220.5	1.5	3.125	1.625	2.625	1.875	41227.5	2.875	2	3.125	2.5	4	41233.5	1.875	0.875	0.875	1.625	3.5
41220.5	1.625	1.75	1.625	1.5	2.5	41227.5	2	2.75	1.875	1.75	7.75	41233.5	2	0.875	0.875	1.5	3.125
41220.5	1	2.25	1.5	1.625	2.875	41227.5	1.875	4	2.125	1.875	7.75	41233.5	1.875	0.875	0.875	1	3.125
41220.5	1	1.875	1.5	2.5	2.5	41227.5	1.625	1.875	2.375	2.875	3.5	41233.5	1.875	0.875	0.875	1	2.625
41220.5	1.5	3.125	1.5	1.75	3	41227.5	3.25	1.875	2	1.875	3.25	41233.5	1.75	1.75	0.875	1	1.75
41220.5	1.5	3	1	1.75	2.75	41227.5	3.25	1.875	1.75	1.625	8.625	41233.5	1.875	7.5	0.875	1.5	1.75
41220.5	1	3.5	1.5	1.625	3	41227.5	2	2.375	2.125	2.875	3.25	41233.5	1.875	2.25	0.875	1	1.875
41220.5	1.625	2.75	1.625	1	2.625	41227.5	3	2.75	1.75	1.625	2.875	41233.5	1.75	1.625	0.875	1.5	2.625
41220.5	1.5	3.125	1.5	1.625	2.875	41227.5	1.625	1.75	1.75	1.75	3.125	41233.5	1.75	1.625	0.875	1	1.75
41220.5	1.75	1.625	1.75	1.625	2.375	41227.5	3.25	1.75	1.75	1.625	3.125	41233.5	2.25	1.75	0.875	1	3.125
41220.5	1.375	1.875	1.625	1.875	4.75	41227.5	1.875	1.75	2.5	2	3	41233.5	2	1.75	0.875	1	2.75
41220.5	1.375	3.25	1.5	1.875	2.5	41227.5	3.75	3.125	2.125	1.75	3.125	41233.5	2.375	2.25	0.875	1	2.25
41220.5	1.375	3.25	1.5	1	1.875	41227.5	1.875	2.375	2.125	1	2.5	41233.5	2.625	1.625	0.875	1	1.75
41220.5	1.625	2	1	1.5	1.875	41227.5	5	2.75	2.375	1	1.625	41233.5	2.875	1.75	0.875	1	1.75
41220.5	2	1.875	1	1	1.75	41227.5	3.5	2.5	2.25	1.5	1.875	41233.5	1.875	2	0.875	1	2.375
41220.5	1.75	1.875	1.5	1.625	1.5	41227.5	6.25	1.75	2.125	1	3.5	41233.5	2	1	0.875	1	1.75
41220.5	2	3	1	1.625	1.75	41227.5	6.5	2.125	2.125	1.625	4	41233.5	1.875	1.75	0.875	1.5	1.875
41220.5	2.25	2.25	1.5	1	1.75	41227.5	3.75	3.5	2	1	2.5	41233.5	1.75	1	0.875	1	1.875
41220.5	1.75	3.5	1.5	1.5	1.5	41227.5	2	1.75	1.875	1	3.25	41233.5	2	1	0.875	1	1.75
41220.5	1.75	1.75	1.75	2	1.625	41227.5	1	1.625	2	1	2.5	41233.5	1.5	0.875	0.875	1	1.75
41220.5	1.75	1	1.875	3.875	1.625	41227.5	2.25	1.75	2	1	3.25	41233.5	1.625	1.5	0.875	1	1.875
41220.5	2.125	1	1	1.875	1.625	41227.5	1.875	1.625	1.875	1	2.75	41233.5	1.625	1.5	0.875	1	2
41220.5	2	1	1.5	3.5	1.625	41227.5	2.125	1.875	2	1	3.5	41233.5	1.5	1.5	0.875	1	2.125
41220.5	1.875	1	1.5	1.75	1.75	41227.5	3.25	1.625	3	1.625	3.25	41233.5	1	0.875	0.875	1	1.625
41220.5	1.75	1	1.625	7.125	2.125	41227.5	1.75	1.625	2.25	1.625	1.875	41233.5	1	1.625	0.875	1	2.25
41220.5	1.5	1.875	1.875	3.875	1	41227.5	1.75	1.75	1.75	1.5	1.625	41233.5	1.875	1.625	0.875	1	1.875
41220.5	1	2.75	2.25	3	1.75	41227.5	2.25	1.75	2.25	1	3.125	41233.5	2	1.5	0.875	0.875	1.875
41220.5	1.5	1.875	1.75	1.875	2.125	41227.5	3	2	2	1.5	7.75	41233.5	1.875	2	0.875	0.875	2.5
41220.5	1.5	1.625	2	1.625	2.75	41227.5	1.625	2	3.375	1.5	4	41233.5	1.625	2.625	0.875	0.875	2.5
41220.6	1	1.875	2.25	1.5	2.375	41227.6	1.75	1.625	2.5	1.75	3.25	41233.6	1.5	1.625	0.875	0.875	1.75
41220.6	1	1.875	1.75	1.625	2.75	41227.6	4.375	1.75	1.875	1.625	3.75	41233.6	2	1.5	0.875	0.875	1.875
41220.6	1.375	1.625	2.75	1.625	2.625	41227.6	2	1.5	3.25	1	1.875	41233.6	1.625	1.875	0.875	1.5	2.375
41220.6	1	1	2	1.875	1	41227.6	1	1.75	2.125	1	3.25	41233.6	1.875	1.625	0.875	1.75	3.5
41220.6	1.375	1.5	2.5	1.625	1	41227.6	1.875	1.625	2	1.5	4	41233.6	1.75	1	0.875	1.5	1.75
41220.6	1	1	1.625	1.5	1	41227.6	1.875	1.625	1.625	1	3.125	41233.6	2.875	1.625	0.875	1.625	2.75
41220.6	1	1	1.625	1.625	1	41227.6	1.625	1.625	1.5	1	2.75	41233.6	2.5	1.5	0.875	2.625	1.5
41220.6	1.5	1	2	1.5	1.625	41227.6	1.875	1.625	1.5	1.625	2.5	41233.6	2.5	1	0.875	4.25	1.875
41220.6	1	1	1.875	1.5	1.625	41227.6	2	1.75	1	2.125	2.25	41233.6	2.5	1.875	0.875	5.125	2.625
41220.6	1.375	1.75	1.625	1.625	1.75	41227.6	2.625	3.25	1	1.75	2.375	41233.6	2.5	1.75	0.875	3.625	2.875
41220.6	1.75	3	1.75	1.625	2.75	41227.6	2.25	2.375	1	1.625	1.75	41233.6	1.875	2.75	0.875	4.875	3.125
41220.6	1.625	3	1.5	1	2.125	41227.6	2	2.125	1.5	3	1.875	41233.6	2	2.375	0.875	4.25	1.625
41220.6	2	2.625	1.5	1	1.75	41227.6	2	1	1.625	2.25	1.875	41233.6	2.25	2.875	0.875	4	2
41220.6	1.5	4	1.625	1.625	1.625	41227.6	1	1.5	1.5	1.625	1.875	41233.6	1.875	1.75	0.875	3.625	3.5
41220.6	1.75	3.25	1.75	1.625	1.625	41227.6	1.875	1	1	1.75	2.375	41233.6	2	2.125	0.875	3.375	3.125
41220.6	1.625	3.5	1.625	1.625	1.875	41227.6	2	1	1	1.625	2.25	41233.6	2.25	1.75	0.875	1.75	3.5
41220.6	1.875	7.875	1.75	1.75	2.375	41227.6	1.625	1	1	1.625	1.875	41233.6	1.875	1.75	0.875	2	4.25
41220.6	1	8.125	2	1.875	2.375	41227.6	3	2.125	1	1.75	2.5	41233.6	1.875	1.75	0.875	1.875	3.125
41220.6	1	4	1.625	2	1.75	41227.6	2.25	2.125	1	1.875	2.25	41233.6	1.75	1	0.875	2.5	2.625
41220.6	1.5	2.75	1.875	2.75	2.125	41227.6	2.5	2.375	1	1.625	2	41233.6	1.875	1.75	0.875	4.5	2.5
41220.6	1.625	2.375	3.625	2.5	1.75	41227.6	2	1.625	1	1.75	1.875	41233.6	2.625	1	0.875	3	2.25
41220.6	1.625	1.75	3.625	1.625	1.875	41227.6	2.875	3	1	1	2.375	41233.6	2.875	1.625	0.875	1.875	2.25
41220.6	1.375	1.75	3.125	1.5	1.875	41227.6	2.125	4.375	1.5	1.625	1.75	41233.6	2.625	1.5	0.875	1.875	1.75
41220.6	3.5	1.625	3.375	1.625	2.625	41227.6	1.875	7.75	1.75	1.625	2	41233.6	4.5	1.75	0.875	1.75	2.25
41220.6	2.625	2.125	7.25	1	2.5	41227.6	2.5	3.5	1.75	1	1.875	41233.6	3.875	1.75	0.875	1.875	2.875
41220.6	1.5	2.375	1.75	1.75	2.625	41227.6	2.25	1.875	2.875	2	1.875	41233.6	2.25	1.75	0.875	2.25	2.875
41220.6	1.625	2	2.875	2.75	2.25	41227.6	1.625	1.625	3.125	1.875	1.875	41233.6	1.75	1.75	0.875	2.25	2.625
41220.6	1.625	3.5	7.25	1.75	2.25	41227.6	1.75	2.125	3.375	1	2.25	41233.6	1.75	1.5	0.875	2.375	1.875
41220.6	1	2.25	6.625	1.625	2.5	41227.6	2.5	4	3.375	1.75	1.625	41233.6	2.375	1.875	0.875	2.375	2.5
41220.6	1.875	2	3.375	1.625	1.875	41227.6	1.75	1.875	3.375	2	1.5	41233.6	1.5	2.125	0.875	3	2.125
41220.6	1	2.375	3.375	1.625	2.25	41227.6	1.625	3.5	3.75	1	1.875	41233.6	1	1.5	0.875	3.25	2.75
41220.6	1	3.125	3	2	2.125	41227.6	1	1.625	2.375	1	1.875	41233.6	1	1.5	0.875	3.25	2.5
41220.6	1.625	3.5	3	1.625	1.75	41227.6	1.875	1	2.25	2	1.875	41233.6	1	1.875	0.875	1.875	2.875
41220.6	1.5	2.375	3.375	1.625	2.125	41227.6	2.25	1	2.375	1.75	1.875	41233.6	1	1.875	0.875	2.875	2.5
41220.6	2.5	3.125	3.875	1.75	2.125	41227.6	1.75	1	2.75	1.625	1.875	41233.6	1.5	2.625	0.875	3.375	2.125
41220.6	1.75	2.75	3.875	1.625	1.5	41227.6	2.5	1	2.25	1.625	1.875	41233.6	1.625	1.875	0.875	3	2.5
41220.6	1	1.625	4.375	1.5	1.875	41227.6	1.625	1	2.75	1.625	2.375	41233.6	1.625	1.875	0.875	3.375	3.75
41220.6	2.125	2.875	4.375	1	2.25	41227.6	1.875	1.625	3	1	3.125	41233.6	1.75	1.875	0.875	2.375	2.75
41220.6	1.625	3	3.625	1.625	1.75	41227.6	1.625	1.75	2.75	1.875	4	41233.6	1.625	1.875	0.875	2.25	3.5
41220.6	2.875	3	3.625	1.625	1.625	41227.6	1.75	1.75	2	1.75	4	41233.6	1.5	1.875	0.875	2.625	2.875
41220.6	3.75	1.875	3.625	1.875	1	41227.6	1	1.875	2.875	1.625	3.75	41233.6	1.75	1.75	0.875	2.375	2.875
41220.6	2.75	1.875	3.625	1.5	1.625	41227.6	1	1	2.375	1.5	2	41233.6	1	1.875	0.875	2.5	2.875
41220.6	2.25	3.25	3.125	2	1.625	41227.6	1.5	2.125	2.5	2.25	1.625	41233.6	1.625	2.125	0.875	1.75	3.5
41220.6	2.625	1.75	4.125	3	1.875	41227.6	1	1.625	2.875	1.875	2.75	41233.6	2.375	1.875	0.875	1.75	3.125
41220.6	2.875	2	3.625	2.875	1.625	41227.6	2.125	1	2.375	1.875	3	41233.6	3.5	1.625	0.875	3	3.75
41220.6	3.25	2.875	2.875	1.875	1.5	41227.6	1.625	1	3	1.625	1.875	41233.6	1.875	2.5	0.875	2.375	3.5
41220.6	9.5	2.875	1.875	2	1.875	41227.6	1.625	1	2.125	1.625	1	41233.6	1.625	1.5	0.875	1.5	3.75
41220.6	3	3	2.125	1.75	1.625	41227.6	1	1	3.75	1.75	2.875	41233.6	1.625	1.625	0.875	1.75	3.25
41220.6	3.5	2.875	1.5	2.5	1.5	41227.6	1.5	1	2.375	1	7.75	41233.6	1	1.625	0.875	3.375	4.75
41220.6	2.5	3.125	1.75	1.875	1.625	41227.6	1	1.625	3.25	1	3.25	41233.6	1.625	2	0.875	1.875	5.375
41220.6	2.25	3.125	1.625	1.75	1.5	41227.6	1.875	1	3.25	1.75	3.125	41233.6	5.125	2.5	0.875	2.5	5
41220.6	3.25	2.25	1	1	1.625	41227.6	2.5	1	4	2.375	8	41233.6	2.25	1.875	0.875	4	5.625
41220.6	4.5	2.75	1	1.875	1.625	41227.6	1.75	1.75	2.875	1.625	2.125	41233.6	1	1.5	0.875	4	5.875
41220.6	2.375	1.75	1.5	1.625	1.625	41227.6	2.125	1.625	3.125	1	8.375	41233.6	1.75	1.75	0.875	2.25	5
41220.6	2.75	1.625	1.625	1.875	1.625	41227.6	1.875	1.625	3.375	1.5	9.5	41233.6	1.75	2.75	0.875	1.5	4.75
41220.6	2.375	1.875	1.75	1.5	1.5	41227.6	1.75	1.625	3.75	2.125	2.125	41233.6	1.625	3.25	0.875	2.375	4.75
41220.6	2.875	1.75	1.625	1.625	1.5	41227.6	1.75	1.625	4	2.125	1.75	41233.6	1.875	1.5	0.875	1.875	1.875
41220.6	2.75	1	1.5	1.5	1.625	41227.6	1.625	1.625	3.375	2.125	1.5	41233.6	2.625	2.625	0.875	2.875	4.5
41220.6	1.625	1	1	1.5	1.5	41227.6	1.625	1	4.25	1.5	1.625	41233.6	2.875	1.75	0.875	3.25	5.375
41220.6	2	1	1.625	1.75	1.625	41227.6	2	1.625	3.375	1	1.75	41233.6	2	2.625	0.875	7.625	5
41220.6	2.375	1	1	1.625	1.625	41227.6	1.625	1.625	2.375	1	2.375	41233.6	1.625	1.5	0.875	2.875	2.5
41220.6	2.375	1	1.5	1.5	1.625	41227.6	1.625	1.625	4	1.875	1.875	41233.6	1.875	1	0.875	8.125	4.5
41220.6	1.75	2.875	1.5	1.5	1.5	41227.6	1.75	1	3.375	1	1.875	41233.6	1.875	1.5	0.875	2.375	5
41220.6	1.5	1.875	1.5	1.625	1.875	41227.6	2.125	1.625	3	1	1.875	41233.6	1.875	1.875	0.875	2.375	5
41220.6	1.5	1.75	1.5	1.625	2.5	41227.6	1.625	1	3.125	1	1.625	41233.6	1.875	1.75	0.875	2.875	2.875
41220.6	1.75	1.625	1.5	1.5	3	41227.6	1.625	1	2.875	1.625	1.5	41233.6	2	2.25	0.875	1.75	2.875
41220.6	2.25	1.5	1.75	1	2.125	41227.6	2	1	3.75	1	1.75	41233.6	1.875	2.25	0.875	3.375	2.875
41220.6	2.875	2.875	1	1.625	1.875	41227.6	1.625	2.75	4	2.25	1.625	41233.6	1.625	2.75	0.875	2.625	2.5
41220.6	6.75	3	1.625	1.75	3.875	41227.6	2	1.75	3.75	2	1	41233.6	1.875	3.625	0.875	11.375	3.25
41220.6	3.25	3.125	1.5	1.75	3	41227.6	3.75	1.5	4.25	1.875	1.75	41233.6	1.875	1.875	0.875	3.25	3.125
41220.6	2.625	3.125	1.5	1.5	2.625	41227.6	3.25	1.625	3.75	2.375	1.75	41233.6	1.75	3.375	0.875	2.25	2.75
41220.6	1.875	1.625	1.5	1.75	1.875	41227.6	2.5	1.875	3.125	2.375	2	41233.6	1.625	2.875	0.875	2.875	2.875
41220.6	1.75	1.625	2.125	1.5	1	41227.6	2	1.5	3.125	2.125	1.5	41233.6	1.75	1.5	0.875	2.625	2.625
41220.6	1.875	3	2.25	1.5	1	41227.6	4.375	1	3.75	1.625	2	41233.6	2.25	1	0.875	3.25	2.75
41220.6	1.875	3.5	4.375	1.625	1.5	41227.6	3.375	1	4	2.375	1.875	41233.6	2.25	1	0.875	3.25	2.125
41220.6	1.875	3.125	4.375	1.625	1.5	41227.6	3.5	1	4.25	1.75	1.75	41233.6	2.875	1.75	0.875	4	1.625
41220.6	1.375	2.625	3.875	2.125	1.75	41227.6	2.875	1.5	3.125	1.625	1.625	41233.6	2.625	1.75	0.875	3	1.875
41220.6	1.75	1.875	1.625	1	1.5	41227.6	3.5	1	4	1	1	41233.6	2.25	1.625	0.875	1.75	1.75
41220.6	1.5	3.5	3.875	1	1.5	41227.6	4.125	1	2.125	1.625	1.75	41233.6	2	2	0.875	1.625	1.625
41220.6	1	3.25	2.625	1	1	41227.6	3.375	1	1	1.875	1.75	41233.6	4.25	1	0.875	1.625	2.125
41220.6	1.5	3.125	1	1.75	1.625	41227.6	2.5	1.625	1.75	2.75	1	41233.6	2.625	2.625	0.875	2.375	1.625
41220.6	1.625	2.125	1.5	1.625	1.625	41227.6	3.375	1.625	3.375	3.75	1	41233.6	1.75	2.625	0.875	2.25	2
41220.6	1.75	3.75	1.5	1.5	1.625	41227.6	3.75	1.625	2.875	1.875	1	41233.6	1.875	2.875	0.875	2	1.875
41220.6	1.5	3	1.75	1	1	41227.6	9.125	1	3.125	2	1.875	41233.6	1.625	2.5	0.875	3	1.75
41220.6	1	3.25	2	1	1	41227.6	3.75	1.625	2.875	2.25	1.625	41233.6	1.75	3.875	0.875	2.25	1.75
41220.6	1.625	1.75	6.375	1.75	1	41227.6	8	1.875	3.125	3.75	1.625	41233.6	1.625	2.75	0.875	1.875	1.625
41220.6	1	2.625	3	1.75	1	41227.6	8	1.625	2.5	2.375	1.625	41233.6	1.875	3.125	0.875	2.625	2.5
41220.6	1.5	3.5	1.625	1.875	1.625	41227.6	8.875	1.5	3.375	1.75	1.5	41233.6	1.875	2.125	0.875	3.125	2.5
41220.6	1.5	2.375	2.25	1.625	1.875	41227.6	3.25	1.5	3.25	1.875	1.625	41233.6	2.5	2.875	0.875	2.875	2.125
41220.6	1.5	2.375	1.75	1	3.125	41227.6	2.5	1	2.5	3	1.875	41233.6	1.75	2.125	0.875	2.625	2.25
41220.6	1.5	3.25	1.75	1.625	3.375	41227.6	2.75	1	1.625	1.625	1	41233.6	1.875	3.125	0.875	3.375	2
41220.6	1.75	3.125	1.5	1.875	3.625	41227.6	2.875	1.875	2.75	1.625	1	41233.6	2.375	2.125	0.875	2.5	2.5
41220.6	1.375	2.25	1.625	1.875	4.125	41227.6	1.875	1.75	2.375	1.625	1	41233.6	2.5	2	0.875	1.875	2.5
41220.6	1.375	3.125	1.625	1.625	3	41227.6	1	1.75	4	1.625	1	41233.6	1.625	1.875	0.875	3.625	3.75
41220.6	1.625	2.375	1.5	1.75	1	41227.6	1.75	1.5	3.375	1.625	1.625	41233.6	1.75	1.625	0.875	3	3.125
41220.6	1	3.125	1.5	1.75	2.375	41227.6	2.25	1	3.125	1.625	1.625	41233.6	3.625	3.625	0.875	2.125	3.5
41220.6	1.5	3.5	1.625	2.125	3.875	41227.6	2.25	1	1.75	1.75	1	41233.6	1.75	4.25	0.875	2	2.75
41220.6	1	3.75	1.75	2.375	3.875	41227.6	3	1	1.875	1.625	1.625	41233.6	1.75	3.625	0.875	2.25	2.75
41220.6	1.5	1.75	1.625	1.875	4.75	41227.6	2	1	3.25	1.875	1	41233.6	1.75	3.375	0.875	3	2.875
41220.6	1.5	2	1.5	1.75	7.25	41227.6	3.25	1.625	2.375	2.375	1	41233.6	1.75	3.875	0.875	2.125	2.625
41220.6	2.75	1	1.5	2	5.25	41227.6	1.625	1.625	3.375	2.125	1.875	41233.6	1.625	9.25	0.875	3.125	3.5
41220.6	2.25	1.5	1.625	2.125	6.125	41227.6	2.5	1.875	1.75	1.625	1.625	41233.6	1.875	8	0.875	2.625	3.125
41220.6	1.625	1	1.5	7.125	5.875	41227.6	2.25	1	2.125	1	1.875	41233.6	2.5	7.5	0.875	1.75	3.125
41220.6	2.375	1.5	1.625	3.5	6.125	41227.6	2.625	1	2.25	2	1.5	41233.6	1.5	3.125	0.875	1.625	2.75
41220.6	2.5	1	1.5	2.5	5.875	41227.6	2.25	1.5	2.25	2	1.625	41233.6	1.75	3.125	0.875	2	2.625
41220.6	2.125	1	1.625	2.125	5.875	41227.6	2.625	1	7.625	1.625	1	41233.6	1.875	9.25	0.875	2.625	2.75
41220.6	2.375	1.5	1.5	3.5	6.125	41227.6	2.625	1	3.75	1.875	1	41233.6	1.75	3.125	0.875	1.875	3.25
41220.6	2.375	1	1.5	1.875	6.125	41227.6	1.875	1.5	3.75	1.75	1.625	41233.6	2	2.5	0.875	1.75	2.5
41220.6	2.375	1	1.5	3.25	5.875	41227.6	2.875	1	2.5	2.25	1	41233.6	3.25	2.375	0.875	1.75	3.125
41220.6	2.625	1	1.5	3.25	5.25	41227.6	1.875	1.75	7.625	1.625	1.625	41233.6	1.875	1.75	0.875	1.625	1.625
41220.6	1.375	1.625	1.625	3.125	5.25	41227.6	1.875	2.25	7.625	1	1.875	41233.6	2	3.375	0.875	3.25	1.5
41220.6	1.75	1	2	2.625	7.5	41227.6	1.75	1.625	2.125	1.875	1.875	41233.6	2	2.125	0.875	4	1
41220.6	1.5	1.625	2.25	2.875	3.375	41227.6	2.125	1.625	1.875	1.625	1.625	41233.6	1	1.875	0.875	3.125	1.5
41220.6	1.625	1	1	3.125	2.75	41227.6	2.5	2.375	1.875	2.875	1.625	41233.6	1.5	2.625	0.875	3.125	1.5
41220.6	1.5	1	1.625	3.25	3.875	41227.6	2.5	3.5	2.125	1.875	1.75	41233.6	1.625	1.5	0.875	4.875	1
41220.6	1.5	1	1.5	3.5	3.125	41227.6	2.625	1.625	2.75	1.75	1.75	41233.6	1.625	2.125	0.875	4.875	1.5
41220.6	1	1	1.625	3	2.75	41227.6	2.125	1.625	1.875	1.75	1	41233.6	1.5	2.125	0.875	4.5	1.5
41220.6	1.75	1.625	1.5	2.875	2.875	41227.6	2.25	1.75	1	1.75	1	41233.6	1	2.5	0.875	4	1
41220.6	1.375	2.25	1	2.75	2.5	41227.6	2.875	2.5	1.5	1.875	1.625	41233.6	1	1.5	0.875	3.375	1
41220.6	1.875	2.375	1	2.5	1.875	41227.6	2.5	3.125	1	1.625	1	41233.6	1	1.75	0.875	3.125	1
41220.6	1.75	3.25	1.5	3.125	1.75	41227.6	2.25	5.5	1.625	1.875	1.5	41233.6	1.5	1.875	0.875	2.375	1.5
41220.6	1.75	2.375	1	3	1.625	41227.6	2.125	5.25	2.375	1.75	1	41233.6	1.5	1.5	0.875	2	1
41220.6	2.25	2	1	3	2.625	41227.6	2.75	2.75	2.25	1.625	1.625	41233.6	1	1.875	0.875	3	1
41220.6	2.375	4	1.5	2	1.625	41227.6	2.125	1.875	2	1	1	41233.6	1	1.75	0.875	1.875	1
41220.6	1.5	3	1.625	2.125	1.875	41227.6	2.125	1.75	1.75	1.5	1.625	41233.6	1.875	1.5	0.875	1.75	1
41220.6	1.375	2.125	1.625	2.5	2.375	41227.6	2.5	2.75	1.875	1.625	2.25	41233.6	1.5	1.5	0.875	1.75	1
41220.6	1.75	4	1.625	3.25	2.125	41227.6	2.25	1	1.5	1.625	2.375	41233.6	1	1.625	0.875	1.75	2.625
41220.6	1.75	2.375	1.5	1.625	1.625	41227.6	2.625	1	3.25	1.875	1.625	41233.6	1.5	1.75	0.875	2.125	1.75
41220.6	1.375	2.125	1	4.375	2.25	41227.6	2.125	1.625	2.25	1	1	41233.6	1.625	1.875	0.875	2.25	1.75
41220.6	2.125	2	1	3.125	1.75	41227.6	2.5	1.5	2	1	1.625	41233.6	1.75	2.625	0.875	2	1.5
41220.6	1.5	3	1.5	3.875	1.5	41227.6	1.875	1.75	3	1	1	41233.6	1.75	1.625	0.875	2.25	1.75
41220.6	1.75	9.625	1.75	2.625	1.5	41227.6	2.25	1.625	3	1	1.625	41233.6	3.125	1.75	0.875	1.875	1.75
41220.6	2.875	3.5	1.5	2.375	1	41227.6	2	1.75	4	1	1.75	41233.6	2.25	2.375	0.875	2.125	1.625
41220.6	3	2.875	1.625	3.25	1.875	41227.6	2.625	1.875	3.75	2.125	1.5	41233.6	1.625	3.125	0.875	2.25	1.625
41220.6	2.25	3	1.625	2.125	1.75	41227.6	2.75	1.875	2.75	2.375	1.5	41233.6	1.875	2.125	0.875	1.875	1.625
41220.6	6.5	2.375	1.625	2.125	2.125	41227.6	2.625	1.75	2	2.375	1.625	41233.6	1.75	2.25	0.875	3.125	1.625
41220.6	1.75	1.75	1.625	2	1.625	41227.6	3.375	1.625	2.75	1.875	1.625	41233.6	1.875	3.25	0.875	1.625	1.5
41220.6	1.625	2.125	1.625	2.125	2.25	41227.6	1.75	1	1.625	1	2.75	41233.6	1.625	2.625	0.875	1	1.625
41220.6	1.5	3	1.75	1.625	1.625	41227.6	2.625	1.625	1.75	1	3	41233.6	2	2.5	0.875	2	1.5
41220.6	2.125	2.125	1.625	1.75	1.75	41227.6	2.125	1.625	1.75	1	1.875	41233.6	1	1.625	0.875	3.625	1.5
41220.6	2.25	1.875	2.375	2.125	1.75	41227.6	3.25	1.625	1	1.625	1.75	41233.6	1.875	2.25	0.875	1.75	1.5
41220.6	2.375	1.875	2	2	1.625	41227.6	2.25	1.75	1	2.875	1	41233.6	1.75	1.875	0.875	1.625	1.5
41220.6	1.5	1.875	1.625	2.5	1.875	41227.6	2.25	1.75	1	7.75	1.75	41233.6	1.625	1.875	0.875	4.25	1.75
41220.6	1.75	1.5	1	1.75	1.5	41227.6	2	1.875	1	1.625	1	41233.6	1.625	2.25	0.875	3.375	1.5
41220.6	1.625	1.625	1.625	1.5	1.875	41227.6	2.25	1.5	1.5	3.75	1.625	41233.6	1.875	2.875	0.875	1.625	1
41220.6	4.75	1.625	1.5	1.5	1.875	41227.6	1.875	1.75	1.75	2.5	1.5	41233.6	1.625	3.125	0.875	1.875	1.625
41220.6	2.125	1	1.5	1.75	1.875	41227.6	1.625	1.625	1.5	3.125	1	41233.6	1.625	1.625	0.875	1.5	1.5
41220.6	2.375	1.75	1	1.625	1.5	41227.6	2	1.625	1.625	2.875	1.5	41233.6	1.625	1.75	0.875	3.625	1.5
41220.6	2.25	1.625	1.5	2	1.875	41227.6	2	1	2.125	1.625	1	41233.6	1.75	1	0.875	2.625	1.75
41220.6	1.5	1.625	1.875	2	1	41227.6	2	1.5	1	1.625	2.125	41233.6	1.875	1.625	0.875	3.25	1.625
41220.6	6.5	2.125	1.625	1.75	1	41227.6	2.125	2	1	1.625	2.25	41233.6	1.875	1.5	0.875	4.25	1.75
41220.6	3	2	1.625	2.375	1.625	41227.6	3.375	1.75	1	1.5	3.25	41233.6	1.875	1.875	0.875	2.875	1.75
41220.6	3.25	1.5	1	2.125	1	41227.6	3.75	1.625	1	1.625	4	41233.6	1.5	1.625	0.875	2.875	1.625
41220.6	1.75	1	1	1.875	1.75	41227.6	2.125	1.75	1	1.75	2.875	41233.6	1.625	1.75	0.875	2.875	1.5
41220.6	1.625	1.75	1.625	2	1.625	41227.6	2	1.75	1.5	1.5	2.875	41233.6	1.625	1.625	0.875	3	1.625
41220.6	1.875	1.625	1	1.75	1.75	41227.6	3.25	1.875	1	1.625	1.5	41233.6	1.625	1.5	0.875	3.625	1.625
41220.6	1.5	1	1	1.875	3	41227.6	2.875	2.125	1.75	1.875	1.5	41233.6	1.875	1.5	0.875	10.5	2.75
41220.6	1.75	1	1.75	2	1.875	41227.6	1.875	1.875	1	1.625	1.75	41233.6	1.625	2.25	0.875	10.875	2
41220.6	2.375	1	1.625	2	1.625	41227.6	2	1.625	1.5	1.625	2.25	41233.6	1.75	2.75	0.875	2.875	3.125
41220.6	1.5	1.625	1	1.875	2.125	41227.6	2	1	2	1.625	2.75	41233.6	1.875	3.625	0.875	3.625	2.75
41220.6	1.5	1	1.625	1.875	2.625	41227.6	1.75	1.625	3	7.75	3.75	41233.6	3.875	1.75	0.875	8.125	2
41220.6	1	1	1.5	1.75	1.75	41227.6	2.5	1.625	1.875	3.125	2.375	41233.6	3	1.875	0.875	3	1.875
41220.6	1	1	1.625	2.75	1.875	41227.6	2	1.5	1.5	2.875	1.625	41233.6	3.25	3.375	0.875	2	1.875
41220.6	1.75	1.625	1	2.625	1.75	41227.6	2	1.875	1.5	7.75	1.625	41233.6	1.625	7.75	0.875	3	1.5
41220.6	1.625	1.625	1.75	1.625	1.875	41227.6	2.625	1.625	3	3.5	1.625	41233.6	3.875	7.5	0.875	2.625	1.5
41220.6	1.5	1.5	1.75	1.75	1.5	41227.6	3.375	1.625	3.125	3.125	1.625	41233.6	3.5	3.25	0.875	3.125	1.5
41220.6	1.625	1.5	1.75	1.875	2.125	41227.6	2.625	1.75	8.25	3.5	1	41233.6	1.5	3.25	0.875	1.875	1
41220.6	1.75	1	1.875	1.625	3.625	41227.6	2.125	1.625	3.25	8.375	1	41233.6	2.5	3.875	0.875	2.625	1
41220.6	1.375	2.375	1.625	1	2.375	41227.6	3	1.625	3.125	10.125	1	41233.6	3.5	2.875	0.875	3.625	1
41220.6	1.375	1.875	2.5	1.625	1.625	41227.6	1.625	1.625	2.375	6.375	1	41233.6	3.875	3.125	0.875	2.5	1
41220.6	1.375	2.375	2.25	1.75	1.875	41227.6	1.5	1.75	2.375	6.125	1.625	41233.6	4.25	3.375	0.875	3.25	1
41220.6	1.5	3	1.625	1.625	1.625	41227.6	2	1.875	1.875	8	1	41233.6	4.5	3.375	0.875	3.375	1
41220.6	1.5	2.75	1.625	2.125	1.5	41227.6	3	1.625	2.875	9.5	1	41233.6	3.625	2.875	0.875	2.25	1
41220.6	1.75	3.25	1.75	1.625	1.5	41227.6	3	1.875	1	4.875	1	41233.6	2	3.25	0.875	2.25	1
41220.6	1.75	1.875	2	1	1.75	41227.6	3.5	1.625	1.5	10.375	1	41233.6	2.5	3.125	0.875	1.875	1
41220.6	2.5	1	1.625	1	2.25	41227.6	2	1.625	1	6.375	1	41233.6	2.25	2.875	0.875	4.25	1
41220.6	1.625	1.625	1.625	1	1.875	41227.6	1.625	1	1	6.625	1.75	41233.6	1.75	3.25	0.875	3.625	1
41220.6	1.5	1	1.5	1.625	1.5	41227.6	1	1.625	1.625	11.375	1.75	41233.6	1.625	3.375	0.875	3.375	1
41220.6	2.25	2	2	1.875	1.625	41227.6	1	1.5	1	11.625	1.5	41233.6	1.5	3.625	0.875	3.625	1
41220.6	2.125	1.75	2.25	1.625	1.875	41227.6	2.625	1.625	1	6.125	1.625	41233.6	2.25	7.5	0.875	3.375	1
41220.6	2.5	1	1.875	1.625	1.875	41227.6	1.625	1.625	1.5	5.5	1.75	41233.6	2.5	3.625	0.875	3.625	0.875
41220.6	2.375	1.5	1.75	1.625	1.625	41227.6	1.625	1.75	1.5	4	1.875	41233.6	1.75	3.25	0.875	9.625	0.875
41220.6	6.125	1	2	1	1.5	41227.6	1.5	1	1.5	3.75	1.625	41233.6	1.875	3.625	0.875	8.125	0.875
41220.6	2.375	1.5	1.75	1.625	1.625	41227.6	1.5	1.75	1.75	4	1	41233.6	1.875	3.875	0.875	2.25	0.875
41220.6	3.25	1	1.5	1.5	1	41227.6	1.5	1.75	2.75	3.5	1.625	41233.6	2	3.625	0.875	4.5	0.875
41220.6	1.875	1	1.625	1.5	1.875	41227.6	1.875	1.875	3.125	3.5	1	41233.6	3	4.25	0.875	2.875	1.625
41220.6	6.125	1.625	1.875	1.5	1.5	41227.6	2	1.625	3.375	9.25	1	41233.6	2.5	4.25	0.875	2	1.875
41220.6	1.75	2.875	1.75	1.5	1.5	41227.6	3.25	1.625	3.25	1.875	1.625	41233.6	2.625	3.625	0.875	3.25	1.5
41220.6	2.5	3.125	2.375	1.75	1.625	41227.6	2.5	1.625	1.625	1.75	1.75	41233.6	2.875	3.375	0.875	3.625	1.5
41220.6	2.625	1.5	2.625	1.5	1.75	41227.6	1.75	2.25	2	2.75	1.5	41233.6	2.875	7.5	0.875	3	1.5
41220.6	1.75	1.625	3	1.5	1	41227.6	1.875	1.875	1.875	4.375	1	41233.6	4.5	3.25	0.875	1.75	1.75
41220.6	3	2.125	3	2	1.5	41227.6	2.625	1.875	2.125	7.75	1.625	41233.6	5.125	3.625	0.875	1.5	1.5
41220.6	1.5	1.875	8.125	1.75	1.625	41227.6	2.5	1.75	2.875	3.5	1.875	41233.6	4.25	3.25	0.875	1.875	0.875
41220.6	1.625	1.625	3.375	1.875	1.5	41227.6	2.25	1	1.875	2.5	1.75	41233.6	3	3.125	0.875	3.375	0.875
41220.6	1.5	1	2.375	1.5	1	41227.6	2.25	1.625	3	1.75	1	41233.6	1.625	3.125	0.875	3.625	0.875
41220.6	1.375	1.625	2.5	2.125	1.625	41227.6	1.875	1.625	3.125	1.875	1.625	41233.6	1.625	1.75	0.875	3	0.875
41220.6	1	1.5	6.375	1.875	2.125	41227.6	2.125	1.75	2.75	1.625	1	41233.6	1.625	3.125	0.875	3	0.875
41220.6	2.125	1.5	1.75	1.75	1.875	41227.6	2.25	1.875	3.375	1.625	1	41233.6	1	3.875	0.875	3.625	0.875
41220.6	1.875	1.5	2.625	1.625	1.625	41227.6	2	1	3.25	1.5	1	41233.6	1.75	3.375	0.875	3.625	0.875
41220.6	1.75	1.625	3	1.625	1.625	41227.6	1.875	1.625	1.625	2.125	1.625	41233.6	1.875	8.375	0.875	3.375	1.5
41220.6	1	1.625	3.375	1	1.75	41227.6	2	1.625	1.75	1.75	1	41233.6	1.625	3.875	0.875	1.875	1.875
41220.6	1	2	2.875	1.5	1	41227.6	2.625	1.625	3	1.625	1	41233.6	1.625	3.875	0.875	3.625	1.5
41220.6	1.5	1.875	2.875	1.5	1.5	41227.6	2	1.625	3.375	1	1.625	41233.6	1.625	3.375	0.875	1.625	1.5
41220.6	1.625	3	3.125	1.625	1.5	41227.6	1.875	1	3.125	1.625	3.125	41233.6	1.625	7.75	0.875	1	1.5
41220.6	1.75	2.25	2	1.75	1.625	41227.6	8	1	2.75	1.625	3	41233.6	1.875	7.75	0.875	1	1.5
41220.6	1.75	2.625	1.75	1.75	1	41227.6	4.375	1	3.125	1.75	2.75	41233.6	1.625	2.25	0.875	1	1.75
41220.6	2.875	1.75	7	2	1.75	41227.6	3.5	1.875	3.125	2	2.875	41233.6	1.625	7.5	0.875	1	0.875
41220.6	3	1.625	3	1.625	1.75	41227.6	3.375	1.75	2.75	1.625	2.75	41233.6	3	9.25	0.875	1	0.875
41220.6	2.25	1.5	2.875	1	1.625	41227.6	4.125	1.625	3	1	3	41233.6	1.5	8	0.875	1.5	1.5
41220.6	1.75	1	2.875	1.5	1.75	41227.6	9.375	1.5	3.25	2.125	3.125	41233.6	1.5	3.875	0.875	1	1
41220.6	2.125	1.875	4.375	1	1.625	41227.6	3.75	1	4	1	3	41233.6	2.5	3.875	0.875	1.75	1.5
41220.6	1.75	1.875	4.625	1.5	1.625	41227.6	2.5	1.625	3.125	1	3.25	41233.6	1.875	3.125	0.875	1	1.875
41220.6	2	2.875	6.375	1.5	1.75	41227.6	1.875	1.625	2.75	1	2.875	41233.6	2.25	1.875	0.875	1	2.5
41220.6	1.5	1.875	3.125	1.875	1.625	41227.6	2.125	1.625	1.875	1	3.25	41233.6	1.875	2.875	0.875	1	1.875
41220.6	1.75	1.625	2.875	1.75	1	41227.6	2	1	2.375	1.625	2.875	41233.6	1.75	3.25	0.875	1	2.375
41220.6	1.625	1.75	2.75	1.875	1.875	41227.6	2.125	1.75	2.5	1.75	3	41233.6	2	7.5	0.875	1.5	1.875
41220.6	2	1	2.25	1.625	1.5	41227.6	2	1.625	2.5	1.625	3.125	41233.6	2.625	2.25	0.875	1.5	2.75
41220.6	2.125	2	2.875	1.75	1	41227.6	1.875	1.875	1.625	1	3	41233.6	1.75	3.625	0.875	1.5	1.875
41220.6	1.75	1.875	2.75	1.5	1	41227.6	1.625	1.5	1.875	1.625	3.75	41233.6	3	2.75	0.875	1	1.875
41220.6	1.75	1.75	3.375	1.75	1.625	41227.6	1.75	1.875	2.5	1.875	3.125	41233.6	2.5	3.25	0.875	1.625	1.875
41220.6	1.5	1.625	3	1	1	41227.6	1.75	1.625	2.875	1.75	4	41233.6	1.625	3.625	0.875	1	2.25
41220.6	2.25	1.875	3.625	1.625	1.625	41227.6	1.625	1.625	2.5	1.875	3.5	41233.6	1.75	3.375	0.875	1	2.375
41220.6	2.375	1.875	3.625	1.5	1.75	41227.6	1.75	1.5	2.875	1.75	3	41233.6	1.875	3.625	0.875	1.5	2.125
41220.6	1	1.625	6.375	1.625	1.625	41227.6	1.625	1.875	2.375	2	3.125	41233.6	1.75	3.875	0.875	1.625	2.875
41220.6	2.375	1.875	3.125	1.5	1.875	41227.6	2.5	1	2.875	2.25	3.125	41233.6	1.75	3.25	0.875	1.875	2.125
41220.6	1.5	2.875	3.625	1.5	2.375	41227.6	2	1	3	1.625	8.875	41233.6	1.75	9.5	0.875	1.75	2.375
41220.6	1.75	3.125	4.125	1.5	1.875	41227.6	1.875	1.75	2.75	2.125	2.75	41233.6	1.75	3.125	0.875	2.125	2.25
41220.6	1.375	2.75	2.375	1.5	1.75	41227.6	1.875	1.5	3.125	2.875	3	41233.6	1.75	3.25	0.875	2.25	2.375
41220.6	1	2.25	2.5	1.5	3.625	41227.6	1.875	1.875	2.125	1.625	3.25	41233.6	1	3.375	0.875	4.5	2.625
41220.6	1	2.75	1	1	2.375	41227.6	2.75	1	2.5	2.25	2.875	41233.6	1	3.125	0.875	2.375	2.625
41220.6	1	2.375	1.75	1.625	2.75	41227.6	2.125	1.875	2.75	1.75	3.75	41233.6	1.875	3.375	0.875	2.25	3.125
41220.6	1	2.125	2.25	1.75	2.625	41227.6	2	1.625	2.875	2.75	2.375	41233.6	1.875	3.875	0.875	2.625	3.125
41220.6	1	1.75	2.25	1.5	2.625	41227.6	1.875	1.625	1.5	2.125	3.125	41233.6	1.625	2.5	0.875	1.75	3.25
41220.6	1	1.875	1	1.625	1.875	41227.6	1.75	1.625	1.625	1.75	3	41233.6	1.5	2.375	0.875	2.875	3.125
41220.6	1.625	1.625	1.5	1.5	1.75	41227.6	1.625	1.625	2.875	1	3.125	41233.6	1	1.75	0.875	1.875	2.5
41220.6	1.5	1.625	1.5	1.625	1.875	41227.6	1.625	1.875	3.125	1.5	3	41233.6	1.625	2	0.875	2	2.5
41220.6	2.375	1.625	1	1.625	1.625	41227.6	1.5	1.75	2.875	2.875	2.375	41233.6	1.625	1.875	0.875	3.625	2.625
41220.6	1.75	1.75	1.5	1	1.625	41227.6	2	1.875	3	2.25	1.625	41233.6	1	1.75	0.875	1.875	2.75
41220.6	1.5	1.625	1.5	1.5	1.625	41227.6	2.125	3.125	2.75	2.125	2	41233.6	1	1.5	0.875	1.5	3.125
41220.6	1.375	1.75	1.625	1	1.5	41227.6	2	6.125	3	1.75	3.125	41233.6	1.5	1.875	0.875	1.5	2.875
41220.6	1	1.5	1.5	1	1	41227.6	1.875	3	2.875	1.875	1.75	41233.6	1.625	1.625	0.875	4.875	2.125
41220.6	1	1.75	1.625	1.625	1.625	41227.6	2.5	3.25	4.25	2.5	1.875	41233.6	1.625	1.75	0.875	3.625	2.375
41220.6	1.5	1.625	2.25	1.625	1.75	41227.6	1.875	2.75	3.375	1.625	1.5	41233.6	1.5	1.5	0.875	2.25	2.5
41220.6	1.625	1.75	2.5	1.5	1.625	41227.6	1.875	1.75	3.25	1.625	1.625	41233.6	1	1.5	0.875	1.75	3.125
41220.6	2.375	1.875	1.75	1.5	1.875	41227.6	1.75	1.75	3	2.25	1.5	41233.6	1	1.625	0.875	3.25	1.875
41220.6	1.5	1.625	1	1.75	2.5	41227.6	1.875	1.5	2.875	1.625	1.5	41233.6	1.5	1.875	0.875	3.25	2.75
41220.6	1.5	2	1.625	1.75	1.875	41227.6	1.875	1.875	3.25	1	1.875	41233.6	1.625	2	0.875	3.625	3.125
41220.6	1.75	1.5	1	1.625	1.875	41227.6	1.625	1.625	3.25	1	1.75	41233.6	1.625	1.875	0.875	4.5	2.875
41220.6	1.5	1.625	1.5	1.625	1.75	41227.6	3.375	2.375	3.25	1.875	1.5	41233.6	1	1.75	0.875	4.25	2.75
41220.6	2.5	1.625	1	1.75	2.875	41227.6	3	2.25	1.5	2.875	1.75	41233.6	1.75	1.75	0.875	4.25	2.625
41220.6	2.125	1.5	1.625	1.5	1.75	41227.6	2.5	2.25	1.5	1.75	1.75	41233.6	1.625	1.5	0.875	3.625	2.375
41220.6	1.75	1	1.625	1.5	1.875	41227.6	3.25	2.875	2.75	1.625	1.75	41233.6	1	1.5	0.875	7.625	2.5
41220.6	1.625	1.625	1.625	1	1.625	41227.6	2	5.75	3.125	2.375	1.625	41233.6	1	1.5	0.875	3.375	2.25
41220.6	1.625	1.625	1.625	1.625	1.75	41227.6	3	4.375	3.375	3.25	1.75	41233.6	1	1.625	0.875	3.625	2.625
41220.6	1	1.75	1	2	1.625	41227.6	3.75	1.5	3.25	3.25	1.625	41233.6	1.75	1.5	0.875	3.25	3.125
41220.6	1.75	1.875	1.75	1.5	1.875	41227.6	2.875	1.75	1.75	1.625	1	41233.6	1.625	2.5	0.875	3.375	2.375
41220.6	1.5	1.75	1.5	1	1.875	41227.6	1.5	1	3	3.125	1.625	41233.6	1.75	2.125	0.875	9.625	2.125
41220.6	2.125	1	1.875	1.5	2.75	41227.6	1.5	1.875	2.5	4	1.75	41233.6	1	1.75	0.875	3.375	2.5
41220.6	1.5	1	1.625	2	1.625	41227.6	1.75	1.875	2.5	4.625	1.75	41233.6	1.5	2.125	0.875	4	2.75
41220.6	1.5	1	1.75	2.75	1.875	41227.6	1	1	3.125	3.25	1.625	41233.6	1	1.875	0.875	3.125	3.5
41220.6	1.375	1	1.625	2	2.75	41227.6	1.625	1.625	3.125	3.5	1.625	41233.6	1	2	0.875	4.5	3.5
41220.6	1	1	2.125	1.75	2.5	41227.6	1.625	1.625	1.875	2	1	41233.6	1	2.875	0.875	5.125	3.75
41220.6	1.625	1	2.125	2.5	1	41227.6	1.625	1	2.375	2.75	1	41233.6	1	3.375	0.875	6	2.875
41220.6	1.75	1.625	1.875	3	2.125	41227.6	3	2.875	3.25	1.875	1	41233.6	1.875	2.625	0.875	6.625	3.25
41220.6	2.75	1	1.5	3.875	1.625	41227.6	3.5	4.875	2.5	2.875	1.5	41233.6	1	8.375	0.875	5.125	2.5
41220.6	1.5	1.875	1.625	1.75	2.125	41227.6	3.75	2.25	2.375	1.875	1	41233.6	1	3.625	0.875	2.875	2.375
41220.6	3	2.75	1.625	7.125	2.125	41227.6	3.5	1.875	2.375	1.625	1.5	41233.6	1.875	3.125	0.875	1.875	2.875
41220.6	2.375	3.5	1.75	2.5	1.875	41227.6	2.125	2.375	2.75	1.75	1.5	41233.6	1.625	3.625	0.875	2	3.5
41220.6	1.625	2.875	2.125	1.75	1.625	41227.6	2.875	3.125	2.875	2	1.625	41233.6	2.375	8	0.875	2	2.625
41220.6	2.375	1.875	1.625	1.75	1.5	41227.6	3.375	3.125	3.125	3	1.625	41233.6	1.625	10	0.875	2	2.375
41220.6	1.875	1.75	1.5	2.5	1.875	41227.6	2.75	1.625	3.125	3.75	1.625	41233.6	1	1.875	0.875	2.625	2.875
41220.6	2	2.25	1.5	1.75	3.125	41227.6	2.625	3.125	3	2	1.625	41233.6	1	1	0.875	2.125	2.375
41220.6	1.75	2.125	1.625	1.5	2.5	41227.6	1.625	2.125	3	2.875	1.625	41233.6	1.5	2.25	0.875	1.875	2.375
41220.6	2.375	1.875	1.5	1.625	2.25	41227.6	2.125	1	4	3.25	1.625	41233.6	1.625	1.75	0.875	1.75	3.125
41220.6	1.75	1.875	1.625	1.875	1.875	41227.6	1.875	1.5	1.75	2.875	1.625	41233.6	1	2.125	0.875	1.75	3.125
41220.6	1.75	1.625	1.5	1.625	1.75	41227.6	2.875	1.75	1	1.875	1.625	41233.6	1.5	2.125	0.875	1.75	2.375
41220.6	1.75	2.875	1.625	1	1.5	41227.6	1.75	1.625	1.5	2.125	1	41233.6	1.75	1.5	0.875	1.625	2.125
41220.6	1.875	1.875	1.5	1.625	1.625	41227.6	2	1	1.75	2.75	1.5	41233.6	1	1	0.875	1.75	2.75
41220.6	2	2.375	1.875	1.5	1.625	41227.6	2.125	1	1	3.125	1	41233.6	1.5	1.625	0.875	1.625	1.5
41220.6	2.375	1.625	1.75	1.5	1.5	41227.6	2	1	1	2.375	1.625	41233.6	1.625	1.75	0.875	1.625	2.875
41220.6	1.625	1.625	1.75	1.5	1.625	41227.6	2.875	1.625	1	2.25	1.625	41233.6	1.625	1.75	0.875	1.5	2.375
41220.6	3.75	1	2.375	1.75	2.625	41227.6	2	1	1.5	2.75	1	41233.6	1	2.125	0.875	1.75	2.75
41220.6	1.625	1	1.625	1.5	2.125	41227.6	1.875	1.5	1	1.875	1	41233.6	1	2.375	0.875	2.125	3.125
41220.6	1.75	1.625	1.625	1.5	1.875	41227.6	2.875	1.75	1	1.875	1.625	41233.6	1	3.875	0.875	2	2.375
41220.6	2.625	1.625	1.5	1.625	1.625	41227.6	2	1.875	1.75	2.25	1	41233.6	1.625	2.25	0.875	2.125	4
41220.6	5.25	1	1.625	1.75	2.25	41227.6	1.75	2.25	1	2.375	1.625	41233.6	1.5	1.75	0.875	1.75	2.625
41220.6	4.5	1	1.625	1	2.375	41227.6	1.875	2.25	1.625	1.625	1.625	41233.6	1.625	2.5	0.875	1.875	3.75
41220.6	2.5	1.5	1.5	1.625	1	41227.6	1.625	1.875	1	2.375	1.75	41233.6	1	2.375	0.875	3.25	2.625
41220.7	2.5	1.875	1.5	1.5	1.875	41227.7	1	1.625	1	1.75	1.875	41233.7	1.625	2.5	0.875	3	2.375
41220.7	2	1.75	2	1.625	1.75	41227.7	1.625	1.5	1	2.5	2.5	41233.7	1.625	3.125	0.875	1.75	3.125
41220.7	2.375	1.875	2.25	1.5	2.25	41227.7	3.375	1.875	1	2.375	3.5	41233.7	1	2.5	0.875	1	1.625
41220.7	2.5	1.625	2	1.5	1.875	41227.7	1.875	1.625	1.875	2.5	1.75	41233.7	1.5	1.75	0.875	1.5	1.75
41220.7	2.75	2.625	2.875	1.625	1.75	41227.7	2	1	1.75	1.875	1.625	41233.7	1.625	8.875	0.875	1	1.75
41220.7	3	2.125	1.75	2.875	1.625	41227.7	1.75	1.75	7.625	2.125	1.625	41233.7	1	7.75	0.875	1	3.125
41220.7	2.5	2.375	1	1.875	1.75	41227.7	1.75	1.875	3.25	2.75	1.625	41233.7	1	3.875	0.875	1.625	3.5
41220.7	2	1.75	1.625	1.875	1.75	41227.7	1.625	1	2.375	1.625	1.625	41233.7	1	8.625	0.875	1.625	2.75
41220.7	1.5	1.625	2.25	2	2.375	41227.7	1.875	1.5	3.75	2.125	1	41233.7	1	8	0.875	1.5	1.75
41220.7	1.5	1.75	1.625	1.875	1.875	41227.7	1.875	3.5	2.5	1.75	1	41233.7	1	3.875	0.875	1.5	1.625
41220.7	1.5	1	1.625	2.5	1.625	41227.7	1.875	3.125	2.5	1.625	1.625	41233.7	2	9.5	0.875	1	1.625
41220.7	1.5	1.625	1.75	1.875	1.875	41227.7	2.125	4	3	1.875	1.625	41233.7	1.625	8.875	0.875	1	1.5
41220.7	1.5	1.625	1.625	1.75	1.5	41227.7	2	2.75	2.25	1.625	1.75	41233.7	1.875	2.375	0.875	1.625	1.5
41220.7	1.75	1.625	1.5	1.75	2.25	41227.7	1.875	1.875	3.125	1.875	1.75	41233.7	1.625	2.375	0.875	1	1.625
41220.7	1.5	1.5	1	1.875	2.125	41227.7	2.125	4	3.375	1.875	1.875	41233.7	1.75	1.75	0.875	1.5	2
41220.7	1.5	1	1.5	1.75	1.625	41227.7	1.875	2.375	3.375	1.5	1.875	41233.7	1.75	8.875	0.875	1	1.875
41220.7	1.75	1.625	2.125	1.75	1.625	41227.7	2.125	1.75	3.75	1.625	1.75	41233.7	1.75	8	0.875	1.5	1.75
41220.7	1.75	1.75	1.5	1.75	1.625	41227.7	2.625	1.625	3.125	1.875	1.625	41233.7	2.25	3.875	0.875	1.5	1.75
41220.7	2.25	1	1.5	1.875	1.5	41227.7	3	1.875	3.375	1.875	1.625	41233.7	1.875	7.75	0.875	2.25	1.75
41220.7	1.875	1	2.25	1.5	1.625	41227.7	3	1.75	1.625	1.625	1.875	41233.7	1.625	1.625	0.875	2.5	1.875
41220.7	1.5	1	1.625	1	2.5	41227.7	3	2.25	1.75	3.125	1.875	41233.7	1.875	1.75	0.875	5.125	2
41220.7	1.5	1	1.875	1.625	1.875	41227.7	1	1.5	3.375	2.125	1.625	41233.7	1.5	1.5	0.875	4.25	1.75
41220.7	1.75	1	1.5	1.5	3.375	41227.7	1	1.5	9.125	1.625	2.5	41233.7	1.5	1.625	0.875	3.25	1.75
41220.7	2.375	1	1.5	1.625	2.625	41227.7	2.25	1.625	7.625	1	1.625	41233.7	1.875	2.375	0.875	2.25	1.625
41220.7	1.625	1.625	1.5	1.5	1.875	41227.7	4.625	1.75	2.375	1	1.625	41233.7	1.75	3.25	0.875	2.5	2.25
41220.7	2	1.5	1	1.625	2.125	41227.7	2.125	1.625	1.75	1.5	1	41233.7	1.75	2.625	0.875	1.625	1.875
41220.7	1.625	1	1	2.875	2.5	41227.7	1	1.75	2.875	1.75	1.625	41233.7	1.625	2.875	0.875	1.5	2.375
41220.7	2.375	1	1.5	2.125	2.625	41227.7	1	1.875	3.375	1.875	1.75	41233.7	1	3.375	0.875	2.25	2
41220.7	1.875	1.5	1.5	1.875	2.75	41227.7	2.5	1.625	9.625	1.625	1.625	41233.7	1.5	8	0.875	3.25	3.5
41220.7	2.375	1	1.625	2.625	3.625	41227.7	2.125	1.625	8	1.625	1.5	41233.7	1.5	9.75	0.875	2.625	3.75
41220.7	1.75	1	1.5	1.625	3.625	41227.7	1.75	1.625	8.25	1.875	1.625	41233.7	1	8.375	0.875	2.875	2.375
41220.7	1.75	1.5	1.625	1.5	3.875	41227.7	1.75	1.625	2.5	1.875	1.5	41233.7	1.625	9.25	0.875	2.375	2.25
41220.7	1.75	1.625	1.5	1	4.375	41227.7	1.75	1.625	3.125	2.375	1.625	41233.7	1.625	8.875	0.875	3	2.5
41220.7	2.25	1	1	1.5	8.125	41227.7	1.875	1.625	3.125	3.25	3	41233.7	1	8.625	0.875	2.625	1.5
41220.7	1.5	1	1.5	1.625	6.125	41227.7	1	1.625	2.75	2.5	1.875	41233.7	1	4.75	0.875	2.5	1.625
41220.7	2	1.625	1.625	1.625	6.375	41227.7	2	1.625	3.25	2	1.625	41233.7	1	5.125	0.875	3	2.875
41220.7	1.75	1.875	2	2.625	6.375	41227.7	2.25	1.5	3.75	2	1.625	41233.7	1	4.25	0.875	2	2.5
41220.7	3.25	1.75	1	2.125	6.125	41227.7	1.875	1.625	4.875	2.25	1.5	41233.7	1.75	1.875	0.875	2.25	2.5
41220.7	2.625	1.875	1.75	2	3.875	41227.7	2	1.75	5.75	2.875	1.625	41233.7	1.875	2	0.875	2.5	2.375
41220.7	1.75	1.625	1.625	2.375	1.625	41227.7	1.875	1.875	6	3.75	1	41233.7	1.75	2.875	0.875	1.875	2
41220.7	1.5	1.75	1.625	2.375	1.5	41227.7	1.875	1.5	5.75	3.25	1.875	41233.7	1.875	2.375	0.875	1.75	2.375
41220.7	1.875	1.625	1	2.875	1	41227.7	1.5	1.75	5.75	1.875	1.875	41233.7	1.75	1.625	0.875	1.875	2.875
41220.7	2.75	1.5	1	2.5	1	41227.7	1	1.625	5.5	2.75	1.875	41233.7	1.625	2.375	0.875	2.625	2.625
41220.7	1.625	1.875	1.5	1.875	1.625	41227.7	1.625	1.625	5.5	2.75	1.875	41233.7	1.875	2.25	0.875	1.75	2.625
41220.7	2.75	1.5	1.75	1.625	1.5	41227.7	1.625	1.625	3.375	2.25	1.875	41233.7	1.625	1.875	0.875	1.75	2.625
41220.7	4	1.875	1.5	1.625	1.5	41227.7	1	1.75	4	1.75	1.75	41233.7	1.75	1.875	0.875	1.5	1.875
41220.7	2.5	1.625	1	1.75	1	41227.7	1	1.875	5.75	3.75	2.875	41233.7	1.625	2.625	0.875	1.625	1.5
41220.7	1.5	1.875	1.75	1.625	1	41227.7	1	1.625	5.125	2.5	4.375	41233.7	1	1.875	0.875	1.875	1.5
41220.7	1.75	1.875	1.5	2.75	1.5	41227.7	1	1.625	5.5	3.75	3.25	41233.7	1.75	3.375	0.875	3	1
41220.7	3	2.625	1.75	1.625	2.125	41227.7	1	1.875	4	4.625	1.625	41233.7	1.875	6	0.875	3	1.5
41220.7	7.375	2.875	1.625	1.5	2.5	41227.7	1.75	1	4.625	1.75	2.875	41233.7	1.75	8.375	0.875	3.25	1
41220.7	3.5	2	2.5	1.625	2.875	41227.7	1.625	1	2.5	1.75	2.5	41233.7	1.75	3.625	0.875	3	1.5
41220.7	7.375	1.875	1	1	2.375	41227.7	1	1.625	2.5	1.875	1.625	41233.7	1.75	10	0.875	2.125	1
41220.7	3	3	1.625	1.625	2.375	41227.7	1	1.625	3.125	1.625	1	41233.7	1.625	7.75	0.875	2.625	1.5
41220.7	2.75	1	1.5	2.875	1.625	41227.7	1.625	1.625	4.875	1.625	1	41233.7	1.5	2.875	0.875	3	2.875
41220.7	3.75	1	1.5	2.625	2.75	41227.7	1	1.625	4.25	1.625	1.625	41233.7	1.75	3.125	0.875	2.5	2.5
41220.7	4	1	2	1.875	1.625	41227.7	1	1.875	4	2.75	1	41233.7	1.75	2.5	0.875	3	2
41220.7	3.25	1	1.625	1.75	1.875	41227.7	1	1.875	4.625	8.625	1	41233.7	1.625	1.75	0.875	2.125	3.25
41220.7	2.375	1.625	1.75	1.5	2.875	41227.7	1.625	1.875	4.625	3.25	1	41233.7	1.75	2.125	0.875	1.5	3.25
41220.7	1.625	1.875	1.75	1.625	3.625	41227.7	1.5	1.75	4.875	2.875	1.625	41233.7	1.75	1.75	0.875	2.625	3.125
41220.7	2	1.5	1.625	1.5	2.875	41227.7	2.75	1.875	4.625	1.75	1	41233.7	1.75	1.75	0.875	1.875	1.875
41220.7	1.75	1.875	1.5	1.5	2.875	41227.7	1	1.75	3	1.625	1.625	41233.7	1.875	1.75	0.875	2	3.25
41220.7	1.5	2.625	1.75	1.625	7.875	41227.7	1.875	1.875	4.875	1.875	1.5	41233.7	1.875	2.375	0.875	1.875	2.5
41220.7	2.25	1.875	2.125	1.5	5	41227.7	1	1	4.25	1.875	1	41233.7	1.875	1.625	0.875	1.625	1.875
41220.7	1.375	1.625	2.5	1	5.25	41227.7	1.75	1.5	4.625	1.875	1	41233.7	1.5	1.75	0.875	2.375	1.875
41220.7	1.75	1.75	1.75	1.5	4.375	41227.7	1	1.625	4.25	1.75	1	41233.7	1.625	2.875	0.875	2.5	1
41220.7	6.125	1.625	1.5	1.5	3.625	41227.7	1.5	1.75	3.375	2.25	1.75	41233.7	1.625	2.75	0.875	2.25	1.75
41220.7	2.5	1.5	1	1.625	5	41227.7	1.5	1.625	2.375	1.75	1.625	41233.7	1.625	3.375	0.875	1.75	2.5
41220.7	1.875	1.625	2	1	3.375	41227.7	1	1.5	2.875	3.25	2.125	41233.7	1.75	2.75	0.875	2	1.75
41220.7	1.75	1.75	2.625	1.75	2.25	41227.7	1	1	7.625	2.375	1.625	41233.7	1.875	1.875	0.875	1.875	2.25
41220.7	2.375	1.625	1.75	1.625	2.25	41227.7	1.5	1	3.125	1.75	1	41233.7	2.25	2.375	0.875	2	2.5
41220.7	1.875	1	1.875	1.625	2.5	41227.7	1.5	1	3.25	1.875	1	41233.7	1.75	1.75	0.875	1.625	3.125
41220.7	1.625	1.875	1.875	3.125	4.375	41227.7	1.875	1.625	2.375	2.25	1	41233.7	1.75	2.25	0.875	1.625	2.75
41220.7	1.75	2	2.375	3.25	3.375	41227.7	2.25	1.625	1	1.625	1	41233.7	1.875	1.75	0.875	1.875	1.875
41220.7	2	1.625	3.625	3.5	5.25	41227.7	2	1	1.5	1.625	2.25	41233.7	1.75	2.75	0.875	1.5	2.625
41220.7	2.75	1.625	7.75	2.75	5.25	41227.7	2.125	1.625	1.625	1.875	1.625	41233.7	2.25	1.625	0.875	2.125	3.5
41220.7	3	1.625	6.375	1.875	3	41227.7	1.875	1.625	1.625	1.625	1.875	41233.7	2	2.25	0.875	1.875	2.5
41220.7	2.875	1	3.875	1.875	3.375	41227.7	1.75	1	1.5	1.75	1	41233.7	1.75	2	0.875	1.75	3.125
41220.7	3.25	1	3.125	1.75	2.25	41227.7	2	1.625	1.75	1.625	1.625	41233.7	1.625	2.5	0.875	1.875	2.75
41220.7	3.25	1.5	3.625	2.125	3.125	41227.7	1.625	1.875	1.625	1.875	1	41233.7	2	2.375	0.875	1	1.75
41220.7	3.25	1.75	2.875	1.75	5.5	41227.7	1.625	1	1	2.375	1	41233.7	2	1.875	0.875	2.125	1.75
41220.7	2.875	1.5	3.875	1.625	4.125	41227.7	1.625	1.625	1	2.5	1	41233.7	1.75	2.5	0.875	1.625	1
41220.7	2.875	1	3.875	1	3.875	41227.7	1.625	1.5	1	1.5	1	41233.7	2	1.625	0.875	1	1.625
41220.7	2.75	1.625	3	1.75	3	41227.7	1.75	1	1	1	1	41233.7	2	3.375	0.875	1.5	1.75
41220.7	2.5	1	3.375	1.625	3	41227.7	1.625	1	1	2.375	1	41233.7	1.75	2.625	0.875	2.5	1.5
41220.7	2.875	2	3.125	1.5	2.125	41227.7	1.625	1.5	1	2.375	1	41233.7	1.625	8.875	0.875	3.125	1.5
41220.7	2.875	1.875	3.375	1.875	1.875	41227.7	2.125	1.5	1	2.25	1	41233.7	1.625	2.875	0.875	2.875	1.75
41220.7	3	2.125	4.125	1.875	1.625	41227.7	2	1.625	1	1.875	1	41233.7	2.25	2.625	0.875	2.25	1.625
41220.7	4	2	3.875	1.625	1.625	41227.7	1.625	1.5	1.75	2.75	1	41233.7	2	1.75	0.875	2.5	1.625
41220.7	5.75	2.625	4.125	1.625	2.375	41227.7	1.75	1.875	1	2.25	1	41233.7	2.25	2.625	0.875	2.25	1.5
41220.7	4.5	2.375	6.125	1.5	2.5	41227.7	2.625	1.875	1	2.75	1	41233.7	2	3.25	0.875	1.875	1.75
41220.7	3.25	3	5.875	1.875	1.875	41227.7	2.125	1.625	1	1.625	1	41233.7	2	3.875	0.875	3.25	1.5
41220.7	3.25	1.875	5.625	2	1.875	41227.7	1.75	1.75	1	1	0.875	41233.7	2	3.25	0.875	2.875	1.625
41220.7	7	1.875	4.625	1.625	2.75	41227.7	1.625	1	1	1.625	0.875	41233.7	1.875	2.25	0.875	2.125	2
41220.7	3.75	1.875	4.625	1.75	3.125	41227.7	2	1.625	1	1	0.875	41233.7	1	1.75	0.875	1.75	1.875
41220.7	3.75	1	5.625	3.125	2.5	41227.7	1.875	1	1.5	2	0.875	41233.7	2	1.75	0.875	1.625	1.75
41220.7	2.75	2.125	6.125	3.875	3	41227.7	2.5	1	1.625	1.5	0.875	41233.7	2.25	2.125	0.875	1.875	1.5
41220.7	3.25	2.875	3.125	3.5	3	41227.7	3.25	1.625	1	2	1.625	41233.7	1.875	3.375	0.875	1.625	1.625
41220.7	2.5	1.75	2.625	4.125	3.625	41227.7	2.5	1	1.5	2.5	1.625	41233.7	1.625	1.625	0.875	1.5	2
41220.7	1.75	1	2.625	7.625	3.125	41227.7	3	1	1	1.625	0.875	41233.7	1	2.625	0.875	2.375	3.5
41220.7	2.5	1.625	3.875	1.875	3	41227.7	2.125	1.625	1	1.5	0.875	41233.7	1.625	2	0.875	1.625	2.875
41220.7	1.5	1	4.125	3	3.625	41227.7	2.125	1.625	1	2	0.875	41233.7	1.625	2.375	0.875	1.875	2.375
41220.7	1	1.75	7.25	8.75	3.625	41227.7	3.25	1	1	1.625	0.875	41233.7	1.875	2.25	0.875	2	2.625
41220.7	1.375	1.625	2.375	9.125	2.75	41227.7	3.5	1.625	1.5	1	0.875	41233.7	1	2.75	0.875	2.875	2.5
41220.7	1	1	3.625	2.75	7.25	41227.7	2.25	1	1.5	1.75	0.875	41233.7	1.625	8	0.875	3.375	2.75
41220.7	1.375	2.125	3	2	2.5	41227.7	2.25	1	1.5	2.875	0.875	41233.7	1	3.125	0.875	2.25	1.5
41220.7	1.5	1.625	3	2.125	2.875	41227.7	2	1	1.5	3.25	0.875	41233.7	1.625	9.5	0.875	2.5	2.5
41220.7	1.375	1	7	2.5	3.875	41227.7	2.125	1	1	8.875	0.875	41233.7	1.875	8.375	0.875	1	2.125
41220.7	1.375	1.875	2.625	1.875	3.875	41227.7	1.875	1.875	1	3.5	0.875	41233.7	1.875	7.75	0.875	1.5	2.25
41220.7	1.5	1.875	2.125	2.75	3.375	41227.7	2.125	1.625	1.625	3.75	0.875	41233.7	1.875	8.625	0.875	1.75	2.375
41220.7	1.5	1.75	8.375	3.125	7.875	41227.7	2.875	1.625	1	3.75	0.875	41233.7	1.75	7.5	0.875	1	2.625
41220.7	2	1.875	7.25	2.75	3.875	41227.7	2.75	2.375	1	3.75	0.875	41233.7	2.5	8	0.875	1.5	3.25
41220.7	2.625	2.75	1.75	3.125	3.625	41227.7	3.375	1.875	1	3.75	1.625	41233.7	1.625	4.25	0.875	1.5	3.75
41220.7	1.5	2.125	1	2.875	4.125	41227.7	3	2.5	1	4.625	0.875	41233.7	1.625	2	0.875	1	2
41220.7	1	2	1.5	3	3	41227.7	3.25	3.25	1	4.875	0.875	41233.7	1.875	2.25	0.875	1	2
41220.7	1	2.625	2.625	3.125	3.875	41227.7	3.375	1.875	1	3.75	0.875	41233.7	1.875	2.875	0.875	1	2.125
41220.7	1.5	2	1.5	2.125	3	41227.7	3.5	5.25	1	4.375	0.875	41233.7	1.875	3.375	0.875	1.625	1.875
41220.7	1	2.125	1.5	1.625	2.875	41227.7	3.25	3.25	1.5	4.375	0.875	41233.7	2	2.25	0.875	1	2.5
41220.7	1.5	3.125	1.5	3.125	3.125	41227.7	3.25	2.25	1.625	3.5	0.875	41233.7	1.875	8.625	0.875	1.5	3.25
41220.7	1	1.875	1.5	3.25	2.5	41227.7	2.875	1.625	1	7.75	0.875	41233.7	1.875	2.375	0.875	1.625	2.375
41220.7	1	2.125	1.625	1.875	2.5	41227.7	2.25	1	1	3.5	0.875	41233.7	1	1.625	0.875	1	3.125
41220.7	1	1.625	1	2	3.375	41227.7	2.25	1.625	1	3.25	0.875	41233.7	2.875	1.5	0.875	1.875	2.875
41220.7	1	1.625	1.625	2.625	2.75	41227.7	1	1.5	1	4	0.875	41233.7	3	1.75	0.875	1.75	3.25
41220.7	1	1.875	2.25	1.75	3.125	41227.7	1	1.625	1	4.625	0.875	41233.7	2	1.5	0.875	1.5	3.125
41220.7	1.5	1.625	1.625	1.875	3.375	41227.7	1.625	1	1	3.5	0.875	41233.7	1.625	1.75	0.875	1	2.75
41220.7	1	1.625	1.5	1.75	2.25	41227.7	1.75	1.75	1.5	4.375	0.875	41233.7	1.625	2	0.875	1.5	2.625
[truncated: 44,082 more rows]

## Sheet: Polar Active DLW2
Time for columns on right	ID10	Time for columns on right	ID4	ID6	ID7	ID8	ID11	ID15	ID16	Time for columns on right	ID12	ID19	ID20	ID24	Time for columns on right	ID22
[days]	[MET]	[days]	[MET]	[MET]	[MET]	[MET]	[MET]	[MET]	[MET]	[days]	[MET]	[MET]	[MET]	[MET]	[days]	[MET]
41304	1.5	41311	0.875	1.375	1	1.5	1.5	1.5	1.5	41318	1	1.5	1.5	1.5	41330	1.625
41304	0.875	41311	0.875	0.875	1	0.875	0.875	0.875	0.875	41318	0.875	0.875	0.875	0.875	41330	0.875
41304	0.875	41311	0.875	0.875	1	0.875	0.875	0.875	1.5	41318	1.5	0.875	0.875	0.875	41330	0.875
41304	0.875	41311	1.625	1	1	0.875	0.875	0.875	0.875	41318	0.875	0.875	0.875	0.875	41330	0.875
41304	0.875	41311	0.875	1	1	0.875	0.875	0.875	1.5	41318	1.5	0.875	0.875	0.875	41330	0.875
41304	0.875	41311	0.875	0.875	1.75	0.875	0.875	0.875	0.875	41318	0.875	0.875	0.875	0.875	41330	0.875
41304	0.875	41311	0.875	0.875	1	0.875	0.875	0.875	1.5	41318	1.5	0.875	0.875	0.875	41330	0.875
41304	0.875	41311	0.875	0.875	1.5	0.875	0.875	0.875	0.875	41318	1	0.875	0.875	0.875	41330	0.875
41304	0.875	41311	0.875	0.875	1	0.875	0.875	0.875	1.5	41318	1.625	0.875	0.875	0.875	41330	0.875
41304	1.875	41311	0.875	0.875	1.625	0.875	0.875	0.875	0.875	41318	1	0.875	0.875	0.875	41330	0.875
41304	1.75	41311	0.875	0.875	1	0.875	0.875	1.5	1.5	41318	1	0.875	0.875	0.875	41330	0.875
41304	0.875	41311	0.875	0.875	1.5	0.875	0.875	0.875	0.875	41318	1	0.875	0.875	0.875	41330	0.875
41304	1.5	41311	0.875	1.5	1	0.875	0.875	0.875	1.5	41318	1	0.875	0.875	0.875	41330	0.875
41304	2.25	41311	0.875	0.875	1	0.875	0.875	0.875	1	41318	1	0.875	0.875	0.875	41330	0.875
41304	1.5	41311	0.875	0.875	1	0.875	0.875	0.875	1	41318	1	0.875	0.875	0.875	41330	0.875
41304	0.875	41311	0.875	0.875	1.625	0.875	0.875	0.875	1	41318	1	0.875	0.875	0.875	41330	0.875
41304	0.875	41311	0.875	0.875	1.75	0.875	0.875	0.875	1	41318	1	0.875	0.875	0.875	41330	0.875
41304	0.875	41311	0.875	0.875	1.625	0.875	0.875	0.875	1	41318	1	0.875	0.875	0.875	41330	0.875
41304	0.875	41311	0.875	0.875	1.625	0.875	0.875	0.875	1	41318	1	0.875	0.875	0.875	41330	0.875
41304	0.875	41311	0.875	0.875	1.625	0.875	0.875	0.875	1	41318	1	0.875	0.875	0.875	41330	0.875
41304	0.875	41311	0.875	0.875	1.5	0.875	0.875	0.875	1	41318	1	0.875	0.875	0.875	41330	0.875
41304	0.875	41311	0.875	0.875	1	0.875	0.875	0.875	1	41318	1	0.875	0.875	0.875	41330	0.875
41304	0.875	41311	0.875	0.875	1.75	0.875	0.875	0.875	1	41318	1	0.875	0.875	0.875	41330	0.875
41304	0.875	41311	1.5	0.875	1.75	0.875	0.875	0.875	1	41318	0.875	0.875	0.875	0.875	41330	0.875
41304	0.875	41311	0.875	0.875	1.75	0.875	0.875	0.875	1	41318	0.875	0.875	0.875	0.875	41330	0.875
41304	0.875	41311	0.875	0.875	1	0.875	0.875	0.875	1	41318	0.875	0.875	0.875	0.875	41330	0.875
41304	0.875	41311	0.875	0.875	1	0.875	0.875	0.875	1	41318	0.875	0.875	0.875	0.875	41330	0.875
41304	0.875	41311	0.875	0.875	1	0.875	0.875	0.875	0.875	41318	0.875	0.875	0.875	0.875	41330	0.875
41304	0.875	41311	0.875	0.875	1	0.875	0.875	0.875	1.5	41318	0.875	0.875	0.875	0.875	41330	0.875
41304	0.875	41311	0.875	1.375	1.5	0.875	0.875	0.875	0.875	41318	0.875	0.875	0.875	0.875	41330	0.875
41304	0.875	41311	0.875	1.5	1	0.875	0.875	0.875	1.5	41318	0.875	0.875	0.875	0.875	41330	0.875
41304	0.875	41311	0.875	0.875	1.5	0.875	0.875	0.875	0.875	41318	0.875	0.875	0.875	0.875	41330	0.875
41304	0.875	41311	0.875	0.875	1.5	0.875	0.875	0.875	1.5	41318	0.875	0.875	0.875	0.875	41330	0.875
41304	0.875	41311	0.875	0.875	1	0.875	0.875	0.875	0.875	41318	0.875	0.875	0.875	0.875	41330	0.875
41304	0.875	41311	0.875	0.875	1.625	0.875	0.875	0.875	1.5	41318	0.875	2	0.875	0.875	41330	0.875
41304	0.875	41311	0.875	0.875	1.5	0.875	0.875	0.875	0.875	41318	0.875	1.625	0.875	0.875	41330	0.875
41304	0.875	41311	0.875	0.875	1.5	0.875	0.875	0.875	1.5	41318	0.875	1.5	0.875	0.875	41330	0.875
41304	0.875	41311	0.875	0.875	1.625	0.875	0.875	0.875	0.875	41318	0.875	0.875	0.875	0.875	41330	0.875
41304	0.875	41311	0.875	0.875	1	0.875	0.875	0.875	1.5	41318	0.875	0.875	0.875	0.875	41330	0.875
41304	0.875	41311	0.875	0.875	1	0.875	0.875	0.875	0.875	41318	0.875	0.875	0.875	0.875	41330	0.875
41304	1.5	41311	0.875	0.875	1	0.875	0.875	0.875	1.5	41318	1.5	0.875	0.875	0.875	41330	0.875
41304	0.875	41311	0.875	0.875	1	0.875	0.875	0.875	0.875	41318	0.875	0.875	0.875	0.875	41330	0.875
41304	0.875	41311	1.625	0.875	1	0.875	0.875	0.875	1.5	41318	0.875	0.875	0.875	0.875	41330	0.875
41304	0.875	41311	0.875	0.875	1.5	0.875	0.875	0.875	0.875	41318	0.875	0.875	0.875	0.875	41330	0.875
41304	0.875	41311	0.875	0.875	1	0.875	0.875	0.875	1.5	41318	0.875	0.875	0.875	1.5	41330	0.875
41304	0.875	41311	0.875	0.875	1.5	1.625	0.875	1.75	0.875	41318	0.875	0.875	0.875	0.875	41330	0.875
41304	0.875	41311	0.875	0.875	1	0.875	0.875	0.875	1.5	41318	0.875	0.875	0.875	0.875	41330	0.875
41304	0.875	41311	0.875	0.875	1.5	0.875	0.875	0.875	0.875	41318	0.875	0.875	0.875	0.875	41330	0.875
41304	0.875	41311	0.875	0.875	1	0.875	0.875	0.875	1.5	41318	0.875	0.875	0.875	0.875	41330	0.875
41304	0.875	41311	0.875	0.875	1	0.875	0.875	0.875	0.875	41318	0.875	0.875	0.875	0.875	41330	0.875
41304	1.75	41311	0.875	0.875	1	0.875	0.875	0.875	1.5	41318	0.875	0.875	0.875	0.875	41330	0.875
41304	0.875	41311	0.875	0.875	1	0.875	0.875	0.875	1	41318	0.875	0.875	0.875	0.875	41330	0.875
41304	1.5	41311	0.875	0.875	1.625	0.875	0.875	0.875	1	41318	0.875	0.875	0.875	0.875	41330	0.875
41304	0.875	41311	0.875	0.875	1.625	0.875	1.625	0.875	1	41318	0.875	0.875	0.875	0.875	41330	0.875
41304	1.5	41311	0.875	0.875	1.75	0.875	0.875	0.875	1	41318	0.875	0.875	0.875	0.875	41330	0.875
41304	0.875	41311	0.875	0.875	1.75	0.875	0.875	0.875	1	41318	0.875	0.875	0.875	0.875	41330	0.875
41304	0.875	41311	0.875	0.875	1.5	0.875	0.875	0.875	1	41318	0.875	0.875	0.875	0.875	41330	0.875
41304	0.875	41311	0.875	0.875	1.625	0.875	0.875	0.875	1	41318	0.875	0.875	0.875	0.875	41330	0.875
41304	0.875	41311	0.875	0.875	1	0.875	1.625	0.875	1	41318	0.875	0.875	0.875	0.875	41330	0.875
41304	0.875	41311	0.875	0.875	1.5	0.875	0.875	0.875	1	41318	0.875	0.875	0.875	0.875	41330	0.875
41304	0.875	41311	0.875	0.875	1.5	0.875	0.875	0.875	1	41318	1.5	0.875	0.875	0.875	41330	0.875
41304	0.875	41311	0.875	0.875	1.625	1.75	0.875	0.875	1	41318	0.875	0.875	0.875	0.875	41330	0.875
41304	0.875	41311	0.875	0.875	1.625	0.875	0.875	0.875	1	41318	0.875	0.875	0.875	0.875	41330	0.875
41304	0.875	41311	0.875	0.875	1.5	0.875	0.875	0.875	1	41318	0.875	0.875	0.875	0.875	41330	0.875
41304	0.875	41311	0.875	0.875	1.5	0.875	0.875	0.875	1	41318	0.875	0.875	0.875	0.875	41330	0.875
41304	0.875	41311	0.875	0.875	1.75	0.875	1.5	0.875	0.875	41318	0.875	0.875	0.875	0.875	41330	0.875
41304	0.875	41311	0.875	0.875	1.5	0.875	0.875	0.875	1.5	41318	0.875	0.875	0.875	0.875	41330	0.875
41304	0.875	41311	0.875	0.875	1	0.875	0.875	1.5	0.875	41318	0.875	0.875	0.875	0.875	41330	0.875
41304	0.875	41311	0.875	0.875	1	0.875	0.875	0.875	1.5	41318	0.875	0.875	0.875	0.875	41330	0.875
41304	0.875	41311	0.875	0.875	1	0.875	0.875	0.875	0.875	41318	0.875	0.875	0.875	0.875	41330	0.875
41304	0.875	41311	0.875	0.875	1	0.875	0.875	0.875	1.5	41318	0.875	1.75	0.875	0.875	41330	0.875
41304	1.5	41311	0.875	0.875	1.5	0.875	0.875	0.875	0.875	41318	0.875	0.875	0.875	0.875	41330	0.875
41304	0.875	41311	0.875	0.875	1.5	0.875	0.875	0.875	1.5	41318	0.875	0.875	0.875	0.875	41330	0.875
41304	0.875	41311	0.875	0.875	1	0.875	0.875	0.875	0.875	41318	0.875	1.625	0.875	0.875	41330	0.875
41304	0.875	41311	0.875	0.875	1.5	0.875	0.875	0.875	1.5	41318	0.875	0.875	0.875	0.875	41330	0.875
41304	0.875	41311	0.875	0.875	1.5	0.875	1.625	0.875	0.875	41318	1.75	0.875	0.875	0.875	41330	0.875
41304	0.875	41311	0.875	1.375	1	0.875	0.875	0.875	1.5	41318	0.875	0.875	0.875	0.875	41330	0.875
41304	0.875	41311	0.875	0.875	1	0.875	1.5	0.875	0.875	41318	0.875	0.875	0.875	0.875	41330	0.875
41304	0.875	41311	0.875	1.625	1	0.875	0.875	0.875	1.5	41318	0.875	0.875	0.875	0.875	41330	0.875
41304	0.875	41311	1.5	0.875	1	0.875	0.875	1.625	0.875	41318	0.875	0.875	0.875	0.875	41330	0.875
41304	0.875	41311	1.625	0.875	1	0.875	2.375	0.875	1.5	41318	1.5	0.875	0.875	0.875	41330	0.875
41304	0.875	41311	1.875	0.875	1	0.875	1.875	0.875	0.875	41318	0.875	1.625	0.875	0.875	41330	0.875
41304	1.5	41311	1.75	0.875	1	0.875	1	0.875	1.5	41318	0.875	0.875	0.875	0.875	41330	0.875
41304	1.5	41311	0.875	0.875	1.5	0.875	1	0.875	0.875	41318	0.875	0.875	0.875	0.875	41330	0.875
41304	0.875	41311	0.875	0.875	1	0.875	1	0.875	1.5	41318	0.875	0.875	0.875	0.875	41330	0.875
41304	0.875	41311	0.875	0.875	1.75	0.875	1	0.875	0.875	41318	0.875	0.875	0.875	0.875	41330	0.875
41304	0.875	41311	0.875	0.875	1	0.875	1	0.875	1.5	41318	0.875	0.875	0.875	0.875	41330	0.875
41304	1.5	41311	0.875	0.875	1	0.875	1	1.5	0.875	41318	0.875	0.875	0.875	0.875	41330	0.875
41304	1.75	41311	0.875	0.875	1	0.875	1	0.875	1.5	41318	0.875	0.875	0.875	0.875	41330	0.875
41304	1.5	41311	0.875	0.875	1.5	0.875	1	0.875	1	41318	0.875	0.875	0.875	0.875	41330	0.875
41304	1.5	41311	0.875	0.875	1	0.875	1	0.875	1	41318	0.875	1.5	0.875	0.875	41330	0.875
41304	1.75	41311	0.875	0.875	1	0.875	1	0.875	1	41318	0.875	1.5	0.875	0.875	41330	0.875
41304	0.875	41311	0.875	0.875	1	0.875	1	0.875	1	41318	0.875	0.875	0.875	0.875	41330	0.875
41304	0.875	41311	0.875	0.875	1	0.875	1	0.875	1	41318	0.875	0.875	0.875	0.875	41330	0.875
41304	0.875	41311	0.875	0.875	1.5	0.875	1	0.875	1	41318	0.875	0.875	0.875	0.875	41330	0.875
41304	1.5	41311	0.875	0.875	1	0.875	1	0.875	1	41318	0.875	0.875	0.875	0.875	41330	0.875
41304	0.875	41311	0.875	0.875	1	0.875	0.875	0.875	1	41318	0.875	0.875	0.875	0.875	41330	0.875
41304	0.875	41311	0.875	0.875	1	0.875	0.875	0.875	1	41318	0.875	0.875	0.875	0.875	41330	0.875
41304	0.875	41311	0.875	0.875	1	0.875	0.875	1.625	1	41318	0.875	0.875	0.875	0.875	41330	0.875
41304	0.875	41311	0.875	0.875	1	0.875	0.875	0.875	1	41318	0.875	0.875	0.875	0.875	41330	0.875
41304	0.875	41311	0.875	0.875	1.5	0.875	0.875	1.625	1	41318	1.5	0.875	0.875	0.875	41330	0.875
41304	1	41311	0.875	0.875	1	0.875	0.875	0.875	1	41318	0.875	0.875	0.875	0.875	41330	0.875
41304	1	41311	0.875	0.875	1	0.875	0.875	0.875	1	41318	0.875	0.875	0.875	0.875	41330	0.875
41304	1	41311	0.875	0.875	1	0.875	0.875	0.875	0.875	41318	0.875	0.875	0.875	1.75	41330	0.875
41304	1	41311	1.625	1.5	1.5	0.875	0.875	0.875	1.5	41318	0.875	0.875	0.875	0.875	41330	0.875
41304	1	41311	1.625	1.625	1	0.875	0.875	0.875	0.875	41318	0.875	0.875	0.875	0.875	41330	0.875
41304	1	41311	0.875	0.875	1	0.875	0.875	0.875	1.5	41318	0.875	0.875	0.875	0.875	41330	0.875
41304	1	41311	1.625	0.875	1.5	0.875	1.5	0.875	0.875	41318	0.875	0.875	0.875	0.875	41330	0.875
41304	1	41311	0.875	0.875	1	0.875	1.625	0.875	1.5	41318	0.875	1.5	0.875	0.875	41330	0.875
41304	1	41311	0.875	0.875	1	0.875	1.625	0.875	0.875	41318	0.875	0.875	0.875	0.875	41330	0.875
41304	0.875	41311	1.5	0.875	1	0.875	1.5	0.875	1.5	41318	0.875	0.875	0.875	0.875	41330	0.875
41304	0.875	41311	1.625	0.875	1	0.875	1.625	0.875	0.875	41318	0.875	0.875	0.875	0.875	41330	0.875
41304	0.875	41311	0.875	0.875	1	0.875	1.625	0.875	1.5	41318	0.875	1.625	0.875	0.875	41330	0.875
41304	0.875	41311	0.875	0.875	1.5	0.875	1.75	0.875	0.875	41318	0.875	0.875	0.875	0.875	41330	0.875
41304	0.875	41311	1.875	0.875	1.625	0.875	1.625	0.875	1.5	41318	0.875	0.875	0.875	0.875	41330	0.875
41304	0.875	41311	0.875	0.875	1.5	0.875	1.625	0.875	0.875	41318	0.875	0.875	0.875	0.875	41330	0.875
41304	0.875	41311	0.875	0.875	1	0.875	1.5	0.875	1.5	41318	0.875	0.875	0.875	0.875	41330	0.875
41304	0.875	41311	1.625	0.875	1	0.875	0.875	0.875	0.875	41318	0.875	0.875	0.875	0.875	41330	0.875
41304	0.875	41311	1.5	0.875	1	0.875	1.625	1.5	1.5	41318	0.875	0.875	0.875	0.875	41330	0.875
41304	0.875	41311	1.5	0.875	1	0.875	1.5	1.75	0.875	41318	0.875	0.875	0.875	0.875	41330	0.875
41304	0.875	41311	0.875	0.875	1.625	0.875	1.5	0.875	0.875	41318	0.875	0.875	0.875	0.875	41330	0.875
41304	0.875	41311	0.875	0.875	2.125	0.875	1.5	0.875	0.875	41318	0.875	0.875	0.875	0.875	41330	0.875
41304	0.875	41311	0.875	0.875	2.125	0.875	0.875	0.875	1.5	41318	0.875	0.875	0.875	0.875	41330	0.875
41304	0.875	41311	0.875	0.875	1.75	0.875	1.5	0.875	0.875	41318	0.875	0.875	0.875	0.875	41330	0.875
41304	0.875	41311	0.875	0.875	1.875	0.875	0.875	0.875	1.5	41318	0.875	0.875	0.875	0.875	41330	0.875
41304	0.875	41311	0.875	0.875	3.25	0.875	0.875	0.875	0.875	41318	0.875	0.875	0.875	0.875	41330	1.625
41304	0.875	41311	0.875	0.875	2.375	0.875	1.5	0.875	1.5	41318	0.875	0.875	0.875	0.875	41330	0.875
41304	0.875	41311	1	0.875	1.75	0.875	0.875	0.875	1	41318	0.875	0.875	0.875	0.875	41330	0.875
41304	0.875	41311	1	0.875	1.625	0.875	0.875	0.875	1	41318	1.5	0.875	0.875	0.875	41330	0.875
41304	0.875	41311	1	0.875	1	0.875	0.875	0.875	1	41318	2.375	0.875	0.875	0.875	41330	0.875
41304	0.875	41311	1	0.875	1	0.875	1	0.875	1	41318	1.875	0.875	0.875	0.875	41330	0.875
41304	0.875	41311	1	0.875	1	0.875	1	0.875	1	41318	0.875	0.875	0.875	0.875	41330	0.875
41304	1.5	41311	1	1.375	1.5	0.875	1	0.875	1	41318	0.875	0.875	0.875	0.875	41330	0.875
41304	0.875	41311	1	0.875	1.5	0.875	1	0.875	1	41318	0.875	0.875	0.875	0.875	41330	0.875
41304	1.5	41311	0.875	0.875	1	0.875	1.5	0.875	1	41318	0.875	0.875	0.875	0.875	41330	0.875
41304	0.875	41311	0.875	0.875	1.5	0.875	1	0.875	1	41318	0.875	0.875	0.875	0.875	41330	0.875
41304	0.875	41311	0.875	0.875	1	0.875	1	0.875	1	41318	0.875	0.875	0.875	0.875	41330	0.875
41304	0.875	41311	0.875	0.875	1.5	0.875	1	0.875	1	41318	0.875	0.875	0.875	0.875	41330	0.875
41304	0.875	41311	0.875	0.875	1	0.875	1	0.875	1	41318	0.875	0.875	0.875	0.875	41330	0.875
41304	0.875	41311	0.875	0.875	1	0.875	1	0.875	1	41318	0.875	0.875	0.875	0.875	41330	0.875
41304	0.875	41311	0.875	1.5	1	0.875	1	0.875	1	41318	1.5	0.875	0.875	0.875	41330	0.875
41304	0.875	41311	0.875	0.875	1.625	0.875	1.5	0.875	0.875	41318	0.875	0.875	0.875	0.875	41330	1.5
41304	1.5	41311	0.875	0.875	1.5	0.875	1	0.875	1.5	41318	0.875	0.875	0.875	0.875	41330	0.875
41304	0.875	41311	0.875	0.875	1.5	0.875	1	0.875	0.875	41318	0.875	0.875	0.875	0.875	41330	0.875
41304.1	0.875	41311.1	0.875	0.875	1.5	0.875	1	0.875	1.5	41318.1	1.5	0.875	0.875	0.875	41330.1	0.875
41304.1	0.875	41311.1	0.875	0.875	1.5	0.875	1	0.875	0.875	41318.1	0.875	0.875	0.875	0.875	41330.1	0.875
41304.1	0.875	41311.1	0.875	0.875	1	0.875	1	0.875	1.5	41318.1	1.5	0.875	0.875	0.875	41330.1	0.875
41304.1	0.875	41311.1	0.875	0.875	1	0.875	1	0.875	0.875	41318.1	2.5	0.875	0.875	0.875	41330.1	0.875
41304.1	0.875	41311.1	0.875	1.375	1.5	0.875	1	0.875	1.5	41318.1	0.875	0.875	0.875	0.875	41330.1	0.875
41304.1	0.875	41311.1	0.875	1.5	1.5	0.875	0.875	0.875	0.875	41318.1	0.875	0.875	0.875	0.875	41330.1	0.875
41304.1	0.875	41311.1	0.875	0.875	1	0.875	0.875	0.875	1.5	41318.1	1.5	0.875	0.875	0.875	41330.1	0.875
41304.1	1.5	41311.1	0.875	1.375	1	0.875	0.875	0.875	0.875	41318.1	0.875	0.875	0.875	0.875	41330.1	0.875
41304.1	1.5	41311.1	0.875	0.875	1	1.625	0.875	0.875	1.5	41318.1	1.5	0.875	0.875	0.875	41330.1	0.875
41304.1	1.5	41311.1	0.875	0.875	1	0.875	1.5	0.875	0.875	41318.1	0.875	0.875	0.875	0.875	41330.1	0.875
41304.1	0.875	41311.1	0.875	0.875	1.5	0.875	0.875	0.875	1.5	41318.1	1.5	1.625	0.875	0.875	41330.1	0.875
41304.1	0.875	41311.1	0.875	1.375	1	0.875	0.875	0.875	0.875	41318.1	0.875	0.875	0.875	0.875	41330.1	0.875
41304.1	0.875	41311.1	0.875	0.875	1	0.875	0.875	0.875	1.5	41318.1	1.5	0.875	0.875	0.875	41330.1	0.875
41304.1	0.875	41311.1	0.875	0.875	1	0.875	0.875	0.875	0.875	41318.1	1	0.875	0.875	0.875	41330.1	0.875
41304.1	0.875	41311.1	0.875	0.875	1	0.875	0.875	0.875	1.5	41318.1	1	0.875	0.875	0.875	41330.1	0.875
41304.1	1	41311.1	1.625	0.875	1	0.875	0.875	0.875	0.875	41318.1	1	0.875	0.875	0.875	41330.1	0.875
41304.1	1	41311.1	1.625	0.875	1	0.875	0.875	0.875	1.5	41318.1	1	0.875	0.875	0.875	41330.1	0.875
41304.1	1	41311.1	0.875	1.375	1	0.875	0.875	0.875	0.875	41318.1	1	0.875	0.875	0.875	41330.1	0.875
41304.1	1	41311.1	1.625	0.875	1	0.875	0.875	0.875	1.5	41318.1	1	0.875	0.875	0.875	41330.1	0.875
41304.1	0.875	41311.1	0.875	1	1	0.875	0.875	0.875	0.875	41318.1	1	1.5	0.875	0.875	41330.1	0.875
41304.1	0.875	41311.1	0.875	1	1	0.875	0.875	1.5	1.5	41318.1	1	1.625	0.875	0.875	41330.1	0.875
41304.1	0.875	41311.1	0.875	1	1	0.875	1.75	1.625	1	41318.1	1	0.875	0.875	0.875	41330.1	0.875
41304.1	0.875	41311.1	0.875	1	1	0.875	1.75	0.875	1	41318.1	1.625	0.875	0.875	0.875	41330.1	0.875
41304.1	0.875	41311.1	0.875	1	1	0.875	1.625	0.875	1	41318.1	1	0.875	0.875	0.875	41330.1	0.875
41304.1	1.625	41311.1	0.875	1	0.875	0.875	0.875	0.875	1	41318.1	1	0.875	0.875	0.875	41330.1	0.875
41304.1	0.875	41311.1	0.875	1	0.875	0.875	0.875	0.875	1	41318.1	1	0.875	0.875	0.875	41330.1	0.875
41304.1	1.625	41311.1	0.875	1	0.875	0.875	0.875	0.875	1	41318.1	1	0.875	0.875	0.875	41330.1	0.875
41304.1	0.875	41311.1	0.875	1	0.875	0.875	0.875	0.875	1	41318.1	1	0.875	0.875	0.875	41330.1	0.875
41304.1	0.875	41311.1	0.875	1	0.875	0.875	0.875	0.875	1	41318.1	1	1.625	0.875	0.875	41330.1	0.875
41304.1	0.875	41311.1	0.875	1	0.875	0.875	0.875	0.875	1	41318.1	1.5	2.25	1.625	0.875	41330.1	0.875
41304.1	0.875	41311.1	0.875	0.875	0.875	0.875	0.875	0.875	1	41318.1	1	0.875	1.5	0.875	41330.1	0.875
41304.1	0.875	41311.1	0.875	0.875	0.875	0.875	0.875	0.875	1	41318.1	1	1.625	0.875	0.875	41330.1	0.875
41304.1	0.875	41311.1	0.875	0.875	0.875	1.625	0.875	0.875	1	41318.1	1	0.875	1.625	0.875	41330.1	0.875
41304.1	0.875	41311.1	0.875	0.875	0.875	0.875	0.875	0.875	1	41318.1	1	0.875	0.875	0.875	41330.1	0.875
41304.1	0.875	41311.1	0.875	0.875	0.875	0.875	0.875	0.875	1	41318.1	1	0.875	0.875	0.875	41330.1	0.875
41304.1	0.875	41311.1	0.875	0.875	0.875	0.875	0.875	0.875	0.875	41318.1	1.5	0.875	0.875	0.875	41330.1	0.875
41304.1	0.875	41311.1	0.875	0.875	0.875	0.875	0.875	0.875	1.5	41318.1	1.5	0.875	0.875	0.875	41330.1	0.875
41304.1	0.875	41311.1	0.875	0.875	0.875	0.875	0.875	0.875	0.875	41318.1	1	0.875	0.875	0.875	41330.1	0.875
41304.1	0.875	41311.1	0.875	0.875	0.875	0.875	0.875	1.875	1.5	41318.1	1	0.875	0.875	0.875	41330.1	0.875
41304.1	0.875	41311.1	0.875	0.875	0.875	0.875	0.875	0.875	0.875	41318.1	1	0.875	0.875	0.875	41330.1	0.875
41304.1	0.875	41311.1	0.875	0.875	0.875	0.875	0.875	0.875	1.5	41318.1	1	1.625	0.875	0.875	41330.1	0.875
41304.1	0.875	41311.1	0.875	0.875	0.875	0.875	0.875	0.875	0.875	41318.1	1.5	1.625	0.875	0.875	41330.1	0.875
41304.1	0.875	41311.1	0.875	0.875	0.875	0.875	0.875	0.875	1.5	41318.1	1.5	1	0.875	0.875	41330.1	0.875
41304.1	1.5	41311.1	0.875	0.875	0.875	0.875	0.875	0.875	0.875	41318.1	1.5	1	0.875	0.875	41330.1	0.875
41304.1	1.5	41311.1	0.875	0.875	0.875	0.875	0.875	0.875	1.5	41318.1	2.75	1.5	0.875	0.875	41330.1	0.875
41304.1	0.875	41311.1	0.875	0.875	0.875	0.875	0.875	0.875	0.875	41318.1	1	1	0.875	0.875	41330.1	0.875
41304.1	1.5	41311.1	0.875	0.875	0.875	0.875	0.875	0.875	1.5	41318.1	1	1	0.875	0.875	41330.1	0.875
41304.1	0.875	41311.1	0.875	0.875	0.875	0.875	0.875	0.875	0.875	41318.1	1	1	0.875	0.875	41330.1	0.875
41304.1	0.875	41311.1	0.875	0.875	0.875	0.875	0.875	0.875	1.5	41318.1	1	1	0.875	0.875	41330.1	0.875
41304.1	0.875	41311.1	0.875	0.875	0.875	0.875	0.875	0.875	0.875	41318.1	1	1.875	0.875	0.875	41330.1	0.875
41304.1	0.875	41311.1	0.875	0.875	0.875	0.875	0.875	0.875	1.5	41318.1	1	1	0.875	0.875	41330.1	0.875
41304.1	0.875	41311.1	0.875	0.875	0.875	0.875	0.875	0.875	0.875	41318.1	1.875	1	0.875	0.875	41330.1	0.875
41304.1	0.875	41311.1	0.875	0.875	0.875	0.875	0.875	0.875	1.5	41318.1	1	1	0.875	0.875	41330.1	0.875
41304.1	0.875	41311.1	0.875	0.875	0.875	0.875	0.875	0.875	0.875	41318.1	1	1	0.875	0.875	41330.1	0.875
41304.1	0.875	41311.1	0.875	0.875	0.875	0.875	0.875	0.875	1.5	41318.1	1	1	0.875	0.875	41330.1	0.875
41304.1	0.875	41311.1	0.875	0.875	0.875	0.875	0.875	0.875	0.875	41318.1	1	1	0.875	0.875	41330.1	0.875
41304.1	0.875	41311.1	0.875	0.875	0.875	0.875	0.875	0.875	1.5	41318.1	1.625	1	0.875	0.875	41330.1	0.875
41304.1	0.875	41311.1	0.875	0.875	0.875	0.875	0.875	0.875	0.875	41318.1	1	1	0.875	0.875	41330.1	0.875
41304.1	1.5	41311.1	0.875	0.875	0.875	0.875	0.875	0.875	1.5	41318.1	1.625	1	0.875	0.875	41330.1	0.875
41304.1	0.875	41311.1	0.875	0.875	0.875	0.875	0.875	0.875	1	41318.1	1	1	0.875	0.875	41330.1	0.875
41304.1	0.875	41311.1	0.875	0.875	0.875	0.875	0.875	0.875	1	41318.1	1	1.625	0.875	0.875	41330.1	0.875
41304.1	0.875	41311.1	0.875	0.875	0.875	0.875	0.875	0.875	1	41318.1	1	1	0.875	0.875	41330.1	0.875
41304.1	1.5	41311.1	0.875	0.875	0.875	0.875	0.875	0.875	1	41318.1	1	1.625	0.875	0.875	41330.1	0.875
41304.1	1.5	41311.1	0.875	1.625	0.875	0.875	0.875	0.875	1	41318.1	1	1	0.875	0.875	41330.1	0.875
41304.1	0.875	41311.1	0.875	0.875	0.875	0.875	0.875	0.875	1	41318.1	1	1	0.875	0.875	41330.1	0.875
41304.1	0.875	41311.1	0.875	0.875	0.875	0.875	0.875	0.875	1	41318.1	1	1	0.875	0.875	41330.1	0.875
41304.1	0.875	41311.1	0.875	0.875	1.75	0.875	0.875	0.875	1	41318.1	1	1	0.875	0.875	41330.1	0.875
41304.1	0.875	41311.1	0.875	0.875	0.875	0.875	0.875	0.875	1	41318.1	1	1	0.875	0.875	41330.1	0.875
41304.1	0.875	41311.1	0.875	0.875	0.875	0.875	0.875	0.875	1	41318.1	1	1	0.875	0.875	41330.1	0.875
41304.1	0.875	41311.1	0.875	0.875	0.875	0.875	0.875	0.875	1	41318.1	1	1	0.875	0.875	41330.1	0.875
41304.1	0.875	41311.1	0.875	0.875	0.875	0.875	0.875	0.875	1	41318.1	1	0.875	0.875	0.875	41330.1	0.875
41304.1	0.875	41311.1	0.875	0.875	0.875	0.875	0.875	0.875	1	41318.1	1	0.875	0.875	0.875	41330.1	0.875
41304.1	0.875	41311.1	0.875	0.875	0.875	0.875	0.875	1.625	1	41318.1	0.875	0.875	1.5	0.875	41330.1	0.875
41304.1	0.875	41311.1	0.875	0.875	0.875	0.875	0.875	1.625	0.875	41318.1	0.875	0.875	0.875	0.875	41330.1	0.875
41304.1	0.875	41311.1	0.875	0.875	0.875	0.875	0.875	1.875	1.5	41318.1	0.875	1.75	0.875	0.875	41330.1	0.875
41304.1	0.875	41311.1	0.875	0.875	0.875	0.875	0.875	0.875	0.875	41318.1	0.875	1.875	0.875	0.875	41330.1	0.875
41304.1	0.875	41311.1	0.875	0.875	0.875	0.875	0.875	0.875	1.5	41318.1	1.5	0.875	0.875	0.875	41330.1	0.875
41304.1	0.875	41311.1	0.875	0.875	0.875	0.875	0.875	0.875	0.875	41318.1	0.875	0.875	0.875	0.875	41330.1	0.875
41304.1	0.875	41311.1	0.875	0.875	0.875	0.875	0.875	0.875	1.5	41318.1	1.5	0.875	0.875	0.875	41330.1	0.875
41304.1	0.875	41311.1	0.875	0.875	0.875	1.625	0.875	0.875	0.875	41318.1	0.875	0.875	0.875	0.875	41330.1	0.875
41304.1	0.875	41311.1	0.875	1.5	0.875	0.875	0.875	0.875	1.5	41318.1	1.5	0.875	0.875	0.875	41330.1	0.875
41304.1	0.875	41311.1	0.875	0.875	0.875	0.875	0.875	0.875	0.875	41318.1	0.875	1.625	0.875	0.875	41330.1	0.875
41304.1	0.875	41311.1	0.875	0.875	0.875	0.875	0.875	0.875	1.5	41318.1	1.5	1.625	0.875	0.875	41330.1	0.875
41304.1	0.875	41311.1	0.875	0.875	0.875	0.875	0.875	0.875	0.875	41318.1	0.875	0.875	0.875	0.875	41330.1	0.875
41304.1	1.5	41311.1	0.875	0.875	0.875	0.875	0.875	0.875	1.5	41318.1	1.5	0.875	0.875	0.875	41330.1	0.875
41304.1	0.875	41311.1	0.875	0.875	0.875	0.875	0.875	0.875	0.875	41318.1	0.875	0.875	0.875	0.875	41330.1	0.875
41304.1	0.875	41311.1	0.875	0.875	0.875	0.875	0.875	0.875	1.5	41318.1	1.5	0.875	0.875	0.875	41330.1	0.875
41304.1	0.875	41311.1	0.875	0.875	0.875	0.875	0.875	0.875	0.875	41318.1	0.875	0.875	0.875	0.875	41330.1	0.875
41304.1	0.875	41311.1	0.875	0.875	0.875	0.875	0.875	0.875	1.5	41318.1	1.5	0.875	0.875	0.875	41330.1	0.875
41304.1	0.875	41311.1	0.875	0.875	0.875	0.875	0.875	0.875	0.875	41318.1	0.875	0.875	0.875	0.875	41330.1	0.875
41304.1	0.875	41311.1	0.875	0.875	0.875	0.875	0.875	0.875	1.5	41318.1	1.5	0.875	0.875	1.625	41330.1	0.875
41304.1	0.875	41311.1	0.875	0.875	0.875	0.875	0.875	0.875	0.875	41318.1	0.875	1	0.875	1.5	41330.1	0.875
41304.1	0.875	41311.1	0.875	0.875	0.875	0.875	0.875	0.875	1.5	41318.1	1.5	1	0.875	0.875	41330.1	0.875
41304.1	0.875	41311.1	0.875	0.875	0.875	0.875	0.875	0.875	0.875	41318.1	0.875	1	0.875	0.875	41330.1	0.875
41304.1	0.875	41311.1	0.875	0.875	0.875	0.875	0.875	0.875	1.5	41318.1	1.5	1	0.875	0.875	41330.1	0.875
41304.1	0.875	41311.1	0.875	0.875	0.875	1.5	0.875	0.875	0.875	41318.1	0.875	0.875	0.875	0.875	41330.1	0.875
41304.1	0.875	41311.1	0.875	0.875	0.875	0.875	0.875	0.875	0.875	41318.1	0.875	0.875	0.875	0.875	41330.1	0.875
41304.1	0.875	41311.1	0.875	0.875	0.875	0.875	0.875	0.875	1	41318.1	0.875	0.875	0.875	1.5	41330.1	0.875
41304.1	0.875	41311.1	0.875	0.875	0.875	0.875	0.875	0.875	1	41318.1	1.5	0.875	0.875	0.875	41330.1	0.875
41304.1	0.875	41311.1	0.875	0.875	0.875	0.875	0.875	0.875	1	41318.1	1	1.625	0.875	0.875	41330.1	0.875
41304.1	0.875	41311.1	0.875	0.875	0.875	0.875	0.875	0.875	1	41318.1	1	1.625	0.875	0.875	41330.1	0.875
41304.1	0.875	41311.1	1.625	0.875	0.875	1.75	0.875	0.875	1	41318.1	1	0.875	0.875	0.875	41330.1	0.875
41304.1	0.875	41311.1	2.125	0.875	0.875	0.875	0.875	0.875	1	41318.1	1	0.875	0.875	0.875	41330.1	0.875
41304.1	0.875	41311.1	0.875	0.875	0.875	0.875	0.875	0.875	1	41318.1	1	0.875	0.875	0.875	41330.1	0.875
41304.1	0.875	41311.1	0.875	0.875	0.875	0.875	0.875	0.875	1	41318.1	1	0.875	0.875	0.875	41330.1	0.875
41304.1	0.875	41311.1	0.875	0.875	0.875	0.875	0.875	0.875	1	41318.1	1	0.875	0.875	0.875	41330.1	0.875
41304.1	0.875	41311.1	0.875	0.875	0.875	0.875	0.875	0.875	1	41318.1	1	1.625	0.875	0.875	41330.1	0.875
41304.1	0.875	41311.1	0.875	0.875	0.875	0.875	0.875	0.875	1	41318.1	1	1.75	0.875	0.875	41330.1	0.875
41304.1	0.875	41311.1	0.875	0.875	0.875	0.875	0.875	0.875	1	41318.1	1	0.875	0.875	0.875	41330.1	0.875
41304.1	0.875	41311.1	0.875	0.875	0.875	0.875	0.875	0.875	0.875	41318.1	1	1.625	0.875	0.875	41330.1	0.875
41304.1	0.875	41311.1	0.875	0.875	0.875	0.875	0.875	0.875	1.5	41318.1	1	0.875	0.875	0.875	41330.1	0.875
41304.1	0.875	41311.1	0.875	1.375	0.875	0.875	0.875	1.625	0.875	41318.1	1	0.875	0.875	0.875	41330.1	0.875
41304.1	1.75	41311.1	0.875	1.5	0.875	0.875	0.875	1.625	1.5	41318.1	1.875	0.875	0.875	0.875	41330.1	0.875
41304.1	0.875	41311.1	0.875	0.875	0.875	0.875	0.875	0.875	0.875	41318.1	2	0.875	0.875	0.875	41330.1	0.875
41304.1	0.875	41311.1	0.875	0.875	0.875	0.875	0.875	0.875	1.5	41318.1	1	0.875	0.875	0.875	41330.1	0.875
41304.1	0.875	41311.1	0.875	0.875	0.875	0.875	0.875	0.875	0.875	41318.1	1	0.875	0.875	0.875	41330.1	0.875
41304.1	0.875	41311.1	0.875	0.875	0.875	0.875	0.875	1.625	1.5	41318.1	1	0.875	0.875	0.875	41330.1	0.875
41304.1	0.875	41311.1	0.875	0.875	0.875	0.875	0.875	0.875	0.875	41318.1	1	0.875	1.875	0.875	41330.1	0.875
41304.1	0.875	41311.1	0.875	0.875	0.875	0.875	0.875	0.875	1.5	41318.1	0.875	0.875	1.5	0.875	41330.1	0.875
41304.1	0.875	41311.1	0.875	0.875	0.875	0.875	0.875	0.875	0.875	41318.1	0.875	0.875	0.875	0.875	41330.1	0.875
41304.1	0.875	41311.1	0.875	0.875	0.875	0.875	1.625	0.875	1.5	41318.1	1.5	1.625	0.875	0.875	41330.1	0.875
41304.1	0.875	41311.1	0.875	0.875	0.875	0.875	0.875	0.875	0.875	41318.1	0.875	0.875	0.875	0.875	41330.1	0.875
41304.1	0.875	41311.1	0.875	0.875	0.875	0.875	0.875	0.875	1.5	41318.1	1.5	0.875	0.875	0.875	41330.1	0.875
41304.1	0.875	41311.1	0.875	0.875	0.875	0.875	0.875	0.875	0.875	41318.1	0.875	1.625	0.875	0.875	41330.1	0.875
41304.1	0.875	41311.1	0.875	0.875	0.875	0.875	0.875	0.875	1.5	41318.1	1.5	1	0.875	0.875	41330.1	0.875
41304.1	0.875	41311.1	0.875	0.875	0.875	0.875	0.875	0.875	0.875	41318.1	0.875	1	0.875	1.5	41330.1	0.875
41304.1	0.875	41311.1	0.875	0.875	0.875	0.875	0.875	0.875	1.5	41318.1	1.5	1	0.875	0.875	41330.1	0.875
41304.1	0.875	41311.1	0.875	0.875	0.875	0.875	0.875	0.875	0.875	41318.1	0.875	1	0.875	0.875	41330.1	0.875
41304.1	0.875	41311.1	0.875	0.875	0.875	0.875	0.875	0.875	1.5	41318.1	2.375	1	0.875	0.875	41330.1	0.875
41304.1	0.875	41311.1	1.75	0.875	0.875	0.875	0.875	1.625	0.875	41318.1	1.625	1.875	0.875	0.875	41330.1	0.875
41304.1	0.875	41311.1	0.875	0.875	0.875	0.875	0.875	1.625	1.5	41318.1	0.875	1	0.875	0.875	41330.1	0.875
41304.1	0.875	41311.1	0.875	0.875	0.875	0.875	0.875	0.875	0.875	41318.1	0.875	1	0.875	0.875	41330.1	0.875
41304.1	0.875	41311.1	0.875	0.875	1.875	0.875	0.875	0.875	1.5	41318.1	1.5	1	0.875	0.875	41330.1	0.875
41304.1	0.875	41311.1	0.875	0.875	0.875	0.875	0.875	1.5	1	41318.1	0.875	1	0.875	0.875	41330.1	0.875
41304.1	0.875	41311.1	0.875	0.875	1.5	0.875	0.875	0.875	1	41318.1	1.5	1	0.875	0.875	41330.1	0.875
41304.1	0.875	41311.1	0.875	0.875	1.5	0.875	0.875	0.875	1	41318.1	0.875	1.875	0.875	0.875	41330.1	0.875
41304.1	0.875	41311.1	0.875	0.875	0.875	0.875	0.875	0.875	1	41318.1	1.5	1.875	0.875	0.875	41330.1	0.875
41304.1	0.875	41311.1	0.875	0.875	1.5	0.875	0.875	0.875	1	41318.1	0.875	1	0.875	0.875	41330.1	0.875
41304.1	0.875	41311.1	0.875	0.875	0.875	0.875	0.875	0.875	1	41318.1	1.5	1	0.875	0.875	41330.1	0.875
41304.1	0.875	41311.1	0.875	0.875	0.875	0.875	0.875	0.875	1	41318.1	1	1	0.875	0.875	41330.1	0.875
41304.1	0.875	41311.1	0.875	1.625	0.875	0.875	0.875	0.875	1	41318.1	1	1.625	0.875	0.875	41330.1	0.875
41304.1	0.875	41311.1	0.875	0.875	1.625	0.875	0.875	0.875	1	41318.1	1	1	0.875	0.875	41330.1	0.875
41304.1	0.875	41311.1	0.875	0.875	0.875	0.875	0.875	0.875	1	41318.1	1	1	0.875	0.875	41330.1	0.875
41304.1	0.875	41311.1	0.875	0.875	0.875	0.875	0.875	1.5	1	41318.1	1	1.625	0.875	0.875	41330.1	0.875
41304.1	0.875	41311.1	0.875	0.875	0.875	0.875	0.875	0.875	1	41318.1	1	1	0.875	0.875	41330.1	0.875
41304.1	0.875	41311.1	0.875	0.875	0.875	0.875	0.875	0.875	1	41318.1	1	1	0.875	0.875	41330.1	0.875
41304.1	0.875	41311.1	0.875	1.5	0.875	0.875	0.875	0.875	1	41318.1	1	1	0.875	0.875	41330.1	0.875
41304.1	0.875	41311.1	0.875	0.875	0.875	0.875	1.5	0.875	0.875	41318.1	1	1	0.875	0.875	41330.1	0.875
41304.1	0.875	41311.1	0.875	0.875	0.875	0.875	0.875	0.875	1.5	41318.1	1	1	0.875	0.875	41330.1	0.875
41304.1	0.875	41311.1	0.875	0.875	0.875	0.875	0.875	1	0.875	41318.1	1	1	0.875	0.875	41330.1	0.875
41304.1	0.875	41311.1	0.875	0.875	0.875	0.875	0.875	1	1.5	41318.1	1	1	0.875	1.5	41330.1	0.875
41304.1	0.875	41311.1	0.875	0.875	0.875	0.875	0.875	1	0.875	41318.1	1	1	0.875	1.5	41330.1	0.875
41304.1	0.875	41311.1	0.875	0.875	0.875	0.875	0.875	0.875	1.5	41318.1	1	1	0.875	0.875	41330.1	0.875
41304.1	0.875	41311.1	0.875	0.875	0.875	0.875	1.5	0.875	0.875	41318.1	0.875	1	0.875	0.875	41330.1	0.875
41304.1	0.875	41311.1	0.875	1.375	0.875	0.875	0.875	1.5	1.5	41318.1	0.875	1.625	0.875	0.875	41330.1	0.875
41304.1	0.875	41311.1	0.875	0.875	1	0.875	0.875	0.875	0.875	41318.1	0.875	1	0.875	0.875	41330.1	0.875
41304.1	0.875	41311.1	0.875	0.875	0.875	0.875	0.875	1.625	1.5	41318.1	1.5	1	0.875	0.875	41330.1	0.875
41304.1	0.875	41311.1	0.875	0.875	0.875	0.875	1.625	1.875	0.875	41318.1	0.875	1	0.875	0.875	41330.1	0.875
41304.1	0.875	41311.1	0.875	0.875	0.875	0.875	0.875	0.875	1.5	41318.1	1.5	1	0.875	0.875	41330.1	0.875
41304.1	0.875	41311.1	0.875	1.375	0.875	0.875	1.5	0.875	0.875	41318.1	0.875	1.75	0.875	0.875	41330.1	0.875
41304.1	0.875	41311.1	0.875	0.875	0.875	0.875	1.5	0.875	1.5	41318.1	1.5	1	0.875	0.875	41330.1	0.875
41304.1	0.875	41311.1	0.875	0.875	0.875	0.875	1.625	0.875	0.875	41318.1	0.875	1.625	0.875	0.875	41330.1	0.875
41304.1	0.875	41311.1	0.875	1.375	0.875	0.875	1.625	0.875	1.5	41318.1	1.5	1.625	0.875	0.875	41330.1	0.875
41304.1	0.875	41311.1	0.875	0.875	0.875	0.875	1.875	0.875	0.875	41318.1	0.875	1	0.875	0.875	41330.1	0.875
41304.1	0.875	41311.1	0.875	0.875	0.875	0.875	0.875	0.875	1.5	41318.1	1.5	1	0.875	1.5	41330.1	0.875
41304.1	0.875	41311.1	0.875	0.875	0.875	1.625	0.875	0.875	0.875	41318.1	0.875	1	0.875	0.875	41330.1	0.875
41304.1	0.875	41311.1	0.875	0.875	0.875	0.875	0.875	0.875	1.5	41318.1	1.5	1	0.875	0.875	41330.1	0.875
41304.1	0.875	41311.1	0.875	0.875	0.875	0.875	0.875	0.875	0.875	41318.1	0.875	1	0.875	0.875	41330.1	0.875
41304.1	0.875	41311.1	0.875	0.875	0.875	0.875	0.875	0.875	1.5	41318.1	1.5	1	0.875	0.875	41330.1	0.875
41304.1	0.875	41311.1	0.875	1	0.875	0.875	0.875	0.875	0.875	41318.1	0.875	1	0.875	0.875	41330.1	0.875
41304.1	0.875	41311.1	0.875	1	0.875	0.875	0.875	0.875	1.5	41318.1	1.5	1	0.875	0.875	41330.1	0.875
41304.1	0.875	41311.1	0.875	1	0.875	0.875	0.875	0.875	1	41318.1	0.875	1	0.875	0.875	41330.1	0.875
41304.1	0.875	41311.1	0.875	1	0.875	0.875	1	0.875	1	41318.1	1.5	1	0.875	0.875	41330.1	0.875
41304.1	0.875	41311.1	0.875	1	0.875	1.625	1	0.875	1	41318.1	0.875	1	0.875	1.625	41330.1	0.875
41304.1	0.875	41311.1	0.875	1	0.875	0.875	1	0.875	1	41318.1	1.5	1	0.875	0.875	41330.1	0.875
41304.1	0.875	41311.1	0.875	1	0.875	0.875	1.5	0.875	1	41318.1	0.875	1	0.875	0.875	41330.1	0.875
41304.1	0.875	41311.1	0.875	0.875	0.875	0.875	1	0.875	1	41318.1	1.5	0.875	0.875	0.875	41330.1	0.875
41304.1	0.875	41311.1	0.875	0.875	0.875	0.875	1	0.875	1	41318.1	0.875	0.875	0.875	0.875	41330.1	0.875
41304.1	0.875	41311.1	0.875	0.875	0.875	0.875	1	0.875	1	41318.1	2.5	0.875	0.875	0.875	41330.1	0.875
41304.1	0.875	41311.1	1.625	0.875	1.5	0.875	1	0.875	1	41318.1	1	0.875	0.875	0.875	41330.1	0.875
41304.1	1.625	41311.1	0.875	0.875	0.875	0.875	1	0.875	1	41318.1	1	0.875	0.875	0.875	41330.1	0.875
41304.1	1.5	41311.1	0.875	0.875	1.5	0.875	1	0.875	1	41318.1	1	0.875	0.875	0.875	41330.1	0.875
41304.1	0.875	41311.1	0.875	0.875	1.875	0.875	0.875	1.75	1	41318.1	1	0.875	0.875	0.875	41330.1	0.875
41304.1	0.875	41311.1	2.75	0.875	1.5	0.875	0.875	0.875	1	41318.1	1	0.875	0.875	0.875	41330.1	0.875
41304.1	0.875	41311.1	1.5	0.875	0.875	0.875	0.875	0.875	1	41318.1	1	0.875	0.875	0.875	41330.1	0.875
41304.1	0.875	41311.1	0.875	0.875	0.875	0.875	0.875	0.875	0.875	41318.1	1	0.875	0.875	0.875	41330.1	0.875
41304.1	0.875	41311.1	0.875	0.875	0.875	0.875	1.5	0.875	1.5	41318.1	1	0.875	0.875	0.875	41330.1	0.875
41304.1	0.875	41311.1	0.875	0.875	0.875	0.875	0.875	0.875	0.875	41318.1	1	0.875	0.875	0.875	41330.1	0.875
41304.1	1.625	41311.1	0.875	0.875	0.875	0.875	0.875	0.875	1.5	41318.1	1	0.875	0.875	0.875	41330.1	0.875
41304.1	1.75	41311.1	0.875	0.875	0.875	0.875	0.875	0.875	0.875	41318.1	1	0.875	0.875	0.875	41330.1	0.875
41304.1	0.875	41311.1	0.875	0.875	1.625	0.875	0.875	0.875	1.5	41318.1	1	0.875	0.875	0.875	41330.1	0.875
41304.1	0.875	41311.1	0.875	0.875	0.875	0.875	0.875	0.875	0.875	41318.1	1	0.875	0.875	0.875	41330.1	0.875
41304.1	0.875	41311.1	0.875	0.875	0.875	0.875	0.875	0.875	1.5	41318.1	1	0.875	0.875	0.875	41330.1	0.875
41304.1	0.875	41311.1	0.875	0.875	0.875	0.875	0.875	0.875	0.875	41318.1	0.875	0.875	0.875	0.875	41330.1	0.875
41304.1	0.875	41311.1	0.875	0.875	0.875	0.875	2.5	0.875	1.5	41318.1	0.875	0.875	0.875	0.875	41330.1	0.875
41304.1	0.875	41311.1	0.875	1.5	0.875	0.875	1.625	0.875	0.875	41318.1	0.875	0.875	0.875	0.875	41330.1	0.875
41304.1	0.875	41311.1	0.875	0.875	0.875	0.875	1.625	0.875	1.5	41318.1	1.5	0.875	0.875	0.875	41330.1	0.875
41304.1	1.5	41311.1	0.875	0.875	0.875	0.875	2.875	0.875	0.875	41318.1	0.875	0.875	0.875	0.875	41330.1	0.875
41304.1	0.875	41311.1	1.75	0.875	0.875	0.875	2.5	0.875	1.5	41318.1	1.5	0.875	0.875	0.875	41330.1	0.875
41304.1	1.5	41311.1	0.875	0.875	0.875	0.875	1.625	0.875	0.875	41318.1	0.875	0.875	0.875	0.875	41330.1	0.875
41304.1	0.875	41311.1	0.875	0.875	0.875	0.875	1.5	0.875	1.5	41318.1	1.875	0.875	0.875	0.875	41330.1	0.875
41304.1	1.5	41311.1	0.875	0.875	0.875	0.875	1	0.875	0.875	41318.1	1.625	0.875	0.875	0.875	41330.1	0.875
41304.1	0.875	41311.1	0.875	0.875	0.875	0.875	1.5	0.875	1.5	41318.1	0.875	0.875	0.875	0.875	41330.1	0.875
41304.1	0.875	41311.1	0.875	0.875	0.875	0.875	1	0.875	0.875	41318.1	0.875	0.875	0.875	0.875	41330.1	0.875
41304.1	0.875	41311.1	0.875	0.875	0.875	0.875	1.5	0.875	1.5	41318.1	1.5	0.875	0.875	0.875	41330.1	0.875
41304.1	0.875	41311.1	0.875	0.875	0.875	0.875	0.875	0.875	0.875	41318.1	0.875	0.875	0.875	0.875	41330.1	0.875
41304.1	1	41311.1	0.875	0.875	0.875	0.875	0.875	0.875	1.5	41318.1	1.5	0.875	0.875	0.875	41330.1	0.875
41304.1	1	41311.1	0.875	0.875	0.875	0.875	0.875	0.875	0.875	41318.1	0.875	0.875	0.875	0.875	41330.1	0.875
41304.1	1	41311.1	0.875	0.875	0.875	0.875	0.875	0.875	1.5	41318.1	1.5	0.875	0.875	0.875	41330.1	0.875
41304.1	1	41311.1	0.875	0.875	0.875	1.875	0.875	0.875	1	41318.1	0.875	0.875	0.875	0.875	41330.1	0.875
41304.1	1	41311.1	1.625	0.875	1.5	0.875	0.875	0.875	1	41318.1	1.5	0.875	0.875	0.875	41330.1	0.875
41304.1	1.5	41311.1	1.75	0.875	0.875	0.875	0.875	0.875	1	41318.1	1.75	0.875	0.875	0.875	41330.1	0.875
41304.1	1	41311.1	1.625	0.875	0.875	0.875	0.875	0.875	1	41318.1	2.25	0.875	0.875	0.875	41330.1	0.875
41304.1	1	41311.1	0.875	0.875	0.875	0.875	1	0.875	1	41318.1	0.875	0.875	0.875	0.875	41330.1	0.875
41304.1	1	41311.1	1.625	0.875	0.875	0.875	1	0.875	1	41318.1	1.5	0.875	0.875	1.75	41330.1	0.875
41304.1	1	41311.1	1.625	0.875	1.5	0.875	1	0.875	1	41318.1	0.875	0.875	0.875	0.875	41330.1	0.875
41304.1	1	41311.1	0.875	0.875	0.875	0.875	1.5	0.875	1	41318.1	0.875	0.875	0.875	0.875	41330.1	0.875
41304.1	1	41311.1	0.875	0.875	0.875	0.875	1.5	1.5	1	41318.1	0.875	0.875	0.875	0.875	41330.1	0.875
41304.1	1.5	41311.1	0.875	0.875	1.75	0.875	1.5	0.875	1	41318.1	1.5	0.875	0.875	0.875	41330.1	0.875
41304.1	1	41311.1	1.625	0.875	0.875	0.875	1.5	0.875	1	41318.1	1	0.875	0.875	0.875	41330.1	0.875
41304.1	1	41311.1	0.875	0.875	0.875	0.875	1.5	0.875	1	41318.1	1	0.875	0.875	0.875	41330.1	0.875
41304.1	1.625	41311.1	0.875	0.875	0.875	0.875	1.625	0.875	1	41318.1	1	0.875	0.875	0.875	41330.1	0.875
41304.1	1	41311.1	0.875	0.875	0.875	0.875	1	0.875	1	41318.1	1	0.875	0.875	0.875	41330.1	0.875
41304.1	1	41311.1	0.875	0.875	0.875	0.875	1	0.875	0.875	41318.1	1	0.875	0.875	0.875	41330.1	0.875
41304.1	1.5	41311.1	0.875	0.875	0.875	0.875	1	0.875	1.5	41318.1	1	0.875	0.875	0.875	41330.1	0.875
41304.1	1	41311.1	0.875	0.875	0.875	0.875	1	0.875	0.875	41318.1	1	0.875	0.875	0.875	41330.1	0.875
41304.1	1	41311.1	0.875	0.875	0.875	0.875	1	0.875	1.5	41318.1	1	0.875	0.875	0.875	41330.1	0.875
41304.1	1	41311.1	0.875	0.875	0.875	0.875	1	0.875	0.875	41318.1	1	0.875	0.875	1.625	41330.1	0.875
41304.1	1	41311.1	0.875	0.875	0.875	1.625	0.875	0.875	1.5	41318.1	1.875	0.875	0.875	0.875	41330.1	0.875
41304.1	1	41311.1	1	0.875	0.875	0.875	0.875	0.875	0.875	41318.1	1	0.875	0.875	0.875	41330.1	0.875
41304.1	1	41311.1	1	0.875	0.875	0.875	0.875	0.875	1.5	41318.1	1	0.875	0.875	0.875	41330.1	0.875
41304.1	1	41311.1	1	0.875	0.875	0.875	0.875	0.875	0.875	41318.1	1	0.875	0.875	0.875	41330.1	0.875
41304.1	1	41311.1	1	0.875	0.875	0.875	0.875	0.875	1.5	41318.1	1	0.875	0.875	0.875	41330.1	0.875
41304.1	1	41311.1	1	1.375	0.875	0.875	0.875	0.875	0.875	41318.1	1	0.875	0.875	0.875	41330.1	0.875
41304.1	1.625	41311.1	1.625	1.375	0.875	0.875	1.5	0.875	1.5	41318.1	1	0.875	0.875	0.875	41330.1	0.875
41304.1	1.5	41311.1	0.875	1.75	0.875	0.875	0.875	0.875	0.875	41318.1	1	0.875	0.875	0.875	41330.1	0.875
41304.1	1	41311.1	0.875	0.875	0.875	0.875	0.875	0.875	1.5	41318.1	2.25	0.875	0.875	0.875	41330.1	0.875
41304.1	1	41311.1	0.875	0.875	0.875	0.875	0.875	0.875	0.875	41318.1	1	0.875	0.875	0.875	41330.1	0.875
41304.1	1	41311.1	0.875	0.875	0.875	0.875	1.5	0.875	1.5	41318.1	1	0.875	0.875	0.875	41330.1	0.875
41304.1	1	41311.1	0.875	0.875	0.875	1.75	1.5	0.875	0.875	41318.1	1	0.875	0.875	1.5	41330.1	0.875
41304.1	1	41311.1	0.875	0.875	1.5	0.875	0.875	0.875	1.5	41318.1	1	0.875	0.875	1.5	41330.1	0.875
41304.1	1.5	41311.1	0.875	0.875	1.75	0.875	0.875	0.875	0.875	41318.1	0.875	0.875	0.875	0.875	41330.1	0.875
41304.1	1	41311.1	0.875	0.875	0.875	0.875	0.875	0.875	1.5	41318.1	1.5	0.875	0.875	0.875	41330.1	0.875
41304.1	1	41311.1	1.625	0.875	0.875	0.875	0.875	0.875	0.875	41318.1	0.875	0.875	0.875	0.875	41330.1	0.875
41304.1	1	41311.1	2.125	0.875	0.875	0.875	0.875	0.875	1.5	41318.1	1.5	0.875	0.875	0.875	41330.1	0.875
41304.1	1	41311.1	0.875	0.875	0.875	0.875	1.5	0.875	0.875	41318.1	1	0.875	0.875	1.5	41330.1	0.875
41304.1	1	41311.1	0.875	0.875	0.875	0.875	0.875	0.875	1.5	41318.1	1	1.625	0.875	0.875	41330.1	0.875
41304.1	1	41311.1	0.875	0.875	1.5	0.875	0.875	0.875	1	41318.1	1	0.875	0.875	0.875	41330.1	0.875
41304.1	0.875	41311.1	0.875	0.875	1.5	0.875	0.875	0.875	1	41318.1	1	0.875	0.875	0.875	41330.1	0.875
41304.1	1.5	41311.1	0.875	0.875	0.875	0.875	1	0.875	1	41318.1	1	0.875	0.875	0.875	41330.1	0.875
41304.1	2.125	41311.1	0.875	0.875	0.875	0.875	1	0.875	1	41318.1	1	0.875	0.875	0.875	41330.1	0.875
41304.1	1	41311.1	0.875	0.875	0.875	0.875	1	0.875	1	41318.1	1	0.875	0.875	0.875	41330.1	0.875
41304.1	1	41311.1	0.875	0.875	0.875	0.875	1.5	0.875	1	41318.1	1	0.875	0.875	0.875	41330.1	0.875
41304.1	1	41311.1	0.875	0.875	0.875	0.875	1	0.875	1	41318.1	1	0.875	0.875	0.875	41330.1	0.875
41304.1	1	41311.1	0.875	0.875	0.875	0.875	1	1.5	1	41318.1	1	0.875	0.875	0.875	41330.1	0.875
41304.1	1	41311.1	0.875	0.875	0.875	0.875	1	1.625	1	41318.1	1	0.875	0.875	0.875	41330.1	0.875
41304.1	1	41311.1	0.875	0.875	0.875	0.875	1	0.875	1	41318.1	1	0.875	0.875	0.875	41330.1	0.875
41304.1	1	41311.1	0.875	0.875	0.875	0.875	1	0.875	1	41318.1	0.875	0.875	0.875	0.875	41330.1	0.875
41304.1	1	41311.1	0.875	0.875	0.875	0.875	1	0.875	1	41318.1	1.5	1.5	0.875	0.875	41330.1	0.875
41304.1	1.5	41311.1	0.875	0.875	0.875	0.875	1	0.875	1	41318.1	0.875	0.875	0.875	0.875	41330.1	0.875
41304.1	1	41311.1	0.875	0.875	0.875	0.875	1.5	0.875	1	41318.1	1.5	0.875	0.875	0.875	41330.1	0.875
41304.1	1.5	41311.1	0.875	0.875	0.875	1.625	1	0.875	0.875	41318.1	0.875	0.875	0.875	1.5	41330.1	0.875
41304.1	1	41311.1	0.875	1.5	0.875	0.875	1.5	0.875	1.5	41318.1	1.5	1.625	0.875	0.875	41330.1	0.875
41304.1	1	41311.1	0.875	0.875	0.875	0.875	1	0.875	0.875	41318.1	1	0.875	0.875	0.875	41330.1	0.875
41304.1	1.5	41311.1	0.875	0.875	0.875	0.875	1	0.875	1.5	41318.1	1	0.875	0.875	0.875	41330.1	0.875
41304.1	1	41311.1	0.875	0.875	0.875	2.25	1	1.625	0.875	41318.1	1	1.625	0.875	0.875	41330.1	0.875
41304.1	1.5	41311.1	0.875	0.875	0.875	3.25	1.625	0.875	1.5	41318.1	1	0.875	0.875	0.875	41330.1	0.875
41304.1	1	41311.1	0.875	0.875	0.875	1.625	1.625	0.875	0.875	41318.1	0.875	0.875	0.875	0.875	41330.1	0.875
41304.1	1	41311.1	0.875	0.875	0.875	3	1.625	2.125	1.5	41318.1	1.5	0.875	0.875	0.875	41330.1	0.875
41304.1	1	41311.1	0.875	0.875	0.875	0.875	1.75	2.5	0.875	41318.1	1.75	0.875	0.875	0.875	41330.1	0.875
41304.1	1	41311.1	0.875	0.875	0.875	0.875	1.75	2.625	1.5	41318.1	1.875	0.875	0.875	0.875	41330.1	0.875
41304.1	1	41311.1	0.875	0.875	0.875	1	1	1.625	0.875	41318.1	0.875	0.875	0.875	0.875	41330.1	0.875
41304.1	1	41311.1	0.875	0.875	0.875	1	1.5	2.875	1.5	41318.1	1.5	0.875	0.875	0.875	41330.1	0.875
41304.1	1	41311.1	0.875	0.875	0.875	1	1.5	3.125	0.875	41318.1	0.875	0.875	0.875	0.875	41330.1	0.875
41304.1	1.5	41311.1	0.875	0.875	1.875	1	1	2.25	1.5	41318.1	1.5	0.875	0.875	0.875	41330.1	0.875
41304.1	1.5	41311.1	0.875	0.875	0.875	1	1.5	1.5	0.875	41318.1	0.875	0.875	0.875	0.875	41330.1	0.875
41304.1	1.5	41311.1	0.875	0.875	0.875	0.875	1	1	1.5	41318.1	1.875	0.875	0.875	0.875	41330.1	0.875
41304.1	1.5	41311.1	0.875	0.875	0.875	0.875	1.5	1	0.875	41318.1	2.375	1.625	0.875	0.875	41330.1	0.875
41304.1	1	41311.1	1.875	0.875	0.875	0.875	1	1	1.5	41318.1	1	1.625	0.875	0.875	41330.1	0.875
41304.1	1	41311.1	0.875	0.875	0.875	0.875	1	1	0.875	41318.1	1	1	0.875	0.875	41330.1	0.875
41304.1	1	41311.1	0.875	0.875	1.625	0.875	1	1	1.5	41318.1	1	1.5	0.875	0.875	41330.1	0.875
41304.1	1	41311.1	0.875	0.875	0.875	0.875	1.5	1	0.875	41318.1	1	1	0.875	0.875	41330.1	0.875
41304.1	1	41311.1	0.875	0.875	0.875	0.875	1	1	1.5	41318.1	1	1	0.875	0.875	41330.1	0.875
41304.1	1.75	41311.1	0.875	0.875	0.875	0.875	1.5	1	0.875	41318.1	1	1	0.875	0.875	41330.1	0.875
41304.1	1	41311.1	0.875	0.875	0.875	0.875	1	1	1.5	41318.1	1	1	0.875	0.875	41330.1	0.875
41304.1	1	41311.1	0.875	1.625	0.875	0.875	1.5	1	1	41318.1	1	1	0.875	0.875	41330.1	0.875
41304.1	1	41311.1	0.875	1.375	0.875	0.875	1	1	1	41318.1	1	1.75	0.875	0.875	41330.1	0.875
41304.1	1	41311.1	0.875	0.875	0.875	0.875	1.5	1	1	41318.1	1	1	0.875	0.875	41330.1	0.875
41304.2	1	41311.2	0.875	0.875	0.875	0.875	1	1.75	1	41318.2	1	1	0.875	0.875	41330.2	0.875
41304.2	1	41311.2	0.875	1.75	0.875	0.875	1.5	1	1	41318.2	1	1	0.875	0.875	41330.2	0.875
41304.2	1	41311.2	0.875	0.875	0.875	0.875	1.5	1	1	41318.2	1	1	0.875	0.875	41330.2	0.875
41304.2	1	41311.2	0.875	0.875	0.875	0.875	1	1	1	41318.2	1.875	1	0.875	0.875	41330.2	0.875
41304.2	1	41311.2	0.875	1.625	0.875	0.875	1.5	1	1	41318.2	1.875	1	0.875	0.875	41330.2	0.875
41304.2	1	41311.2	0.875	0.875	0.875	0.875	1	1	1	41318.2	1	1	0.875	0.875	41330.2	0.875
41304.2	1	41311.2	0.875	1.375	1.5	0.875	1	0.875	1	41318.2	1	1	0.875	0.875	41330.2	0.875
41304.2	1	41311.2	0.875	1.5	0.875	0.875	1	0.875	1	41318.2	1	1	0.875	0.875	41330.2	0.875
41304.2	0.875	41311.2	0.875	0.875	1.75	0.875	1	0.875	1	41318.2	1	1	0.875	0.875	41330.2	0.875
41304.2	0.875	41311.2	0.875	0.875	0.875	0.875	1	0.875	1	41318.2	0.875	1	0.875	0.875	41330.2	0.875
41304.2	0.875	41311.2	0.875	0.875	1.5	0.875	1	0.875	1	41318.2	1.5	1	0.875	0.875	41330.2	0.875
41304.2	0.875	41311.2	0.875	0.875	0.875	0.875	1	0.875	0.875	41318.2	0.875	0.875	0.875	0.875	41330.2	0.875
41304.2	0.875	41311.2	0.875	0.875	0.875	0.875	1.5	0.875	1.5	41318.2	1.5	0.875	0.875	0.875	41330.2	0.875
41304.2	1.5	41311.2	0.875	0.875	0.875	0.875	1	0.875	0.875	41318.2	0.875	0.875	0.875	0.875	41330.2	0.875
41304.2	1.625	41311.2	0.875	0.875	0.875	0.875	1.75	0.875	1.5	41318.2	1.5	0.875	0.875	0.875	41330.2	0.875
41304.2	0.875	41311.2	0.875	0.875	0.875	0.875	1.875	0.875	0.875	41318.2	1	0.875	0.875	1.625	41330.2	0.875
41304.2	0.875	41311.2	0.875	1.375	0.875	0.875	1.75	0.875	1.5	41318.2	1	0.875	0.875	0.875	41330.2	0.875
41304.2	0.875	41311.2	0.875	1.625	0.875	0.875	1	0.875	0.875	41318.2	1	0.875	0.875	0.875	41330.2	0.875
41304.2	0.875	41311.2	0.875	0.875	0.875	0.875	1.625	1.625	1.5	41318.2	1	0.875	0.875	0.875	41330.2	0.875
41304.2	0.875	41311.2	0.875	0.875	0.875	0.875	1	0.875	0.875	41318.2	1	0.875	0.875	0.875	41330.2	0.875
41304.2	0.875	41311.2	0.875	1	0.875	0.875	1	0.875	1.5	41318.2	1	0.875	0.875	0.875	41330.2	0.875
41304.2	0.875	41311.2	0.875	1	0.875	0.875	1	0.875	0.875	41318.2	1	0.875	0.875	1.5	41330.2	0.875
41304.2	0.875	41311.2	0.875	1	0.875	0.875	1	0.875	1.5	41318.2	1	0.875	0.875	0.875	41330.2	0.875
41304.2	0.875	41311.2	0.875	1	0.875	0.875	1	0.875	0.875	41318.2	1	0.875	0.875	0.875	41330.2	0.875
41304.2	0.875	41311.2	0.875	1	0.875	0.875	1.625	0.875	1.5	41318.2	1	0.875	0.875	0.875	41330.2	0.875
41304.2	0.875	41311.2	0.875	1	0.875	0.875	1.75	0.875	0.875	41318.2	1.5	0.875	0.875	0.875	41330.2	0.875
41304.2	0.875	41311.2	0.875	1.625	0.875	1.5	1.75	1.75	1.5	41318.2	1.5	0.875	0.875	0.875	41330.2	0.875
41304.2	0.875	41311.2	0.875	1	0.875	0.875	1	0.875	0.875	41318.2	1	0.875	0.875	0.875	41330.2	0.875
41304.2	0.875	41311.2	0.875	1	0.875	0.875	1	0.875	1.5	41318.2	1.5	0.875	0.875	0.875	41330.2	0.875
41304.2	0.875	41311.2	0.875	1	0.875	0.875	1	0.875	0.875	41318.2	1	1.75	0.875	0.875	41330.2	0.875
41304.2	0.875	41311.2	0.875	1	0.875	0.875	1	0.875	1.5	41318.2	1.625	0.875	0.875	0.875	41330.2	0.875
41304.2	0.875	41311.2	0.875	0.875	0.875	0.875	1	0.875	0.875	41318.2	1	0.875	0.875	0.875	41330.2	0.875
41304.2	0.875	41311.2	0.875	0.875	0.875	0.875	1	0.875	1.5	41318.2	1	0.875	0.875	0.875	41330.2	0.875
41304.2	0.875	41311.2	0.875	0.875	0.875	0.875	1	1.625	0.875	41318.2	1.5	0.875	0.875	1.5	41330.2	0.875
41304.2	0.875	41311.2	0.875	0.875	0.875	0.875	1	1.75	1.5	41318.2	1	1.75	0.875	0.875	41330.2	0.875
41304.2	0.875	41311.2	0.875	1.5	0.875	0.875	1	0.875	1	41318.2	1	0.875	0.875	0.875	41330.2	0.875
41304.2	0.875	41311.2	0.875	1	0.875	0.875	1	0.875	1	41318.2	1	0.875	0.875	0.875	41330.2	0.875
41304.2	0.875	41311.2	0.875	1	0.875	0.875	1	0.875	1	41318.2	1	0.875	0.875	0.875	41330.2	0.875
41304.2	0.875	41311.2	0.875	1	0.875	0.875	1.5	0.875	1	41318.2	1	0.875	0.875	1.5	41330.2	0.875
41304.2	0.875	41311.2	0.875	1	0.875	0.875	1	0.875	1	41318.2	1	0.875	0.875	1.625	41330.2	0.875
41304.2	0.875	41311.2	0.875	0.875	0.875	0.875	1.5	0.875	1	41318.2	1.5	0.875	0.875	0.875	41330.2	0.875
41304.2	0.875	41311.2	0.875	0.875	0.875	0.875	1	0.875	1	41318.2	1	0.875	0.875	0.875	41330.2	0.875
41304.2	0.875	41311.2	0.875	0.875	0.875	1.625	1.5	0.875	1	41318.2	1	0.875	0.875	0.875	41330.2	0.875
41304.2	0.875	41311.2	0.875	0.875	0.875	0.875	1	0.875	1	41318.2	1	0.875	0.875	0.875	41330.2	0.875
41304.2	0.875	41311.2	0.875	0.875	0.875	0.875	1	0.875	1	41318.2	1	0.875	0.875	0.875	41330.2	0.875
41304.2	0.875	41311.2	0.875	1.375	0.875	0.875	1	0.875	1	41318.2	1	0.875	0.875	0.875	41330.2	0.875
41304.2	0.875	41311.2	0.875	1.5	0.875	0.875	1	0.875	1	41318.2	1	0.875	0.875	0.875	41330.2	0.875
41304.2	0.875	41311.2	0.875	0.875	0.875	1.625	1	0.875	1	41318.2	1	0.875	0.875	1.5	41330.2	0.875
41304.2	0.875	41311.2	0.875	0.875	0.875	0.875	1	0.875	1	41318.2	1	0.875	0.875	0.875	41330.2	0.875
41304.2	0.875	41311.2	0.875	1.5	0.875	0.875	0.875	0.875	0.875	41318.2	1	0.875	0.875	0.875	41330.2	0.875
41304.2	0.875	41311.2	0.875	1.5	0.875	0.875	0.875	0.875	1.5	41318.2	1	0.875	0.875	0.875	41330.2	0.875
41304.2	0.875	41311.2	1.625	1.5	1.5	0.875	0.875	0.875	0.875	41318.2	1	1.875	0.875	0.875	41330.2	0.875
41304.2	0.875	41311.2	1.875	1.625	1.5	0.875	0.875	0.875	1.5	41318.2	0.875	0.875	0.875	0.875	41330.2	0.875
41304.2	0.875	41311.2	0.875	0.875	1.75	0.875	0.875	0.875	0.875	41318.2	1.625	0.875	0.875	1	41330.2	0.875
41304.2	0.875	41311.2	0.875	0.875	0.875	0.875	0.875	0.875	1.5	41318.2	1.75	0.875	0.875	1	41330.2	0.875
41304.2	0.875	41311.2	0.875	0.875	1.5	0.875	0.875	0.875	0.875	41318.2	0.875	0.875	0.875	1	41330.2	0.875
41304.2	0.875	41311.2	0.875	0.875	0.875	0.875	0.875	1.875	1.5	41318.2	1.625	0.875	0.875	1	41330.2	0.875
41304.2	0.875	41311.2	0.875	0.875	0.875	2.75	0.875	1.5	0.875	41318.2	1.75	0.875	0.875	1.5	41330.2	0.875
41304.2	0.875	41311.2	0.875	0.875	1.5	3.5	0.875	0.875	1.5	41318.2	1.875	0.875	0.875	1	41330.2	0.875
41304.2	0.875	41311.2	0.875	0.875	1.5	2.125	0.875	0.875	0.875	41318.2	0.875	0.875	0.875	1	41330.2	0.875
41304.2	0.875	41311.2	0.875	0.875	0.875	3.125	0.875	0.875	1.5	41318.2	1.5	0.875	0.875	1	41330.2	0.875
41304.2	0.875	41311.2	0.875	0.875	0.875	2.125	0.875	0.875	0.875	41318.2	0.875	0.875	0.875	1	41330.2	0.875
41304.2	0.875	41311.2	0.875	0.875	1.625	1.875	0.875	0.875	1.5	41318.2	1.5	0.875	0.875	1.5	41330.2	0.875
41304.2	0.875	41311.2	0.875	0.875	1.5	1.875	0.875	1.75	0.875	41318.2	0.875	0.875	0.875	0.875	41330.2	0.875
41304.2	0.875	41311.2	0.875	1	1.5	2.75	0.875	1.875	1.5	41318.2	1.625	0.875	0.875	1	41330.2	0.875
41304.2	0.875	41311.2	0.875	1	0.875	2.25	0.875	0.875	0.875	41318.2	0.875	0.875	0.875	1.75	41330.2	0.875
41304.2	0.875	41311.2	0.875	1.625	0.875	8.125	0.875	0.875	1.5	41318.2	1.625	1.5	0.875	1	41330.2	0.875
41304.2	0.875	41311.2	0.875	1	0.875	2.875	0.875	0.875	0.875	41318.2	1.75	1.5	0.875	1	41330.2	0.875
41304.2	0.875	41311.2	0.875	1	0.875	2.75	0.875	0.875	1.5	41318.2	0.875	0.875	0.875	1	41330.2	0.875
41304.2	0.875	41311.2	0.875	1	0.875	3	0.875	0.875	0.875	41318.2	0.875	0.875	0.875	1	41330.2	0.875
41304.2	0.875	41311.2	0.875	1	0.875	2.75	0.875	0.875	1.5	41318.2	0.875	0.875	0.875	1	41330.2	0.875
41304.2	0.875	41311.2	0.875	0.875	1.5	2.25	0.875	0.875	0.875	41318.2	0.875	0.875	0.875	1	41330.2	0.875
41304.2	0.875	41311.2	0.875	0.875	0.875	1	0.875	0.875	1.5	41318.2	1.625	0.875	0.875	1	41330.2	0.875
41304.2	0.875	41311.2	0.875	0.875	0.875	1.5	0.875	0.875	1	41318.2	1	0.875	0.875	1	41330.2	0.875
41304.2	0.875	41311.2	0.875	0.875	1	1.875	0.875	0.875	1	41318.2	1	0.875	0.875	1.5	41330.2	0.875
41304.2	0.875	41311.2	0.875	0.875	1	2.75	0.875	0.875	1	41318.2	1.625	0.875	0.875	1	41330.2	0.875
41304.2	0.875	41311.2	0.875	0.875	1	2.375	0.875	0.875	1	41318.2	1	0.875	0.875	1	41330.2	0.875
41304.2	0.875	41311.2	0.875	0.875	1	2	0.875	0.875	1	41318.2	1.625	0.875	0.875	1	41330.2	0.875
41304.2	0.875	41311.2	0.875	0.875	1	3.25	0.875	0.875	1	41318.2	1.625	0.875	0.875	1.5	41330.2	0.875
41304.2	0.875	41311.2	0.875	0.875	1	3.5	1.75	0.875	1	41318.2	1	0.875	0.875	1	41330.2	0.875
41304.2	0.875	41311.2	0.875	0.875	1	2.125	0.875	0.875	1	41318.2	1	0.875	0.875	1	41330.2	0.875
41304.2	0.875	41311.2	0.875	0.875	1	3.125	0.875	0.875	1	41318.2	1	0.875	0.875	1	41330.2	0.875
41304.2	0.875	41311.2	0.875	0.875	1	3.125	1.5	0.875	1	41318.2	1	0.875	0.875	1	41330.2	0.875
41304.2	0.875	41311.2	0.875	0.875	0.875	3.5	1.5	0.875	1	41318.2	1	0.875	0.875	1	41330.2	0.875
41304.2	0.875	41311.2	0.875	0.875	0.875	3	1.625	0.875	1	41318.2	1.625	0.875	0.875	1	41330.2	0.875
41304.2	0.875	41311.2	0.875	1.375	0.875	2.875	0.875	0.875	1	41318.2	1	0.875	0.875	1.5	41330.2	0.875
41304.2	0.875	41311.2	0.875	0.875	0.875	1.75	0.875	0.875	1	41318.2	1	0.875	0.875	1.5	41330.2	0.875
41304.2	0.875	41311.2	0.875	0.875	0.875	3.125	0.875	0.875	0.875	41318.2	1	1.625	0.875	1	41330.2	0.875
41304.2	0.875	41311.2	0.875	0.875	0.875	3.25	0.875	0.875	1.5	41318.2	1	0.875	0.875	1	41330.2	0.875
41304.2	0.875	41311.2	0.875	0.875	0.875	4	0.875	0.875	0.875	41318.2	1.625	0.875	0.875	1	41330.2	0.875
41304.2	0.875	41311.2	0.875	0.875	0.875	3.25	0.875	0.875	1.5	41318.2	1.75	1.625	0.875	1	41330.2	0.875
41304.2	0.875	41311.2	0.875	0.875	0.875	1.75	0.875	0.875	0.875	41318.2	1	0.875	0.875	1	41330.2	0.875
41304.2	0.875	41311.2	0.875	0.875	0.875	2.875	1.5	1.5	1.5	41318.2	1	0.875	0.875	1.5	41330.2	0.875
41304.2	0.875	41311.2	0.875	0.875	0.875	3	0.875	0.875	0.875	41318.2	1.5	0.875	0.875	1	41330.2	0.875
41304.2	0.875	41311.2	0.875	1.75	0.875	3.75	1.5	1.5	1.5	41318.2	1	0.875	0.875	1.5	41330.2	0.875
41304.2	0.875	41311.2	0.875	0.875	0.875	3.25	0.875	0.875	0.875	41318.2	1	0.875	0.875	1.625	41330.2	0.875
41304.2	0.875	41311.2	0.875	0.875	1.5	3.75	0.875	0.875	1.5	41318.2	1	0.875	0.875	1.5	41330.2	0.875
41304.2	0.875	41311.2	0.875	1.5	0.875	2.875	0.875	0.875	0.875	41318.2	1	0.875	0.875	1	41330.2	0.875
41304.2	0.875	41311.2	0.875	1.75	0.875	3.125	0.875	0.875	1.5	41318.2	1.5	0.875	0.875	1	41330.2	0.875
41304.2	0.875	41311.2	0.875	0.875	1.5	3.5	1.5	0.875	0.875	41318.2	1	0.875	0.875	1.5	41330.2	0.875
41304.2	0.875	41311.2	0.875	0.875	0.875	3.5	0.875	0.875	1.5	41318.2	1	0.875	0.875	1	41330.2	0.875
41304.2	0.875	41311.2	0.875	0.875	1.75	2.875	0.875	0.875	0.875	41318.2	1	0.875	0.875	1	41330.2	0.875
41304.2	0.875	41311.2	0.875	0.875	1.5	3.125	0.875	0.875	1.5	41318.2	1	0.875	0.875	1	41330.2	0.875
41304.2	0.875	41311.2	0.875	0.875	0.875	3.75	0.875	0.875	0.875	41318.2	1	0.875	0.875	1	41330.2	0.875
41304.2	0.875	41311.2	0.875	0.875	0.875	4.375	0.875	0.875	1.5	41318.2	1	0.875	0.875	1	41330.2	0.875
41304.2	0.875	41311.2	0.875	0.875	0.875	4	0.875	0.875	0.875	41318.2	1	0.875	0.875	1	41330.2	0.875
41304.2	0.875	41311.2	0.875	0.875	0.875	2	1	0.875	1.5	41318.2	1	0.875	0.875	1	41330.2	0.875
41304.2	0.875	41311.2	0.875	0.875	0.875	2.25	1	0.875	0.875	41318.2	1	0.875	0.875	1	41330.2	0.875
41304.2	0.875	41311.2	0.875	0.875	0.875	3	1	0.875	1.5	41318.2	1	1.75	0.875	1	41330.2	0.875
41304.2	0.875	41311.2	0.875	0.875	0.875	3.5	1	0.875	0.875	41318.2	1	0.875	0.875	1	41330.2	0.875
41304.2	0.875	41311.2	0.875	0.875	0.875	2.875	1	0.875	1.5	41318.2	1	0.875	0.875	1	41330.2	0.875
41304.2	0.875	41311.2	0.875	0.875	0.875	3.125	1	0.875	1	41318.2	1	1.5	0.875	1	41330.2	0.875
41304.2	2.25	41311.2	0.875	0.875	0.875	3.125	1.625	0.875	1	41318.2	0.875	1.875	0.875	1	41330.2	0.875
41304.2	0.875	41311.2	0.875	0.875	0.875	3.5	1	0.875	1	41318.2	0.875	0.875	0.875	1	41330.2	0.875
41304.2	0.875	41311.2	0.875	0.875	0.875	3	1	0.875	1	41318.2	0.875	0.875	0.875	0.875	41330.2	0.875
41304.2	0.875	41311.2	0.875	0.875	0.875	2.875	1	0.875	1	41318.2	0.875	1.75	0.875	0.875	41330.2	0.875
41304.2	0.875	41311.2	0.875	0.875	0.875	3	1.625	0.875	1	41318.2	0.875	0.875	0.875	0.875	41330.2	0.875
41304.2	0.875	41311.2	0.875	0.875	0.875	3.125	1.75	0.875	1	41318.2	0.875	0.875	0.875	0.875	41330.2	0.875
41304.2	0.875	41311.2	0.875	0.875	0.875	4.375	1.875	0.875	1	41318.2	0.875	1.625	0.875	0.875	41330.2	0.875
41304.2	0.875	41311.2	0.875	0.875	0.875	3.75	1.625	0.875	1	41318.2	0.875	0.875	0.875	0.875	41330.2	0.875
41304.2	1.625	41311.2	0.875	0.875	0.875	4.625	1	0.875	1	41318.2	0.875	0.875	0.875	0.875	41330.2	0.875
41304.2	1.5	41311.2	0.875	0.875	0.875	3.125	1	1.625	1	41318.2	0.875	1.5	0.875	0.875	41330.2	0.875
41304.2	2	41311.2	0.875	0.875	0.875	4.625	1	1.625	1	41318.2	1.625	0.875	0.875	0.875	41330.2	0.875
41304.2	1.5	41311.2	0.875	0.875	0.875	2.375	1	1.75	1	41318.2	2.25	0.875	0.875	0.875	41330.2	0.875
41304.2	1.625	41311.2	0.875	0.875	0.875	3.25	1	0.875	1	41318.2	0.875	0.875	0.875	0.875	41330.2	0.875
41304.2	3	41311.2	1.5	0.875	0.875	3	1	0.875	0.875	41318.2	0.875	0.875	0.875	0.875	41330.2	0.875
41304.2	2.375	41311.2	0.875	0.875	0.875	3	1	0.875	1.5	41318.2	0.875	0.875	0.875	0.875	41330.2	0.875
41304.2	7.25	41311.2	1.5	0.875	0.875	7.875	1	0.875	0.875	41318.2	0.875	0.875	0.875	0.875	41330.2	0.875
41304.2	1.75	41311.2	1.625	1.375	0.875	3.25	1	0.875	1.5	41318.2	0.875	1.875	0.875	0.875	41330.2	0.875
41304.2	1	41311.2	0.875	0.875	0.875	2.625	1.5	0.875	0.875	41318.2	0.875	0.875	0.875	0.875	41330.2	0.875
41304.2	1	41311.2	1.875	0.875	0.875	2.625	1.75	0.875	1.5	41318.2	0.875	0.875	0.875	0.875	41330.2	0.875
41304.2	1	41311.2	1.75	0.875	0.875	2.25	1.625	0.875	0.875	41318.2	0.875	1	0.875	0.875	41330.2	0.875
41304.2	1.625	41311.2	0.875	0.875	0.875	1.875	1.625	0.875	1.5	41318.2	0.875	1	0.875	0.875	41330.2	0.875
41304.2	1	41311.2	0.875	0.875	0.875	2.75	1.75	0.875	0.875	41318.2	0.875	1	0.875	0.875	41330.2	0.875
41304.2	1	41311.2	0.875	0.875	0.875	1.875	1.625	0.875	1.5	41318.2	0.875	1	0.875	0.875	41330.2	0.875
41304.2	1.5	41311.2	0.875	0.875	0.875	1.625	1.625	0.875	0.875	41318.2	0.875	1	0.875	0.875	41330.2	0.875
41304.2	0.875	41311.2	1.625	0.875	0.875	1.625	1	0.875	1.5	41318.2	0.875	1	0.875	0.875	41330.2	0.875
41304.2	0.875	41311.2	0.875	0.875	0.875	1.625	1	0.875	0.875	41318.2	0.875	1	0.875	0.875	41330.2	0.875
41304.2	0.875	41311.2	0.875	0.875	0.875	1	1.5	0.875	1.5	41318.2	0.875	1	0.875	0.875	41330.2	0.875
41304.2	1	41311.2	0.875	0.875	0.875	1	1.5	0.875	0.875	41318.2	0.875	1	0.875	0.875	41330.2	0.875
41304.2	1	41311.2	1.875	0.875	0.875	1	1	0.875	1.5	41318.2	0.875	0.875	0.875	0.875	41330.2	0.875
41304.2	1	41311.2	0.875	0.875	0.875	1.625	1.5	0.875	0.875	41318.2	0.875	0.875	0.875	0.875	41330.2	0.875
41304.2	1	41311.2	0.875	0.875	0.875	3.25	1	0.875	1.5	41318.2	0.875	0.875	0.875	0.875	41330.2	0.875
41304.2	1	41311.2	1.5	0.875	0.875	3	1.5	0.875	0.875	41318.2	0.875	1.625	0.875	0.875	41330.2	0.875
41304.2	1.75	41311.2	0.875	0.875	0.875	4	1	0.875	1.5	41318.2	0.875	0.875	0.875	0.875	41330.2	0.875
41304.2	1	41311.2	0.875	0.875	0.875	2.75	1	0.875	0.875	41318.2	0.875	1.875	0.875	0.875	41330.2	0.875
41304.2	1	41311.2	0.875	0.875	0.875	7.875	1.75	0.875	1.5	41318.2	0.875	0.875	0.875	0.875	41330.2	0.875
41304.2	1	41311.2	1.5	0.875	0.875	3	1.5	0.875	0.875	41318.2	0.875	1.625	0.875	0.875	41330.2	0.875
41304.2	1	41311.2	1	0.875	0.875	8.5	1	0.875	0.875	41318.2	1.5	1.75	0.875	0.875	41330.2	0.875
41304.2	1	41311.2	1	0.875	0.875	2.75	1	0.875	1	41318.2	0.875	0.875	0.875	0.875	41330.2	0.875
41304.2	1	41311.2	1	0.875	0.875	3	1	0.875	1	41318.2	0.875	0.875	0.875	0.875	41330.2	0.875
41304.2	1	41311.2	1	0.875	0.875	3.25	1	0.875	1	41318.2	0.875	0.875	0.875	0.875	41330.2	0.875
41304.2	1.625	41311.2	1	0.875	0.875	2.875	1.5	0.875	1	41318.2	0.875	0.875	0.875	0.875	41330.2	0.875
41304.2	1	41311.2	1	0.875	0.875	3.5	1	0.875	1	41318.2	0.875	0.875	0.875	0.875	41330.2	0.875
41304.2	1	41311.2	1	0.875	0.875	3	1.625	1.5	1	41318.2	0.875	0.875	0.875	0.875	41330.2	0.875
41304.2	1.5	41311.2	1	0.875	0.875	3.75	1	1.625	1	41318.2	0.875	0.875	0.875	0.875	41330.2	0.875
41304.2	1.75	41311.2	1	0.875	0.875	2.75	1	0.875	1	41318.2	0.875	1.625	0.875	0.875	41330.2	0.875
41304.2	1	41311.2	1.5	0.875	1.5	3.25	1	0.875	1	41318.2	0.875	0.875	0.875	0.875	41330.2	0.875
41304.2	1	41311.2	1	0.875	1.5	3.75	1	0.875	1	41318.2	0.875	0.875	0.875	0.875	41330.2	0.875
41304.2	1	41311.2	1.5	0.875	0.875	3.5	1.5	1.5	1	41318.2	0.875	0.875	0.875	0.875	41330.2	0.875
41304.2	1	41311.2	1.875	0.875	0.875	3.125	1	1.5	1	41318.2	0.875	0.875	0.875	0.875	41330.2	0.875
41304.2	1	41311.2	1.5	0.875	0.875	2.875	1	0.875	0.875	41318.2	0.875	1.5	0.875	0.875	41330.2	0.875
41304.2	1	41311.2	1	0.875	0.875	3.75	1	1.5	1.5	41318.2	0.875	0.875	0.875	0.875	41330.2	0.875
41304.2	1	41311.2	1	0.875	0.875	2.625	1	0.875	0.875	41318.2	0.875	0.875	0.875	0.875	41330.2	0.875
41304.2	1.625	41311.2	1	0.875	0.875	3.25	1	0.875	1.5	41318.2	0.875	1.625	0.875	0.875	41330.2	0.875
41304.2	1.5	41311.2	1	1.625	0.875	3.25	1	0.875	0.875	41318.2	0.875	0.875	0.875	0.875	41330.2	0.875
41304.2	1	41311.2	1	0.875	0.875	3	1.625	0.875	1.5	41318.2	0.875	0.875	0.875	0.875	41330.2	0.875
41304.2	1	41311.2	1	0.875	0.875	2.75	1.5	0.875	0.875	41318.2	0.875	0.875	0.875	0.875	41330.2	0.875
41304.2	1	41311.2	1	0.875	0.875	1.625	1	1.5	0.875	41318.2	0.875	0.875	0.875	0.875	41330.2	0.875
41304.2	1	41311.2	1	0.875	0.875	1.875	1	0.875	0.875	41318.2	0.875	0.875	0.875	0.875	41330.2	0.875
41304.2	1	41311.2	0.875	0.875	0.875	3.125	1	0.875	1.5	41318.2	0.875	1	0.875	0.875	41330.2	0.875
41304.2	1	41311.2	0.875	0.875	0.875	2.375	1	1.625	0.875	41318.2	0.875	1	0.875	0.875	41330.2	0.875
41304.2	1	41311.2	0.875	0.875	0.875	2	1	0.875	1.5	41318.2	0.875	1	0.875	0.875	41330.2	0.875
41304.2	1	41311.2	0.875	1.375	0.875	1.875	1	0.875	0.875	41318.2	0.875	1	0.875	0.875	41330.2	0.875
41304.2	1	41311.2	0.875	0.875	0.875	3.125	1	0.875	1.5	41318.2	0.875	1	0.875	0.875	41330.2	0.875
41304.2	1	41311.2	0.875	0.875	0.875	2.375	1	0.875	0.875	41318.2	0.875	1	0.875	0.875	41330.2	0.875
41304.2	0.875	41311.2	0.875	0.875	0.875	2.75	1	0.875	1.5	41318.2	0.875	1.5	0.875	0.875	41330.2	0.875
41304.2	0.875	41311.2	0.875	0.875	0.875	2.875	1	1	0.875	41318.2	0.875	1	0.875	0.875	41330.2	0.875
41304.2	0.875	41311.2	0.875	0.875	0.875	3.75	0.875	1	1.5	41318.2	0.875	1	0.875	0.875	41330.2	0.875
41304.2	0.875	41311.2	0.875	0.875	0.875	3.75	0.875	1	0.875	41318.2	0.875	1	0.875	0.875	41330.2	0.875
41304.2	0.875	41311.2	0.875	0.875	0.875	3.25	0.875	1	1.5	41318.2	0.875	1	0.875	0.875	41330.2	0.875
41304.2	0.875	41311.2	0.875	0.875	0.875	2	0.875	1	0.875	41318.2	0.875	1	0.875	0.875	41330.2	0.875
41304.2	0.875	41311.2	0.875	0.875	0.875	3.5	1.5	1	1.5	41318.2	0.875	1.5	0.875	0.875	41330.2	0.875
41304.2	0.875	41311.2	0.875	0.875	0.875	2.75	0.875	1	0.875	41318.2	0.875	1	0.875	0.875	41330.2	0.875
41304.2	0.875	41311.2	1.75	0.875	0.875	1.75	0.875	0.875	1.5	41318.2	0.875	1	0.875	0.875	41330.2	0.875
41304.2	0.875	41311.2	0.875	0.875	0.875	2.875	0.875	0.875	1	41318.2	0.875	2	0.875	0.875	41330.2	0.875
41304.2	0.875	41311.2	0.875	0.875	0.875	3.125	0.875	0.875	1	41318.2	0.875	1	0.875	0.875	41330.2	0.875
41304.2	0.875	41311.2	0.875	0.875	0.875	2.625	0.875	0.875	1	41318.2	0.875	1	0.875	0.875	41330.2	0.875
41304.2	0.875	41311.2	0.875	0.875	0.875	2.625	0.875	0.875	1	41318.2	1.5	1	0.875	0.875	41330.2	0.875
41304.2	0.875	41311.2	0.875	0.875	0.875	2.375	0.875	1.625	1	41318.2	0.875	1	0.875	0.875	41330.2	0.875
41304.2	0.875	41311.2	0.875	0.875	0.875	2.375	0.875	0.875	1	41318.2	0.875	1	0.875	0.875	41330.2	0.875
41304.2	0.875	41311.2	0.875	0.875	0.875	3	0.875	0.875	1	41318.2	0.875	1	0.875	0.875	41330.2	0.875
41304.2	0.875	41311.2	0.875	0.875	0.875	2.625	0.875	0.875	1	41318.2	0.875	1	0.875	0.875	41330.2	0.875
41304.2	0.875	41311.2	0.875	0.875	0.875	3.125	0.875	0.875	1	41318.2	0.875	1.875	0.875	0.875	41330.2	0.875
41304.2	0.875	41311.2	0.875	0.875	0.875	3	0.875	1.5	1	41318.2	0.875	1	0.875	0.875	41330.2	0.875
41304.2	0.875	41311.2	0.875	0.875	0.875	2.875	0.875	0.875	1	41318.2	0.875	1	0.875	0.875	41330.2	0.875
41304.2	0.875	41311.2	0.875	0.875	0.875	3.5	0.875	1.5	1	41318.2	0.875	1	0.875	1.625	41330.2	0.875
41304.2	0.875	41311.2	0.875	0.875	0.875	2.75	0.875	1.5	1	41318.2	0.875	1.625	0.875	0.875	41330.2	0.875
41304.2	0.875	41311.2	0.875	0.875	0.875	2.875	1.5	0.875	1	41318.2	0.875	1	0.875	0.875	41330.2	0.875
41304.2	0.875	41311.2	0.875	0.875	0.875	3.5	0.875	1.75	0.875	41318.2	0.875	1.5	0.875	0.875	41330.2	0.875
41304.2	0.875	41311.2	0.875	0.875	0.875	3.25	0.875	0.875	1.5	41318.2	0.875	1.625	0.875	0.875	41330.2	0.875
41304.2	0.875	41311.2	0.875	0.875	0.875	3.125	0.875	0.875	0.875	41318.2	0.875	1	0.875	0.875	41330.2	0.875
41304.2	0.875	41311.2	0.875	0.875	0.875	2.375	0.875	0.875	1.5	41318.2	0.875	1	0.875	1.5	41330.2	0.875
41304.2	0.875	41311.2	0.875	0.875	0.875	1.625	0.875	0.875	0.875	41318.2	0.875	1	0.875	0.875	41330.2	0.875
41304.2	0.875	41311.2	0.875	0.875	0.875	1.75	0.875	0.875	1.5	41318.2	0.875	1	0.875	0.875	41330.2	0.875
41304.2	0.875	41311.2	0.875	0.875	0.875	2.25	0.875	0.875	0.875	41318.2	0.875	1	0.875	0.875	41330.2	0.875
41304.2	0.875	41311.2	0.875	0.875	1.875	2.625	0.875	0.875	1.5	41318.2	0.875	1	0.875	0.875	41330.2	0.875
41304.2	0.875	41311.2	0.875	1.5	0.875	3.5	0.875	0.875	0.875	41318.2	0.875	1	0.875	0.875	41330.2	0.875
41304.2	0.875	41311.2	0.875	0.875	1.5	1.875	0.875	0.875	1.5	41318.2	1.5	1	0.875	0.875	41330.2	0.875
41304.2	0.875	41311.2	0.875	0.875	1.75	3.25	0.875	0.875	0.875	41318.2	0.875	1	0.875	0.875	41330.2	0.875
41304.2	0.875	41311.2	1.625	0.875	0.875	3.5	0.875	0.875	1.5	41318.2	0.875	1.5	0.875	0.875	41330.2	0.875
41304.2	0.875	41311.2	1.5	0.875	0.875	3.5	0.875	0.875	0.875	41318.2	1.875	1	0.875	1.625	41330.2	0.875
41304.2	0.875	41311.2	0.875	0.875	0.875	2.75	0.875	0.875	1.5	41318.2	1.875	1	0.875	0.875	41330.2	0.875
41304.2	0.875	41311.2	0.875	0.875	0.875	1.75	0.875	0.875	0.875	41318.2	0.875	1	0.875	0.875	41330.2	0.875
41304.2	0.875	41311.2	0.875	0.875	0.875	2.625	0.875	0.875	1.5	41318.2	0.875	1	0.875	0.875	41330.2	0.875
41304.2	0.875	41311.2	0.875	0.875	0.875	2.75	0.875	0.875	0.875	41318.2	0.875	1	0.875	0.875	41330.2	0.875
41304.2	0.875	41311.2	0.875	1.625	0.875	2.75	0.875	0.875	1.5	41318.2	0.875	1	0.875	0.875	41330.2	0.875
41304.2	0.875	41311.2	0.875	0.875	0.875	3	1.5	0.875	0.875	41318.2	0.875	1	0.875	0.875	41330.2	0.875
41304.2	0.875	41311.2	1.5	0.875	0.875	3.125	1.625	0.875	1.5	41318.2	0.875	1	0.875	0.875	41330.2	0.875
41304.2	0.875	41311.2	1.75	0.875	0.875	2.875	0.875	0.875	0.875	41318.2	0.875	2	0.875	0.875	41330.2	0.875
41304.2	0.875	41311.2	0.875	0.875	0.875	2.875	0.875	0.875	1.5	41318.2	0.875	1.625	0.875	0.875	41330.2	0.875
41304.2	0.875	41311.2	0.875	0.875	0.875	2.375	0.875	0.875	0.875	41318.2	0.875	1.625	0.875	1.5	41330.2	0.875
41304.2	0.875	41311.2	0.875	1.375	0.875	3	0.875	0.875	1.5	41318.2	0.875	0.875	0.875	1.5	41330.2	0.875
41304.2	0.875	41311.2	0.875	0.875	0.875	3.125	0.875	0.875	1	41318.2	0.875	1.625	0.875	0.875	41330.2	0.875
41304.2	0.875	41311.2	0.875	0.875	0.875	3	0.875	0.875	1	41318.2	0.875	0.875	0.875	0.875	41330.2	0.875
41304.2	0.875	41311.2	0.875	1.5	0.875	2.625	0.875	0.875	1	41318.2	0.875	1.5	0.875	0.875	41330.2	0.875
41304.2	0.875	41311.2	0.875	0.875	0.875	2.75	0.875	0.875	1	41318.2	0.875	1	0.875	0.875	41330.2	0.875
41304.2	0.875	41311.2	0.875	0.875	0.875	3.125	0.875	0.875	1	41318.2	0.875	1	0.875	0.875	41330.2	0.875
41304.2	0.875	41311.2	0.875	0.875	0.875	2.75	0.875	0.875	1	41318.2	1.5	1	0.875	0.875	41330.2	0.875
41304.2	0.875	41311.2	0.875	0.875	0.875	3.125	0.875	1.625	1	41318.2	0.875	1	0.875	0.875	41330.2	0.875
41304.2	0.875	41311.2	0.875	0.875	0.875	3	0.875	0.875	1	41318.2	0.875	1	0.875	0.875	41330.2	0.875
41304.2	0.875	41311.2	1.625	1.5	0.875	3.5	0.875	0.875	1	41318.2	0.875	1	0.875	0.875	41330.2	0.875
41304.2	0.875	41311.2	0.875	0.875	0.875	2.75	0.875	0.875	1	41318.2	0.875	1.5	0.875	0.875	41330.2	0.875
41304.2	1.5	41311.2	0.875	0.875	0.875	3.25	0.875	0.875	1	41318.2	0.875	1.75	0.875	0.875	41330.2	0.875
41304.2	0.875	41311.2	0.875	0.875	0.875	3.5	0.875	0.875	1	41318.2	0.875	1.5	0.875	0.875	41330.2	0.875
41304.2	0.875	41311.2	0.875	0.875	0.875	4	0.875	0.875	1	41318.2	0.875	1	0.875	0.875	41330.2	0.875
41304.2	0.875	41311.2	0.875	1.375	0.875	3.125	0.875	0.875	1	41318.2	0.875	1	0.875	0.875	41330.2	0.875
41304.2	0.875	41311.2	0.875	1	0.875	2	0.875	0.875	0.875	41318.2	1.625	1	0.875	0.875	41330.2	0.875
41304.2	0.875	41311.2	0.875	1.625	0.875	1.875	0.875	0.875	1.5	41318.2	1.625	1	0.875	0.875	41330.2	0.875
41304.2	0.875	41311.2	1.875	1.625	0.875	2.25	0.875	0.875	0.875	41318.2	0.875	1	0.875	0.875	41330.2	0.875
41304.2	0.875	41311.2	1.5	1	0.875	3.5	0.875	0.875	1.5	41318.2	0.875	1	0.875	0.875	41330.2	0.875
41304.2	0.875	41311.2	0.875	1	0.875	2.75	0.875	0.875	0.875	41318.2	1.5	1	0.875	1.5	41330.2	0.875
41304.2	0.875	41311.2	0.875	1	0.875	2.75	0.875	0.875	1.5	41318.2	0.875	2	0.875	0.875	41330.2	0.875
41304.2	0.875	41311.2	0.875	1	0.875	3.125	0.875	0.875	0.875	41318.2	0.875	1	0.875	0.875	41330.2	0.875
41304.2	0.875	41311.2	2.375	1	0.875	3.75	0.875	0.875	1.5	41318.2	1.5	1	0.875	0.875	41330.2	0.875
41304.2	0.875	41311.2	1.5	1	0.875	3	0.875	0.875	0.875	41318.2	0.875	1	0.875	1.625	41330.2	0.875
41304.2	0.875	41311.2	0.875	1	0.875	2.625	0.875	0.875	1.5	41318.2	1.5	1	0.875	0.875	41330.2	0.875
41304.2	0.875	41311.2	0.875	1	0.875	2.625	0.875	0.875	0.875	41318.2	1.5	1	0.875	0.875	41330.2	0.875
41304.2	1.75	41311.2	0.875	1	0.875	2	0.875	0.875	1.5	41318.2	0.875	1	0.875	0.875	41330.2	0.875
41304.2	0.875	41311.2	0.875	1	0.875	1.625	0.875	0.875	0.875	41318.2	1.5	1	0.875	0.875	41330.2	0.875
41304.2	0.875	41311.2	1.625	1	0.875	3.75	0.875	0.875	1.5	41318.2	1.625	1	0.875	0.875	41330.2	0.875
41304.2	0.875	41311.2	1.875	1	0.875	2.375	0.875	0.875	0.875	41318.2	0.875	1	0.875	0.875	41330.2	0.875
41304.2	0.875	41311.2	0.875	1	0.875	2.75	0.875	0.875	1.5	41318.2	1.5	1	0.875	1.5	41330.2	0.875
41304.2	0.875	41311.2	0.875	0.875	0.875	2.875	0.875	0.875	0.875	41318.2	0.875	0.875	0.875	0.875	41330.2	0.875
41304.2	0.875	41311.2	0.875	0.875	0.875	1.875	0.875	0.875	1.5	41318.2	1.875	3	0.875	0.875	41330.2	0.875
41304.2	0.875	41311.2	0.875	0.875	0.875	2.375	0.875	0.875	0.875	41318.2	0.875	2.375	0.875	1.5	41330.2	0.875
41304.2	0.875	41311.2	1.625	0.875	0.875	2.375	0.875	0.875	1.5	41318.2	1.5	1.75	0.875	1.625	41330.2	0.875
41304.2	0.875	41311.2	1.75	0.875	0.875	3.75	0.875	0.875	0.875	41318.2	1	2.5	0.875	0.875	41330.2	0.875
41304.2	0.875	41311.2	1.625	0.875	0.875	2.375	0.875	0.875	1.5	41318.2	1	3.875	0.875	1.625	41330.2	0.875
41304.2	0.875	41311.2	1.625	0.875	0.875	1.875	0.875	0.875	0.875	41318.2	1	2.625	0.875	0.875	41330.2	0.875
41304.2	0.875	41311.2	1	0.875	0.875	2.625	0.875	0.875	1.5	41318.2	1	2.875	0.875	0.875	41330.2	0.875
41304.2	0.875	41311.2	1	0.875	0.875	2.625	0.875	0.875	1	41318.2	1	2	0.875	0.875	41330.2	0.875
41304.2	1.5	41311.2	1	0.875	0.875	3.5	0.875	0.875	1	41318.2	1	3	0.875	0.875	41330.2	0.875
41304.2	0.875	41311.2	1	0.875	0.875	1.625	0.875	0.875	1	41318.2	1	3.25	0.875	0.875	41330.2	0.875
41304.2	0.875	41311.2	1	0.875	0.875	2.125	0.875	0.875	1	41318.2	1	3.125	0.875	0.875	41330.2	0.875
41304.2	0.875	41311.2	1	0.875	0.875	2.25	0.875	0.875	1	41318.2	1	3.25	0.875	0.875	41330.2	0.875
41304.2	0.875	41311.2	1	0.875	0.875	8.125	0.875	0.875	1	41318.2	1	4.5	0.875	0.875	41330.2	0.875
41304.2	1.5	41311.2	1	1.625	0.875	2.25	0.875	0.875	1	41318.2	1	3.875	0.875	1.75	41330.2	0.875
41304.2	0.875	41311.2	1	0.875	0.875	2.875	0.875	0.875	1	41318.2	1	4.25	0.875	1	41330.2	0.875
41304.2	0.875	41311.2	1	0.875	0.875	2.625	0.875	0.875	1	41318.2	1	3.5	0.875	1	41330.2	0.875
41304.2	0.875	41311.2	1	0.875	0.875	1.875	0.875	0.875	1	41318.2	1.5	3.125	0.875	1	41330.2	0.875
41304.2	0.875	41311.2	1	0.875	0.875	2.125	0.875	0.875	1	41318.2	1	3.125	0.875	1	41330.2	0.875
41304.2	0.875	41311.2	1	0.875	0.875	2.25	0.875	0.875	1	41318.2	1	1.875	0.875	1	41330.2	0.875
41304.2	0.875	41311.2	0.875	0.875	0.875	2	0.875	0.875	1	41318.2	1	1.625	0.875	1	41330.2	0.875
41304.2	0.875	41311.2	0.875	0.875	0.875	2.125	0.875	0.875	1	41318.2	1	1.625	0.875	1	41330.2	0.875
41304.2	0.875	41311.2	0.875	0.875	1.5	2.375	0.875	0.875	0.875	41318.2	0.875	1	0.875	1.5	41330.2	0.875
41304.2	0.875	41311.2	0.875	0.875	0.875	1.875	0.875	0.875	1.5	41318.2	1.5	1.625	0.875	1	41330.2	0.875
41304.2	0.875	41311.2	0.875	0.875	0.875	1.875	0.875	0.875	0.875	41318.2	0.875	1.75	0.875	1	41330.2	0.875
41304.2	0.875	41311.2	1.875	0.875	0.875	3	1.625	0.875	1.5	41318.2	1.5	1	0.875	1	41330.2	0.875
41304.2	0.875	41311.2	1.5	0.875	0.875	2.375	1.5	0.875	0.875	41318.2	0.875	2.875	0.875	1	41330.2	0.875
41304.2	0.875	41311.2	0.875	0.875	0.875	1.75	0.875	0.875	1.5	41318.2	1.75	2.25	0.875	1	41330.2	0.875
41304.2	0.875	41311.2	0.875	0.875	1.75	1.75	0.875	0.875	0.875	41318.2	0.875	2.25	0.875	1.625	41330.2	0.875
41304.2	0.875	41311.2	1.625	0.875	0.875	2.75	0.875	0.875	1.5	41318.2	1.5	4.5	0.875	0.875	41330.2	0.875
41304.2	0.875	41311.2	1.625	0.875	0.875	2.125	0.875	0.875	0.875	41318.2	0.875	3.5	0.875	1	41330.2	0.875
41304.2	0.875	41311.2	0.875	0.875	0.875	2.875	0.875	0.875	1.5	41318.2	1.5	3.25	0.875	1	41330.2	0.875
41304.2	0.875	41311.2	0.875	0.875	0.875	2.375	0.875	0.875	0.875	41318.2	1.5	2.625	0.875	1	41330.2	0.875
41304.2	0.875	41311.2	0.875	0.875	0.875	1.875	0.875	0.875	1.5	41318.2	1.5	3.25	0.875	1	41330.2	0.875
41304.2	0.875	41311.2	1.75	0.875	0.875	2.375	0.875	0.875	0.875	41318.2	0.875	3.25	0.875	1	41330.2	0.875
41304.2	0.875	41311.2	1.75	0.875	0.875	2.625	0.875	0.875	0.875	41318.2	1.5	3.875	0.875	1	41330.2	0.875
41304.3	0.875	41311.3	0.875	0.875	0.875	2.25	0.875	0.875	0.875	41318.3	0.875	3.125	0.875	1	41330.3	0.875
41304.3	0.875	41311.3	0.875	0.875	0.875	3.125	0.875	0.875	1.5	41318.3	1.5	3.25	0.875	0.875	41330.3	0.875
41304.3	1.5	41311.3	0.875	0.875	0.875	3.5	0.875	0.875	0.875	41318.3	0.875	1.75	0.875	1.75	41330.3	0.875
41304.3	1.625	41311.3	0.875	0.875	0.875	3.125	0.875	0.875	1.5	41318.3	1.5	1.875	0.875	0.875	41330.3	0.875
41304.3	0.875	41311.3	0.875	0.875	0.875	2.375	0.875	0.875	0.875	41318.3	0.875	1.625	0.875	1	41330.3	0.875
41304.3	0.875	41311.3	2.375	0.875	0.875	3.125	0.875	0.875	1.5	41318.3	1.5	1.625	0.875	1	41330.3	0.875
41304.3	0.875	41311.3	1.75	1.5	0.875	2.125	0.875	0.875	0.875	41318.3	1	1.5	0.875	1	41330.3	0.875
41304.3	0.875	41311.3	0.875	0.875	0.875	1.875	0.875	0.875	1.5	41318.3	1	1.5	0.875	1	41330.3	0.875
41304.3	0.875	41311.3	1.625	0.875	0.875	3	0.875	0.875	0.875	41318.3	1.5	1.625	0.875	1	41330.3	0.875
41304.3	0.875	41311.3	1.625	0.875	0.875	3.75	0.875	0.875	1.5	41318.3	1	1.625	0.875	0.875	41330.3	0.875
41304.3	0.875	41311.3	1.5	0.875	0.875	4	1.5	0.875	1	41318.3	1	1.5	0.875	0.875	41330.3	0.875
41304.3	0.875	41311.3	0.875	1.5	0.875	2.625	0.875	0.875	1	41318.3	1	1.625	0.875	0.875	41330.3	0.875
41304.3	0.875	41311.3	1.625	0.875	0.875	3.25	0.875	0.875	1	41318.3	1	1.75	0.875	0.875	41330.3	0.875
41304.3	0.875	41311.3	1	1.5	0.875	1.875	0.875	0.875	1	41318.3	1	1.875	0.875	0.875	41330.3	0.875
41304.3	1.5	41311.3	1	0.875	0.875	1.75	0.875	1.5	1	41318.3	1.625	1.625	0.875	0.875	41330.3	0.875
41304.3	0.875	41311.3	1	0.875	1.5	2.25	1.625	0.875	1	41318.3	1	1.875	0.875	0.875	41330.3	0.875
41304.3	0.875	41311.3	1	0.875	0.875	1.625	0.875	1.625	1	41318.3	1	1	0.875	1.5	41330.3	0.875
41304.3	0.875	41311.3	1.625	0.875	1.5	2.75	0.875	1.625	1	41318.3	1	1.75	0.875	0.875	41330.3	0.875
41304.3	0.875	41311.3	1.75	0.875	0.875	2.25	0.875	0.875	1	41318.3	1	3.25	0.875	1.5	41330.3	0.875
41304.3	0.875	41311.3	1	0.875	0.875	2	1.5	1.875	1	41318.3	1	1.875	0.875	0.875	41330.3	0.875
41304.3	1.5	41311.3	1	0.875	0.875	2.625	0.875	0.875	1	41318.3	1.5	1	0.875	0.875	41330.3	0.875
41304.3	0.875	41311.3	1	0.875	1.5	2.375	0.875	0.875	1	41318.3	1	1.625	0.875	0.875	41330.3	0.875
41304.3	0.875	41311.3	1	0.875	0.875	1.625	0.875	0.875	1	41318.3	1	1.75	0.875	1.625	41330.3	0.875
41304.3	0.875	41311.3	1	0.875	0.875	1	0.875	0.875	1	41318.3	1	1.5	0.875	0.875	41330.3	0.875
41304.3	0.875	41311.3	1	0.875	0.875	2.875	0.875	0.875	0.875	41318.3	1	1.75	0.875	0.875	41330.3	0.875
41304.3	0.875	41311.3	1	0.875	0.875	3.25	0.875	0.875	1.5	41318.3	1	1	0.875	0.875	41330.3	0.875
41304.3	0.875	41311.3	1	0.875	2.125	2.625	1.5	0.875	0.875	41318.3	1.875	2	0.875	0.875	41330.3	0.875
41304.3	0.875	41311.3	1	0.875	1.875	3.25	0.875	0.875	1.5	41318.3	1	1.75	0.875	0.875	41330.3	0.875
41304.3	0.875	41311.3	1	0.875	0.875	3.25	1.625	0.875	0.875	41318.3	1	1.625	0.875	0.875	41330.3	0.875
41304.3	0.875	41311.3	1	0.875	0.875	2.875	1.5	0.875	1.5	41318.3	1	1.75	0.875	0.875	41330.3	0.875
41304.3	0.875	41311.3	1.75	0.875	0.875	2.625	0.875	0.875	0.875	41318.3	1	1.875	0.875	0.875	41330.3	0.875
41304.3	0.875	41311.3	1.75	0.875	0.875	2.875	0.875	0.875	1.5	41318.3	1	2	0.875	0.875	41330.3	0.875
41304.3	0.875	41311.3	1.625	0.875	0.875	3.5	0.875	0.875	0.875	41318.3	1	1.625	0.875	1.75	41330.3	0.875
41304.3	0.875	41311.3	1.75	0.875	0.875	3.125	0.875	0.875	1.5	41318.3	1	1.5	0.875	0.875	41330.3	0.875
41304.3	0.875	41311.3	1.625	0.875	0.875	3.25	1	0.875	0.875	41318.3	1	1.625	0.875	0.875	41330.3	0.875
41304.3	0.875	41311.3	1	0.875	0.875	3.25	1	0.875	1.5	41318.3	1	1.75	0.875	1	41330.3	0.875
41304.3	0.875	41311.3	1	1.5	0.875	3.125	1	0.875	0.875	41318.3	1	1.625	0.875	1	41330.3	0.875
41304.3	0.875	41311.3	2	0.875	0.875	3.5	1	0.875	1.5	41318.3	0.875	1.75	0.875	1	41330.3	0.875
41304.3	0.875	41311.3	1	0.875	1	3	1	0.875	0.875	41318.3	0.875	3	0.875	1	41330.3	0.875
41304.3	0.875	41311.3	1	0.875	1	3.5	1.625	1.875	1.5	41318.3	1.5	2	0.875	1	41330.3	0.875
41304.3	0.875	41311.3	1	0.875	1	3	1.5	1.75	0.875	41318.3	0.875	1	0.875	1	41330.3	0.875
41304.3	0.875	41311.3	1	0.875	0.875	3.5	1	0.875	1.5	41318.3	1.5	1	0.875	1.5	41330.3	0.875
41304.3	0.875	41311.3	1	0.875	0.875	3.25	1	0.875	0.875	41318.3	0.875	1	0.875	0.875	41330.3	0.875
41304.3	0.875	41311.3	1	0.875	0.875	3.75	1	0.875	1.5	41318.3	1.5	1	0.875	0.875	41330.3	0.875
41304.3	0.875	41311.3	1	0.875	0.875	3.125	1	0.875	0.875	41318.3	0.875	2.875	0.875	0.875	41330.3	0.875
41304.3	0.875	41311.3	1	0.875	0.875	3.125	1	0.875	1.5	41318.3	1.5	2.375	0.875	1.625	41330.3	0.875
41304.3	0.875	41311.3	1	0.875	0.875	3.125	1	0.875	0.875	41318.3	0.875	2.25	0.875	1.5	41330.3	0.875
41304.3	0.875	41311.3	1	0.875	0.875	2.75	1	0.875	1.5	41318.3	1.5	2.5	0.875	1	41330.3	0.875
41304.3	0.875	41311.3	1.5	0.875	0.875	2.625	1	0.875	1	41318.3	0.875	3.125	0.875	1	41330.3	0.875
41304.3	0.875	41311.3	1.625	0.875	0.875	2.125	1.75	0.875	1	41318.3	1.5	1	0.875	1	41330.3	0.875
41304.3	0.875	41311.3	1.625	0.875	0.875	2.375	0.875	1.5	1	41318.3	0.875	1	0.875	1	41330.3	0.875
41304.3	0.875	41311.3	2	0.875	0.875	2.875	0.875	1.875	1	41318.3	1.5	1.625	0.875	1	41330.3	0.875
41304.3	1.5	41311.3	1.625	0.875	0.875	3.5	0.875	0.875	1	41318.3	0.875	1.875	0.875	1	41330.3	0.875
41304.3	0.875	41311.3	1	0.875	0.875	8.125	0.875	0.875	1	41318.3	1.5	3	0.875	1	41330.3	0.875
41304.3	0.875	41311.3	1	0.875	0.875	3	0.875	0.875	1	41318.3	0.875	2.875	0.875	1	41330.3	0.875
41304.3	0.875	41311.3	1.625	0.875	0.875	2.875	0.875	1.875	1	41318.3	1.5	3.5	0.875	1	41330.3	0.875
41304.3	0.875	41311.3	1	0.875	0.875	1.625	0.875	1.75	1	41318.3	0.875	3	0.875	0.875	41330.3	0.875
41304.3	0.875	41311.3	1	0.875	0.875	3.5	0.875	0.875	1	41318.3	1.5	3.625	0.875	0.875	41330.3	0.875
41304.3	1.5	41311.3	1	0.875	0.875	3.25	0.875	0.875	1	41318.3	1	3.125	0.875	0.875	41330.3	0.875
41304.3	0.875	41311.3	1.875	0.875	0.875	3.5	0.875	0.875	1	41318.3	1	3	0.875	0.875	41330.3	0.875
41304.3	1.5	41311.3	1.75	0.875	0.875	3.125	0.875	3	1	41318.3	1	3.625	0.875	0.875	41330.3	0.875
41304.3	1.75	41311.3	1.75	0.875	0.875	2.75	0.875	2.5	1	41318.3	1	3.875	0.875	0.875	41330.3	0.875
41304.3	0.875	41311.3	1.625	0.875	0.875	2.375	0.875	3.125	0.875	41318.3	1	3.625	0.875	0.875	41330.3	0.875
41304.3	0.875	41311.3	1	0.875	0.875	2	0.875	2.75	1.5	41318.3	1	1	0.875	0.875	41330.3	0.875
41304.3	0.875	41311.3	1	0.875	0.875	3	0.875	1.875	0.875	41318.3	1	2	0.875	0.875	41330.3	0.875
41304.3	0.875	41311.3	1	0.875	0.875	3.125	0.875	1.5	1.5	41318.3	1	9.375	0.875	0.875	41330.3	0.875
41304.3	0.875	41311.3	1	0.875	0.875	2.375	0.875	1	0.875	41318.3	1	4.25	0.875	0.875	41330.3	0.875
41304.3	0.875	41311.3	1.875	0.875	0.875	3.25	0.875	1	1.5	41318.3	1	2.5	0.875	1.5	41330.3	0.875
41304.3	0.875	41311.3	1.75	1.5	0.875	3.5	0.875	1	0.875	41318.3	1	3.25	0.875	0.875	41330.3	0.875
41304.3	0.875	41311.3	1.625	1.5	0.875	3.25	0.875	1	1.5	41318.3	1	3.875	0.875	0.875	41330.3	0.875
41304.3	0.875	41311.3	1.625	1.375	0.875	3.125	0.875	1	0.875	41318.3	1	3.25	0.875	0.875	41330.3	0.875
41304.3	0.875	41311.3	1	1.375	1.875	3.125	0.875	1	1.5	41318.3	1	2.5	0.875	0.875	41330.3	0.875
41304.3	0.875	41311.3	1	0.875	0.875	2.625	0.875	1	0.875	41318.3	0.875	2.375	0.875	0.875	41330.3	0.875
41304.3	0.875	41311.3	1	0.875	0.875	1.875	0.875	1	1.5	41318.3	0.875	2	0.875	0.875	41330.3	0.875
41304.3	0.875	41311.3	1.5	0.875	0.875	2.75	0.875	1	0.875	41318.3	0.875	3.5	0.875	0.875	41330.3	0.875
41304.3	0.875	41311.3	1	0.875	0.875	2.75	0.875	1	1.5	41318.3	0.875	3	0.875	0.875	41330.3	0.875
41304.3	0.875	41311.3	1	0.875	0.875	3.25	0.875	1	0.875	41318.3	0.875	2	0.875	0.875	41330.3	0.875
41304.3	0.875	41311.3	1	0.875	0.875	4.375	0.875	1	1.5	41318.3	0.875	1.875	0.875	1.75	41330.3	0.875
41304.3	0.875	41311.3	1	0.875	0.875	1.625	0.875	1	0.875	41318.3	0.875	2.375	0.875	0.875	41330.3	0.875
41304.3	0.875	41311.3	1.75	0.875	0.875	1.625	0.875	1	1.5	41318.3	1.5	2.5	0.875	1.5	41330.3	0.875
41304.3	0.875	41311.3	1	0.875	0.875	1	2.75	0.875	0.875	41318.3	0.875	2.5	0.875	0.875	41330.3	0.875
41304.3	1.625	41311.3	1	0.875	0.875	1	1.75	0.875	1.5	41318.3	1.5	2.875	0.875	0.875	41330.3	0.875
41304.3	0.875	41311.3	1	0.875	0.875	2	1.75	0.875	0.875	41318.3	0.875	2.5	0.875	1.5	41330.3	0.875
41304.3	0.875	41311.3	1	0.875	0.875	1.875	1.75	0.875	1.5	41318.3	1.5	1.75	0.875	0.875	41330.3	0.875
41304.3	0.875	41311.3	1	0.875	0.875	2.25	1.75	0.875	0.875	41318.3	1.625	1.75	0.875	0.875	41330.3	0.875
41304.3	0.875	41311.3	1	0.875	0.875	1.625	0.875	0.875	1.5	41318.3	1.75	1.75	0.875	0.875	41330.3	0.875
41304.3	0.875	41311.3	1	1.5	0.875	2.875	0.875	0.875	1	41318.3	0.875	1.75	0.875	0.875	41330.3	0.875
41304.3	0.875	41311.3	1	0.875	0.875	2.625	0.875	0.875	1	41318.3	0.875	1.5	0.875	0.875	41330.3	0.875
41304.3	0.875	41311.3	1	0.875	0.875	1.875	0.875	0.875	1	41318.3	0.875	2	0.875	0.875	41330.3	0.875
41304.3	1.5	41311.3	1	0.875	0.875	3.125	0.875	0.875	1	41318.3	1.5	2	0.875	1.5	41330.3	0.875
41304.3	0.875	41311.3	1	0.875	0.875	3.5	0.875	0.875	1	41318.3	0.875	1.625	0.875	0.875	41330.3	0.875
41304.3	0.875	41311.3	1	0.875	0.875	3.125	0.875	0.875	1	41318.3	1.5	1.875	0.875	0.875	41330.3	0.875
41304.3	0.875	41311.3	1	0.875	0.875	3.125	0.875	0.875	1	41318.3	0.875	1.5	0.875	0.875	41330.3	0.875
41304.3	0.875	41311.3	0.875	0.875	0.875	3.75	0.875	0.875	1	41318.3	1.5	2.875	0.875	0.875	41330.3	0.875
41304.3	0.875	41311.3	0.875	1.5	0.875	2.625	0.875	0.875	1	41318.3	0.875	2.25	0.875	0.875	41330.3	0.875
41304.3	0.875	41311.3	0.875	1.625	0.875	2.75	0.875	0.875	1	41318.3	1.5	1.75	0.875	0.875	41330.3	0.875
41304.3	0.875	41311.3	0.875	0.875	0.875	1.875	1.625	0.875	1	41318.3	0.875	1.75	0.875	1	41330.3	0.875
41304.3	0.875	41311.3	0.875	0.875	1.5	2.125	0.875	0.875	1	41318.3	1.5	1.875	0.875	1	41330.3	0.875
41304.3	0.875	41311.3	0.875	0.875	0.875	2.75	0.875	0.875	1	41318.3	0.875	1.875	0.875	1	41330.3	0.875
41304.3	0.875	41311.3	0.875	0.875	0.875	3	0.875	0.875	1	41318.3	1.5	1.75	0.875	1	41330.3	0.875
41304.3	0.875	41311.3	0.875	0.875	0.875	2.875	0.875	0.875	0.875	41318.3	0.875	1.75	0.875	1	41330.3	0.875
41304.3	0.875	41311.3	0.875	0.875	0.875	2.125	0.875	0.875	1.5	41318.3	1.5	1.625	0.875	0.875	41330.3	0.875
41304.3	0.875	41311.3	0.875	0.875	0.875	2.75	0.875	0.875	0.875	41318.3	2.25	1.625	0.875	0.875	41330.3	0.875
41304.3	0.875	41311.3	0.875	0.875	0.875	3.125	0.875	0.875	1.5	41318.3	1.5	1.5	0.875	0.875	41330.3	0.875
41304.3	0.875	41311.3	0.875	0.875	0.875	3	0.875	0.875	0.875	41318.3	1	1.875	0.875	0.875	41330.3	0.875
41304.3	0.875	41311.3	0.875	0.875	0.875	4	0.875	0.875	1.5	41318.3	1	2	0.875	1.5	41330.3	0.875
41304.3	0.875	41311.3	1.875	0.875	0.875	3.5	0.875	0.875	0.875	41318.3	1	2	0.875	0.875	41330.3	0.875
41304.3	0.875	41311.3	0.875	1.75	0.875	2.75	0.875	0.875	1.5	41318.3	1	2.25	0.875	0.875	41330.3	0.875
41304.3	0.875	41311.3	0.875	0.875	0.875	3.25	0.875	0.875	0.875	41318.3	1	2.25	0.875	0.875	41330.3	0.875
41304.3	0.875	41311.3	0.875	0.875	0.875	3.25	0.875	0.875	1.5	41318.3	1	1.625	0.875	0.875	41330.3	0.875
41304.3	0.875	41311.3	0.875	0.875	0.875	3	0.875	0.875	0.875	41318.3	1	1.875	0.875	0.875	41330.3	0.875
41304.3	0.875	41311.3	1.75	0.875	0.875	3	0.875	1.625	1.5	41318.3	1	2.875	0.875	0.875	41330.3	0.875
41304.3	0.875	41311.3	1.625	0.875	0.875	3.5	0.875	0.875	0.875	41318.3	1	1.875	0.875	0.875	41330.3	0.875
41304.3	0.875	41311.3	0.875	0.875	0.875	2.375	0.875	0.875	1.5	41318.3	1	1.875	0.875	0.875	41330.3	0.875
41304.3	0.875	41311.3	0.875	0.875	1.5	3	0.875	0.875	0.875	41318.3	1.5	1.625	0.875	0.875	41330.3	0.875
41304.3	1.5	41311.3	0.875	0.875	0.875	2.875	0.875	0.875	1.5	41318.3	1	1.75	0.875	0.875	41330.3	0.875
41304.3	0.875	41311.3	0.875	0.875	0.875	4	0.875	0.875	0.875	41318.3	1	2	0.875	0.875	41330.3	0.875
41304.3	0.875	41311.3	1.75	0.875	0.875	2.625	0.875	0.875	1.5	41318.3	1	1.875	0.875	0.875	41330.3	0.875
41304.3	0.875	41311.3	0.875	0.875	0.875	2.875	0.875	0.875	0.875	41318.3	1	2	0.875	0.875	41330.3	0.875
41304.3	0.875	41311.3	0.875	0.875	0.875	2.875	0.875	1.875	0.875	41318.3	1	1.875	0.875	1.875	41330.3	0.875
41304.3	1.5	41311.3	0.875	0.875	0.875	3.125	0.875	0.875	0.875	41318.3	1.875	3.125	0.875	0.875	41330.3	0.875
41304.3	0.875	41311.3	0.875	0.875	0.875	1.875	0.875	0.875	1.5	41318.3	1	2.625	0.875	0.875	41330.3	0.875
41304.3	0.875	41311.3	0.875	0.875	0.875	2	0.875	0.875	0.875	41318.3	1	3.125	0.875	0.875	41330.3	0.875
41304.3	0.875	41311.3	0.875	1.375	0.875	3.5	0.875	0.875	1.5	41318.3	1	1.875	0.875	1.625	41330.3	0.875
41304.3	1.625	41311.3	0.875	1.5	0.875	3.125	0.875	0.875	1	41318.3	1	2.875	0.875	2.375	41330.3	0.875
41304.3	0.875	41311.3	0.875	0.875	0.875	3	0.875	0.875	1	41318.3	1	2.375	0.875	2.375	41330.3	0.875
41304.3	0.875	41311.3	0.875	1.75	0.875	3.25	0.875	0.875	1	41318.3	0.875	1.875	0.875	1.625	41330.3	0.875
41304.3	2	41311.3	0.875	2	0.875	1.625	0.875	0.875	1	41318.3	1.5	1.625	0.875	1.625	41330.3	0.875
41304.3	1.5	41311.3	0.875	2.125	0.875	1.75	0.875	0.875	1	41318.3	0.875	1	0.875	1.875	41330.3	0.875
41304.3	1.5	41311.3	0.875	2.375	0.875	2.875	0.875	2.125	1	41318.3	1.5	1.625	0.875	3.5	41330.3	0.875
41304.3	1.5	41311.3	0.875	2.25	0.875	2.375	0.875	0.875	1	41318.3	1	1.625	0.875	1.75	41330.3	0.875
41304.3	0.875	41311.3	0.875	2.75	0.875	1.875	0.875	2.25	1	41318.3	1	1	0.875	2	41330.3	0.875
41304.3	1.5	41311.3	0.875	3	0.875	2.125	0.875	3	1	41318.3	1	1.5	0.875	1.875	41330.3	0.875
41304.3	1.5	41311.3	0.875	1.5	0.875	2	0.875	3.375	1	41318.3	1	1.5	0.875	2.375	41330.3	0.875
41304.3	1.5	41311.3	0.875	1.5	0.875	2.875	0.875	3.875	1	41318.3	1	1	0.875	2	41330.3	0.875
41304.3	1.5	41311.3	1.625	2.125	1.625	2.75	0.875	7.25	1	41318.3	1	1.5	0.875	2.25	41330.3	0.875
41304.3	1.75	41311.3	0.875	1.375	0.875	3.5	0.875	2.875	1	41318.3	1	1.625	0.875	2.625	41330.3	0.875
41304.3	1.625	41311.3	0.875	1.5	0.875	4	0.875	3	1	41318.3	1	1	0.875	2.125	41330.3	0.875
41304.3	0.875	41311.3	0.875	1	0.875	3.75	0.875	1.75	0.875	41318.3	1.875	1	0.875	2.25	41330.3	0.875
41304.3	1	41311.3	1.625	1.875	0.875	3.5	0.875	3	1.5	41318.3	1	1	0.875	2.5	41330.3	0.875
41304.3	1	41311.3	0.875	1.75	0.875	3.25	0.875	2.75	0.875	41318.3	1.625	1	0.875	1.75	41330.3	0.875
41304.3	1	41311.3	0.875	3.25	0.875	3.125	0.875	1.75	1.5	41318.3	2.125	1.5	0.875	2	41330.3	0.875
41304.3	1	41311.3	0.875	1.5	0.875	3.25	0.875	1.625	0.875	41318.3	3.75	1	0.875	1.875	41330.3	0.875
41304.3	1	41311.3	0.875	3.25	0.875	4.375	0.875	1.625	1.5	41318.3	1.75	1	0.875	1.75	41330.3	0.875
41304.3	1	41311.3	1.75	3.25	0.875	2.875	0.875	1.875	0.875	41318.3	1.625	1.625	0.875	2.125	41330.3	0.875
41304.3	1	41311.3	1.5	2.5	0.875	3.125	0.875	2.625	1.5	41318.3	1	2	0.875	1.75	41330.3	0.875
41304.3	1	41311.3	0.875	1	0.875	2.125	0.875	3.125	0.875	41318.3	2	1.875	0.875	2.5	41330.3	0.875
41304.3	1	41311.3	0.875	1	0.875	2.125	1.625	2.125	1.5	41318.3	2.375	1.75	0.875	1.75	41330.3	0.875
41304.3	1	41311.3	1.875	1.5	0.875	2.875	0.875	1.5	0.875	41318.3	3.5	1	0.875	1.75	41330.3	0.875
41304.3	1	41311.3	0.875	1	0.875	2.125	0.875	1.5	1.5	41318.3	7.75	1	0.875	1.75	41330.3	0.875
41304.3	1	41311.3	0.875	1	0.875	2.75	0.875	2.5	0.875	41318.3	3.125	1	0.875	1.5	41330.3	0.875
41304.3	1	41311.3	0.875	1	0.875	3.75	0.875	2.5	1.5	41318.3	2.375	1	0.875	1.625	41330.3	0.875
41304.3	0.875	41311.3	0.875	1	0.875	3	0.875	2.875	0.875	41318.3	2.875	1.625	0.875	1.75	41330.3	0.875
41304.3	0.875	41311.3	0.875	1	0.875	2.875	0.875	2.75	1.5	41318.3	1.625	1.625	0.875	1.625	41330.3	0.875
41304.3	0.875	41311.3	0.875	1	0.875	2.125	0.875	2.375	0.875	41318.3	2.125	1.875	0.875	1.625	41330.3	0.875
41304.3	0.875	41311.3	0.875	1.375	0.875	1.875	0.875	2.25	1.5	41318.3	1.875	1.625	0.875	1.625	41330.3	0.875
41304.3	0.875	41311.3	0.875	1	0.875	2.375	0.875	2.625	0.875	41318.3	1.5	1.75	0.875	1.75	41330.3	0.875
41304.3	0.875	41311.3	0.875	1	0.875	2.625	0.875	2.75	1.5	41318.3	1.5	1.5	0.875	1.625	41330.3	0.875
41304.3	0.875	41311.3	0.875	1	0.875	2.875	0.875	2.25	0.875	41318.3	1.625	1.875	0.875	1.625	41330.3	0.875
41304.3	0.875	41311.3	1	1.5	0.875	3.5	0.875	2.625	1.5	41318.3	1.875	1.5	0.875	1.625	41330.3	0.875
41304.3	0.875	41311.3	1.5	1.375	0.875	2.625	0.875	2.375	1.5	41318.3	1.875	1.625	0.875	1.75	41330.3	0.875
41304.3	0.875	41311.3	1	2.125	0.875	3.5	0.875	2.375	0.875	41318.3	1.5	1.5	0.875	1.75	41330.3	0.875
41304.3	0.875	41311.3	1	2.875	0.875	3.5	0.875	3	1	41318.3	1.625	1.875	0.875	1.5	41330.3	0.875
41304.3	1.5	41311.3	1	2.75	0.875	2.625	0.875	2.25	1	41318.3	1.75	1.625	0.875	2.25	41330.3	0.875
41304.3	0.875	41311.3	1	2.375	0.875	4	0.875	3.375	1	41318.3	1.5	1.75	0.875	2.75	41330.3	0.875
41304.3	1.5	41311.3	1	1.5	0.875	3.5	0.875	2.75	1	41318.3	1.625	1.5	0.875	1	41330.3	0.875
41304.3	0.875	41311.3	1	1.5	0.875	3.25	0.875	3	1	41318.3	1	1.5	0.875	1.5	41330.3	0.875
41304.3	1.5	41311.3	0.875	1.625	0.875	2.75	0.875	2.625	1	41318.3	2.125	1.625	0.875	1.75	41330.3	0.875
41304.3	0.875	41311.3	0.875	1.625	0.875	3.25	0.875	1.625	1	41318.3	1	1.5	0.875	1	41330.3	0.875
41304.3	0.875	41311.3	0.875	2.375	0.875	4.375	0.875	1.625	1	41318.3	1	1	0.875	1.5	41330.3	0.875
41304.3	0.875	41311.3	0.875	2.75	0.875	3.125	0.875	1.625	1	41318.3	1.75	1	0.875	1.625	41330.3	0.875
41304.3	0.875	41311.3	0.875	3.25	0.875	3.75	0.875	1	1	41318.3	3.75	1	0.875	1.875	41330.3	0.875
41304.3	0.875	41311.3	0.875	3.25	0.875	3.25	0.875	1.625	1	41318.3	3	1	0.875	1.875	41330.3	0.875
41304.3	0.875	41311.3	0.875	8.125	0.875	3	0.875	1.5	1	41318.3	3	1	0.875	1.625	41330.3	0.875
41304.3	0.875	41311.3	0.875	3	0.875	2.875	0.875	1	1	41318.3	1.875	1.625	0.875	1.625	41330.3	0.875
41304.3	0.875	41311.3	0.875	6.125	0.875	3.125	0.875	1.625	0.875	41318.3	2.75	1.5	0.875	1.75	41330.3	0.875
41304.3	1.5	41311.3	0.875	2.75	0.875	3.75	0.875	1.625	0.875	41318.3	1.875	1.5	0.875	1.75	41330.3	0.875
41304.3	1.75	41311.3	0.875	2.125	0.875	3.125	0.875	1.5	1.5	41318.3	4	1	0.875	1.875	41330.3	0.875
41304.3	1.75	41311.3	2	2.625	0.875	3.5	1.5	1.5	0.875	41318.3	2.5	1.625	0.875	1.75	41330.3	0.875
41304.3	0.875	41311.3	1.625	2.5	0.875	1.875	1.625	1.5	1.5	41318.3	3.75	1	0.875	1.625	41330.3	0.875
41304.3	1.625	41311.3	0.875	3.25	0.875	1	0.875	1.625	0.875	41318.3	2.5	1.625	0.875	1.75	41330.3	0.875
41304.3	0.875	41311.3	1.625	2.875	0.875	2.125	0.875	1.625	1.5	41318.3	1.5	1	0.875	1.625	41330.3	0.875
41304.3	0.875	41311.3	0.875	2.375	0.875	2.625	0.875	1.75	0.875	41318.3	1.875	1	0.875	1.625	41330.3	0.875
41304.3	1.5	41311.3	1.75	3.5	0.875	1.625	0.875	1.875	1.5	41318.3	1.875	1.625	0.875	1.625	41330.3	0.875
41304.3	1.75	41311.3	0.875	2.875	0.875	2.875	0.875	1.75	0.875	41318.3	1	1.875	0.875	1.875	41330.3	0.875
41304.3	0.875	41311.3	1.5	3	0.875	3.125	0.875	1.625	1.5	41318.3	3	1.5	0.875	1.875	41330.3	0.875
41304.3	0.875	41311.3	0.875	7	0.875	2.625	0.875	2.375	0.875	41318.3	2.5	1	0.875	2.625	41330.3	0.875
41304.3	0.875	41311.3	0.875	6.125	0.875	2.625	0.875	2.125	1.5	41318.3	2.75	1.625	0.875	2.125	41330.3	0.875
41304.3	0.875	41311.3	0.875	2.125	0.875	3.125	0.875	1.875	0.875	41318.3	2.875	1.875	0.875	1.75	41330.3	0.875
41304.3	1.75	41311.3	0.875	1.75	0.875	3	0.875	1.75	1.5	41318.3	2.375	1.5	0.875	1.875	41330.3	0.875
41304.3	0.875	41311.3	0.875	2.375	0.875	3.125	0.875	2.625	0.875	41318.3	2.5	1.75	0.875	2.375	41330.3	0.875
41304.3	1	41311.3	0.875	1.75	0.875	2.375	0.875	2.625	1.5	41318.3	3.5	1.875	0.875	2.25	41330.3	0.875
41304.3	1	41311.3	1.625	1.5	0.875	2.875	0.875	2.625	0.875	41318.3	1	2	0.875	1.75	41330.3	0.875
41304.3	1.625	41311.3	0.875	2.375	0.875	3.25	0.875	2.75	1.5	41318.3	1	1	0.875	1.75	41330.3	0.875
41304.3	1	41311.3	0.875	1	0.875	3	0.875	2.75	0.875	41318.3	2.25	3.25	0.875	1.75	41330.3	0.875
41304.3	1	41311.3	1.75	1	0.875	2.75	0.875	2.5	1.5	41318.3	2.75	2.5	0.875	2.625	41330.3	0.875
41304.3	2.25	41311.3	0.875	1.875	0.875	3.25	0.875	2.5	0.875	41318.3	2.75	1.75	0.875	1.75	41330.3	0.875
41304.3	2.125	41311.3	0.875	2	0.875	3	0.875	2.625	1.5	41318.3	2.375	1.75	0.875	1.625	41330.3	0.875
41304.3	1.75	41311.3	0.875	1.625	0.875	2.875	0.875	1.625	0.875	41318.3	1.625	1.875	0.875	1.75	41330.3	0.875
41304.3	2.25	41311.3	0.875	1.75	0.875	2.75	0.875	1.875	1.5	41318.3	1	1.875	0.875	1.75	41330.3	0.875
41304.3	3.375	41311.3	0.875	1.75	0.875	4	0.875	2.25	1	41318.3	1.625	2.375	0.875	1.75	41330.3	0.875
41304.3	2.875	41311.3	1	1.875	0.875	2	0.875	2.5	1	41318.3	1	1.75	0.875	2.125	41330.3	0.875
41304.3	3.375	41311.3	1	2.375	0.875	2.75	0.875	2.25	1	41318.3	1.75	1	0.875	1.875	41330.3	0.875
41304.3	8.375	41311.3	1	6.125	0.875	3.75	0.875	2.625	1	41318.3	1.625	1.75	0.875	1.625	41330.3	0.875
41304.3	6.375	41311.3	1	3.75	0.875	8.125	0.875	2.875	1	41318.3	2.375	1.875	0.875	1.75	41330.3	0.875
41304.3	7	41311.3	1	5	0.875	3.5	0.875	3.375	1	41318.3	1.875	2	0.875	1.75	41330.3	0.875
41304.3	7	41311.3	1	7	0.875	2.625	0.875	3.125	1	41318.3	2.375	2.875	0.875	2.5	41330.3	0.875
41304.3	2.125	41311.3	0.875	3.25	0.875	3.125	0.875	2.625	1	41318.3	1.75	2.875	0.875	2.25	41330.3	0.875
41304.3	1	41311.3	0.875	4.25	0.875	3.75	0.875	3.125	1	41318.3	1.875	2.25	0.875	2.25	41330.3	0.875
41304.3	1.75	41311.3	0.875	2.875	0.875	3.5	0.875	3.875	1	41318.3	1.625	1.625	0.875	1.5	41330.3	0.875
41304.3	1.5	41311.3	0.875	2.125	0.875	4.625	0.875	8.125	1	41318.3	2.375	2	0.875	1.5	41330.3	0.875
41304.3	1.5	41311.3	1.75	3.5	0.875	3	0.875	3	1	41318.3	2.875	1.875	0.875	1	41330.3	0.875
41304.3	1.5	41311.3	1.625	2.125	0.875	2.875	0.875	9.25	1	41318.3	2.75	1.875	0.875	1	41330.3	0.875
41304.3	1.5	41311.3	1.625	1.75	0.875	3	0.875	3.375	1	41318.3	3.125	1.625	0.875	1.75	41330.3	0.875
41304.3	2.25	41311.3	0.875	2.375	0.875	4.375	0.875	8.375	0.875	41318.3	2.25	1.625	0.875	1.75	41330.3	0.875
41304.3	2.75	41311.3	1.875	3.5	0.875	3.75	0.875	2.5	1.5	41318.3	1.875	1.875	0.875	1.75	41330.3	0.875
41304.3	6.625	41311.3	0.875	1.5	0.875	2.875	0.875	2.125	0.875	41318.3	1.75	1	0.875	1.5	41330.3	0.875
41304.3	2.75	41311.3	1.75	1.375	0.875	2.75	0.875	2.5	1.5	41318.3	1.875	1.875	0.875	1.75	41330.3	0.875
41304.3	2.125	41311.3	0.875	1	0.875	1.75	0.875	1.875	0.875	41318.3	2.125	1.75	0.875	1.625	41330.3	0.875
41304.3	1.5	41311.3	0.875	1	0.875	1.5	0.875	1.625	1.5	41318.3	2.5	1.875	0.875	1.625	41330.3	0.875
41304.3	1.625	41311.3	0.875	1.625	0.875	2.375	0.875	1.875	0.875	41318.3	1.75	1.875	0.875	1.75	41330.3	0.875
41304.3	1.75	41311.3	0.875	1.5	0.875	2.25	0.875	1.625	1.5	41318.3	1.875	2.625	0.875	1.75	41330.3	0.875
41304.3	6.375	41311.3	0.875	1	0.875	3.25	0.875	1.875	0.875	41318.3	1.875	3.125	0.875	1.5	41330.3	0.875
41304.3	8.375	41311.3	0.875	1	0.875	2.875	1.625	1.875	1.5	41318.3	1.75	1.75	0.875	1	41330.3	0.875
41304.3	2.75	41311.3	0.875	1.5	0.875	3.25	1.5	1.625	0.875	41318.3	1.75	2.5	0.875	1.5	41330.3	0.875
41304.3	3.375	41311.3	0.875	1.5	0.875	2.75	0.875	1	1.5	41318.3	1.75	2	0.875	1.625	41330.3	0.875
41304.3	2.125	41311.3	0.875	1.375	0.875	3.25	0.875	1.625	0.875	41318.3	1.875	1.875	0.875	1.625	41330.3	0.875
41304.3	2.75	41311.3	0.875	1	0.875	3	0.875	1.75	1.5	41318.3	1.5	1.875	0.875	1.75	41330.3	0.875
41304.3	3.125	41311.3	0.875	1.5	0.875	2.625	0.875	1.625	0.875	41318.3	1.75	2.25	0.875	1.75	41330.3	0.875
41304.3	6.375	41311.3	0.875	1.625	1.5	2.375	0.875	1.75	1.5	41318.3	1	1.75	0.875	1.625	41330.3	0.875
41304.3	3.125	41311.3	0.875	1.5	0.875	4.375	0.875	1.875	0.875	41318.3	1.625	2	0.875	1.625	41330.3	0.875
41304.3	7.25	41311.3	0.875	2	0.875	3.25	0.875	1	1.5	41318.3	1.625	2.875	0.875	1.75	41330.3	0.875
41304.3	2.125	41311.3	0.875	1.5	0.875	1.875	0.875	1.75	0.875	41318.3	1	1.875	0.875	1.625	41330.3	0.875
41304.3	1.75	41311.3	0.875	1.5	0.875	2.75	1.625	1.875	1.5	41318.3	1.5	1.875	0.875	1.75	41330.3	0.875
41304.3	2.25	41311.3	0.875	1	0.875	1.625	2.625	1.5	0.875	41318.3	1.625	2.375	0.875	1.875	41330.3	0.875
41304.3	2.5	41311.3	0.875	1.625	0.875	1	1.75	1.5	1.5	41318.3	1	2	0.875	1.875	41330.3	0.875
41304.3	1.5	41311.3	0.875	1.75	0.875	1	1.75	1.625	0.875	41318.3	1.625	1.875	0.875	1.75	41330.3	0.875
41304.3	1.875	41311.3	0.875	1.5	0.875	1	1.5	1.875	1.5	41318.3	1.625	1.625	0.875	1.75	41330.3	0.875
41304.3	7.25	41311.3	0.875	1.375	0.875	1.625	1.875	1.5	1	41318.3	1.5	1.75	0.875	1.75	41330.3	0.875
41304.3	3.625	41311.3	0.875	1	1.5	3.25	1.75	1	1	41318.3	1.5	2.375	0.875	1.75	41330.3	0.875
41304.3	3.625	41311.3	0.875	1	0.875	3.5	2	2.5	1	41318.3	1	2.375	0.875	2	41330.3	0.875
41304.3	3.875	41311.3	0.875	1.375	0.875	3	2	1	1	41318.3	1.625	1.875	0.875	1.625	41330.3	0.875
41304.3	3.875	41311.3	0.875	1.75	1.625	4	2.375	1	1	41318.3	1.625	1.625	0.875	1.75	41330.3	0.875
41304.3	3.875	41311.3	0.875	1.75	2	2.625	1.625	1	1	41318.3	1.625	1.875	0.875	1.875	41330.3	0.875
41304.3	4.625	41311.3	0.875	1.375	0.875	7.875	1.5	1.5	1	41318.3	1.875	2	0.875	1.875	41330.3	0.875
41304.3	2.5	41311.3	0.875	1	0.875	3	4.375	1.625	1	41318.3	1.875	1.875	0.875	1.75	41330.3	0.875
41304.3	3	41311.3	0.875	1.625	0.875	2.875	1.75	1	1	41318.3	1.875	1.875	0.875	1.75	41330.3	0.875
41304.3	3.125	41311.3	0.875	1	0.875	3.25	1.5	1	1	41318.3	1.625	1.875	0.875	1.875	41330.3	0.875
41304.3	3	41311.3	0.875	1.625	0.875	3.125	1.5	2.5	1	41318.3	1.625	1.875	0.875	2.625	41330.3	0.875
41304.3	2.625	41311.3	0.875	1.5	0.875	3.75	1.625	1.625	1	41318.3	1.625	1.875	0.875	1.875	41330.3	0.875
41304.3	3.375	41311.3	1.625	1.5	0.875	3	1	1.625	1	41318.3	1.75	1	0.875	2.875	41330.3	0.875
41304.3	3.375	41311.3	0.875	1.5	0.875	2.375	1	1.75	1	41318.3	1.5	1.625	0.875	1.75	41330.3	0.875
41304.3	3.125	41311.3	0.875	1.5	0.875	4	1.5	1.625	0.875	41318.3	1.625	1	0.875	1.75	41330.3	0.875
41304.3	3	41311.3	0.875	1	0.875	8.125	1.5	1.5	1.5	41318.3	1.5	1.625	0.875	2	41330.3	0.875
41304.3	3	41311.3	0.875	1.625	0.875	3.75	1	2.875	0.875	41318.3	1.625	1	0.875	2.625	41330.3	0.875
41304.3	3.375	41311.3	0.875	3.5	1.5	3.25	1.5	1.5	1.75	41318.3	1.625	1	0.875	2.5	41330.3	0.875
41304.3	3.375	41311.3	0.875	3	0.875	2.625	1.625	1.625	0.875	41318.3	1.875	1	0.875	1.5	41330.3	0.875
41304.3	3.625	41311.3	0.875	2	0.875	8.125	1	1.625	1.5	41318.3	1.75	1	0.875	1.5	41330.3	0.875
41304.3	3.125	41311.3	0.875	3.75	0.875	3.25	1.5	1	1.625	41318.3	2.125	1	0.875	1.5	41330.3	0.875
41304.3	3.625	41311.3	0.875	2.125	0.875	2.625	1	1.5	0.875	41318.3	1.625	1.5	0.875	1.5	41330.3	0.875
41304.3	3.875	41311.3	0.875	1	0.875	2.125	1.875	1.625	0.875	41318.3	1.625	1	0.875	1.5	41330.3	0.875
41304.3	3.625	41311.3	0.875	1.5	0.875	4.375	2.5	1.625	1.5	41318.3	1.625	1	0.875	1.5	41330.3	0.875
41304.3	3.375	41311.3	0.875	2.25	0.875	3.5	7.375	2.5	0.875	41318.3	1.625	1.625	0.875	1.5	41330.3	0.875
41304.3	3.375	41311.3	0.875	1.625	0.875	2.125	7.625	1.5	1.5	41318.3	1.625	1.625	0.875	1.625	41330.3	0.875
41304.3	3.625	41311.3	0.875	1.75	0.875	4	1.875	1.5	0.875	41318.3	1.625	1	0.875	1.625	41330.3	0.875
41304.3	7.25	41311.3	0.875	1.5	0.875	8.75	2.75	2.375	1.5	41318.3	1.625	1.5	0.875	1	41330.3	0.875
41304.3	6.375	41311.3	0.875	1.625	0.875	2.75	7.625	3.375	0.875	41318.3	1.875	1	0.875	1.75	41330.3	0.875
41304.3	2.5	41311.3	0.875	1.5	0.875	3.25	3.25	4.125	1.5	41318.3	1.75	1.625	0.875	1.875	41330.3	0.875
41304.3	1.625	41311.3	0.875	1.5	0.875	3	8.25	3.125	0.875	41318.3	1.75	1.625	0.875	1.75	41330.3	0.875
41304.3	1.75	41311.3	0.875	1.75	1.5	3.125	3.875	3.125	1.5	41318.3	1.625	1.75	0.875	1	41330.3	0.875
41304.3	1.75	41311.3	0.875	1.5	0.875	3.125	3.875	3.375	0.875	41318.3	1.625	1.625	0.875	1.625	41330.3	0.875
41304.3	2.75	41311.3	0.875	1.5	0.875	2.125	4.125	3.375	1.5	41318.3	2.75	1.5	0.875	1.5	41330.3	0.875
41304.3	1.625	41311.3	0.875	1.5	0.875	3.125	3.875	1.875	0.875	41318.3	3.125	1.5	0.875	1	41330.3	0.875
41304.3	1	41311.3	0.875	1.375	0.875	3.25	3.25	2.375	1.5	41318.3	3.75	1.5	0.875	1	41330.3	0.875
41304.3	1.75	41311.3	0.875	1	0.875	3.25	2.625	2.5	0.875	41318.3	4	1.625	0.875	1.625	41330.3	0.875
41304.3	1.5	41311.3	0.875	1.625	0.875	3.5	2.75	1	1.5	41318.3	1.875	1	0.875	1.75	41330.3	0.875
41304.3	1	41311.3	0.875	1	0.875	4	1.75	1.625	1	41318.3	1.625	1.5	0.875	1.5	41330.3	0.875
41304.3	1.5	41311.3	0.875	1.5	0.875	3.75	1.75	1.75	1	41318.3	2.75	1.875	0.875	2	41330.3	0.875
41304.3	1	41311.3	0.875	1.5	0.875	3.125	1.75	1.625	1	41318.3	8	1.625	0.875	1.5	41330.3	0.875
41304.3	1	41311.3	0.875	1.375	0.875	2	1.625	1.5	1	41318.3	8	2	0.875	1.5	41330.3	0.875
41304.3	1.5	41311.3	0.875	1.5	0.875	2.625	1	1.625	1	41318.3	4.375	1.875	0.875	1	41330.3	0.875
41304.3	1	41311.3	0.875	1.5	0.875	3	1.625	1	1	41318.3	3.25	1.875	0.875	1.625	41330.3	0.875
41304.3	1.625	41311.3	0.875	1.625	0.875	2	1.75	2.125	1	41318.3	1.75	1.5	0.875	1.625	41330.3	0.875
41304.3	1	41311.3	0.875	1	1.5	2.25	1.75	1.5	1	41318.3	1.875	1	0.875	2.75	41330.3	0.875
41304.3	1	41311.3	0.875	1.625	0.875	3.5	1	1	1	41318.3	1.625	1.5	0.875	1.75	41330.3	0.875
41304.3	1.5	41311.3	0.875	1.5	0.875	3.5	1.5	1.625	1	41318.3	2.125	1.875	0.875	1.625	41330.3	0.875
41304.3	1.5	41311.3	0.875	1	0.875	3.25	1.625	1.5	1	41318.3	4.375	1.625	0.875	1.5	41330.3	0.875
41304.3	1.625	41311.3	0.875	1	0.875	2.25	1.5	1	1	41318.3	1.625	1	0.875	1	41330.3	0.875
41304.4	1.5	41311.4	0.875	1.5	0.875	2.75	1.625	1	1	41318.4	1	1.875	0.875	2	41330.4	0.875
41304.4	1.5	41311.4	0.875	1.5	0.875	4.375	1.75	1.75	1	41318.4	1	1.625	0.875	2.25	41330.4	0.875
41304.4	1.5	41311.4	0.875	1.5	0.875	2.625	1.5	1.625	0.875	41318.4	1	1.875	0.875	1.75	41330.4	0.875
41304.4	1.5	41311.4	0.875	1.375	0.875	4	1.625	1.625	1.5	41318.4	2	1.625	0.875	2.375	41330.4	0.875
41304.4	1.75	41311.4	0.875	1.5	0.875	3.125	1.5	1.625	0.875	41318.4	1.75	1.625	0.875	1.625	41330.4	0.875
41304.4	1.625	41311.4	0.875	1.5	0.875	2	1.75	1.625	1.5	41318.4	1.625	1.625	0.875	1.625	41330.4	0.875
41304.4	1.625	41311.4	0.875	1	0.875	2.625	1	1.75	0.875	41318.4	1	1.875	0.875	1.75	41330.4	0.875
41304.4	1.5	41311.4	0.875	1.5	0.875	2.125	1.625	1.625	1.5	41318.4	2.5	1.875	0.875	1.875	41330.4	0.875
41304.4	1.5	41311.4	0.875	1.5	0.875	3.75	1.75	1.625	0.875	41318.4	1.625	2.25	0.875	1.5	41330.4	0.875
41304.4	1.5	41311.4	0.875	2	0.875	2.375	3	1.5	1.5	41318.4	1.5	1.875	0.875	1.5	41330.4	0.875
41304.4	1.5	41311.4	0.875	1.5	0.875	1.625	3	1	0.875	41318.4	1.625	1.625	0.875	1	41330.4	0.875
41304.4	1.625	41311.4	0.875	1.5	0.875	2.375	2.75	2.25	1.5	41318.4	1.5	1.875	0.875	1.5	41330.4	0.875
41304.4	1.5	41311.4	0.875	1.5	0.875	9.875	2.5	1.5	0.875	41318.4	1.5	1.625	0.875	1	41330.4	0.875
41304.4	1.5	41311.4	0.875	1.5	0.875	2.75	1.625	1.625	1.5	41318.4	1.5	1.5	0.875	1.75	41330.4	0.875
41304.4	1	41311.4	0.875	1.5	0.875	1.625	1	1.625	0.875	41318.4	1.625	1.625	0.875	1.625	41330.4	0.875
41304.4	1.625	41311.4	0.875	1	0.875	2	1.5	1.75	1.5	41318.4	1.875	2.375	0.875	1.875	41330.4	0.875
41304.4	1.625	41311.4	0.875	1.625	0.875	2.375	1	1.625	0.875	41318.4	1	1.625	0.875	2	41330.4	0.875
41304.4	1.5	41311.4	0.875	1.5	1.625	1.875	1.875	1.625	1.5	41318.4	2.5	1.5	0.875	1.75	41330.4	0.875
41304.4	2.125	41311.4	0.875	1.625	1.625	1.5	3.25	1.5	0.875	41318.4	1.75	1.75	0.875	1.75	41330.4	0.875
41304.4	2.5	41311.4	0.875	1	0.875	1.5	3.5	1	1.5	41318.4	1.625	1.75	0.875	1.625	41330.4	0.875
41304.4	1.875	41311.4	0.875	1.5	0.875	1	3.5	1.625	0.875	41318.4	3.25	2	0.875	1.875	41330.4	0.875
41304.4	1.5	41311.4	0.875	1.5	0.875	1	4.125	1	1.5	41318.4	3.5	1.75	0.875	2.875	41330.4	0.875
41304.4	1.5	41311.4	0.875	1	0.875	1	3.875	1.5	0.875	41318.4	2.25	2.5	0.875	3.125	41330.4	0.875
41304.4	1.625	41311.4	0.875	1.75	0.875	1	2.375	1.5	1.5	41318.4	1.625	1.5	0.875	2.875	41330.4	0.875
41304.4	1.625	41311.4	0.875	1.625	0.875	1	2.875	1.625	0.875	41318.4	1	1.625	0.875	2.375	41330.4	0.875
41304.4	1.5	41311.4	0.875	1.5	0.875	1.625	2.75	1.5	1.5	41318.4	1.5	1.75	0.875	2	41330.4	0.875
41304.4	1.5	41311.4	1.5	1.625	0.875	2.625	3.125	1.5	1	41318.4	1.5	1.875	0.875	2.375	41330.4	0.875
41304.4	1.5	41311.4	1.75	1.625	0.875	2.25	2.375	1	1	41318.4	1.625	1.625	0.875	1.75	41330.4	0.875
41304.4	1.5	41311.4	0.875	1.875	0.875	2.375	3.5	1.5	1	41318.4	1.625	2	0.875	1.875	41330.4	0.875
41304.4	1.625	41311.4	0.875	1.5	0.875	2.75	3.875	1.5	1	41318.4	1.5	1.625	0.875	2.125	41330.4	0.875
41304.4	1.5	41311.4	0.875	1.5	0.875	3.5	3.875	1.625	1	41318.4	1.875	1.625	0.875	1.75	41330.4	0.875
41304.4	1.5	41311.4	0.875	1.625	0.875	3.125	3.5	1.5	1	41318.4	1.625	1.75	0.875	1.5	41330.4	0.875
41304.4	1	41311.4	0.875	1.75	0.875	3.75	3.25	1.625	1	41318.4	1.75	1	0.875	1.5	41330.4	0.875
41304.4	1.5	41311.4	0.875	1.75	0.875	3.25	3.125	1.875	1	41318.4	1.625	1.875	0.875	2.75	41330.4	0.875
41304.4	1.625	41311.4	0.875	1.75	1.75	1.875	4.375	3.125	1	41318.4	1.875	1	0.875	2.625	41330.4	0.875
41304.4	1.5	41311.4	0.875	1.75	0.875	3	2.875	3	1	41318.4	1.625	1.625	0.875	2.5	41330.4	0.875
41304.4	1.5	41311.4	0.875	1.75	0.875	1.875	3.25	7.25	1	41318.4	1.625	1.75	0.875	3.25	41330.4	0.875
41304.4	1.625	41311.4	0.875	3	0.875	2.125	2.75	11.125	1	41318.4	1.625	1	0.875	2	41330.4	0.875
41304.4	1.5	41311.4	0.875	5.25	0.875	2.625	3.25	3.875	1	41318.4	1.75	1	0.875	1.875	41330.4	0.875
41304.4	1.5	41311.4	0.875	2.75	0.875	2.25	2.375	7.25	1	41318.4	1	1.75	0.875	1.5	41330.4	0.875
41304.4	1	41311.4	0.875	2.625	0.875	2.375	7.375	2.75	0.875	41318.4	1.625	1.625	0.875	2.125	41330.4	0.875
41304.4	1	41311.4	0.875	2.5	0.875	2	2.5	3.125	1.5	41318.4	1.875	1	0.875	2.625	41330.4	0.875
41304.4	1.75	41311.4	0.875	1.75	0.875	2.25	2.375	3	0.875	41318.4	1.625	1.875	0.875	3.25	41330.4	0.875
41304.4	1.75	41311.4	0.875	1.5	0.875	2.75	1.875	3.125	1.5	41318.4	1.625	1.875	0.875	3.125	41330.4	0.875
41304.4	1.5	41311.4	0.875	1.75	0.875	2.875	1.625	3.125	0.875	41318.4	1.5	1.5	0.875	2.75	41330.4	0.875
41304.4	1.75	41311.4	0.875	1.75	0.875	3.75	1.875	3.875	1.5	41318.4	1.75	1	0.875	3.5	41330.4	0.875
41304.4	1	41311.4	0.875	1.75	0.875	2.25	1.875	2.75	0.875	41318.4	1.625	1.5	0.875	2.75	41330.4	0.875
41304.4	1.875	41311.4	1.625	2.625	0.875	2.25	2	2.75	1.5	41318.4	1.625	1	0.875	4	41330.4	0.875
41304.4	1.625	41311.4	0.875	1.625	1.625	2.25	2.125	2.75	0.875	41318.4	1.625	1.5	0.875	3.125	41330.4	0.875
41304.4	1.625	41311.4	0.875	1.625	1.875	3.5	2	2.375	1.5	41318.4	2.375	1.625	0.875	1.5	41330.4	0.875
41304.4	1.5	41311.4	0.875	1.625	0.875	3.125	1.75	8.75	0.875	41318.4	1.75	1	0.875	2.125	41330.4	0.875
41304.4	1.75	41311.4	1.625	1.75	0.875	1.5	1.75	7.875	1.5	41318.4	3.125	1	0.875	2.375	41330.4	0.875
41304.4	1.75	41311.4	0.875	1.75	0.875	2.625	2.625	2.125	0.875	41318.4	3.25	1.75	0.875	3.125	41330.4	0.875
41304.4	1.625	41311.4	0.875	1	0.875	4	1	2.25	1.5	41318.4	1.75	1.75	0.875	1.875	41330.4	0.875
41304.4	1.5	41311.4	0.875	1.875	1.5	1.875	1.75	1.875	0.875	41318.4	1.5	1.75	0.875	1.5	41330.4	0.875
41304.4	2.375	41311.4	0.875	1.75	0.875	1.875	1.875	3.375	1.5	41318.4	2.375	1	0.875	1.75	41330.4	0.875
41304.4	1.5	41311.4	0.875	1	0.875	3.125	1.875	3.125	0.875	41318.4	1	1.5	0.875	2.25	41330.4	0.875
41304.4	1.5	41311.4	0.875	1.625	0.875	3.125	1.75	3.125	1.5	41318.4	1	1.625	0.875	1.5	41330.4	0.875
41304.4	1	41311.4	0.875	1.5	0.875	1.875	2.875	2.375	0.875	41318.4	1.5	1.75	0.875	1.75	41330.4	0.875
41304.4	1.5	41311.4	0.875	1.75	0.875	3.25	4.125	1.625	1.5	41318.4	1.625	1	0.875	1.5	41330.4	0.875
41304.4	2.625	41311.4	0.875	1.625	0.875	2.625	2.5	2.375	0.875	41318.4	1	1.625	0.875	2.375	41330.4	0.875
41304.4	1.625	41311.4	0.875	1.625	0.875	3	3.25	3	1.5	41318.4	1.75	1.5	0.875	1.75	41330.4	0.875
41304.4	1.5	41311.4	0.875	1.5	1.625	2.75	3.25	3.375	0.875	41318.4	1.5	1.75	0.875	1.875	41330.4	0.875
41304.4	1.5	41311.4	0.875	1.5	1.5	3.25	3	3.625	1.5	41318.4	1.875	1.5	0.875	1.875	41330.4	0.875
41304.4	2.125	41311.4	0.875	1	1.5	3.25	3.5	3.375	1	41318.4	2	1.625	0.875	1.625	41330.4	0.875
41304.4	2.375	41311.4	0.875	1.5	0.875	3.25	1.875	3	1	41318.4	1.875	1	0.875	1.5	41330.4	0.875
41304.4	1	41311.4	0.875	1.75	0.875	3.125	2.375	3.875	1	41318.4	4.375	1.75	0.875	1.75	41330.4	0.875
41304.4	1.625	41311.4	0.875	1.625	0.875	2.875	1.75	2.875	1	41318.4	3.5	1	0.875	3.25	41330.4	0.875
41304.4	1.5	41311.4	0.875	2	0.875	3	1.625	4.125	1	41318.4	2.375	1	0.875	2.75	41330.4	0.875
41304.4	1.75	41311.4	1.625	2	0.875	4	1.625	8.375	1	41318.4	2.75	1	0.875	1.5	41330.4	0.875
41304.4	1.5	41311.4	0.875	2.25	0.875	3.5	1.75	2.625	1	41318.4	2.875	1	0.875	1.875	41330.4	0.875
41304.4	1.5	41311.4	2.375	1.5	0.875	3.25	1.75	2.875	1	41318.4	1.625	1	0.875	1.625	41330.4	0.875
41304.4	1	41311.4	1.625	1.875	1.5	9.25	1.75	3.375	1	41318.4	1.5	1	0.875	1.5	41330.4	0.875
41304.4	1.5	41311.4	0.875	3.25	0.875	2.75	1.75	3.375	1	41318.4	3.25	1.5	0.875	1.875	41330.4	0.875
41304.4	1	41311.4	0.875	3.25	0.875	2.125	1.625	2.75	1	41318.4	2.125	2	0.875	1.625	41330.4	0.875
41304.4	1.75	41311.4	0.875	2.375	0.875	2.75	1.625	2.625	1	41318.4	1.75	4.25	0.875	1.5	41330.4	0.875
41304.4	1.625	41311.4	0.875	2.5	1	3.5	1.75	3.625	1	41318.4	1	3.875	0.875	1.5	41330.4	0.875
41304.4	1.625	41311.4	1.75	2.75	1	2.75	1.625	2.875	1	41318.4	1.75	2.875	0.875	2.75	41330.4	0.875
41304.4	1.75	41311.4	0.875	2.75	1	1.875	1.75	1.625	0.875	41318.4	1.625	2.375	0.875	2.375	41330.4	0.875
41304.4	2.25	41311.4	0.875	2.25	1	1.625	1.75	1	1.5	41318.4	1.625	2.875	0.875	3.125	41330.4	0.875
41304.4	1.5	41311.4	0.875	2.5	1	1.75	1.75	1	0.875	41318.4	1.625	3.125	0.875	2.75	41330.4	0.875
41304.4	1.5	41311.4	1.625	5.5	1	1.75	1.625	1	1.5	41318.4	1.625	4.875	0.875	2.75	41330.4	0.875
41304.4	1.75	41311.4	0.875	3	1	1.625	1.75	1	0.875	41318.4	1.75	3.875	0.875	2.75	41330.4	0.875
41304.4	1.75	41311.4	0.875	1.625	0.875	1.625	1.625	1	1.5	41318.4	1.625	3.875	0.875	1.75	41330.4	0.875
41304.4	1.75	41311.4	0.875	1.625	0.875	2.125	1.5	1	0.875	41318.4	1.625	3.5	0.875	1.5	41330.4	0.875
41304.4	1.5	41311.4	0.875	2.5	0.875	1.875	1.875	1	1.5	41318.4	1.75	1.75	0.875	1.625	41330.4	0.875
41304.4	1.625	41311.4	1.625	3.5	0.875	2	3	1	0.875	41318.4	1.625	1.75	0.875	1.625	41330.4	0.875
41304.4	1.75	41311.4	0.875	1.375	0.875	1.875	1.875	1.625	1.5	41318.4	1.625	1.75	0.875	1.625	41330.4	0.875
41304.4	1.5	41311.4	0.875	1	0.875	2.25	1.875	1	0.875	41318.4	1.5	1.75	0.875	1.625	41330.4	0.875
41304.4	1.5	41311.4	1.625	1.75	0.875	1	1.625	1	1.5	41318.4	3.125	1.75	0.875	2	41330.4	0.875
41304.4	1.5	41311.4	1.75	1.75	0.875	1.5	1.625	1	0.875	41318.4	2	1.625	0.875	1.5	41330.4	0.875
41304.4	2	41311.4	1.5	1.75	1.5	1.75	1.625	1	1.5	41318.4	1	1.5	0.875	1	41330.4	0.875
41304.4	1.625	41311.4	1.625	1.75	1.5	2.375	1.875	1	0.875	41318.4	2	1	0.875	1.625	41330.4	0.875
41304.4	2.25	41311.4	1	2.375	0.875	1.75	1.75	1.5	1.5	41318.4	3.5	2.25	0.875	1.5	41330.4	0.875
41304.4	2	41311.4	1.625	2.375	1.5	1.625	1.75	1	0.875	41318.4	1.875	1.625	0.875	1.625	41330.4	0.875
41304.4	1.625	41311.4	1	1.75	0.875	2.625	1.625	1	1.5	41318.4	2	1.625	0.875	1.625	41330.4	0.875
41304.4	1.75	41311.4	1.875	1.625	0.875	3.125	1.75	1	0.875	41318.4	1.625	1.625	0.875	1.5	41330.4	0.875
41304.4	1.5	41311.4	1.5	1.5	0.875	1.625	1.875	1	1.5	41318.4	1.875	1.75	0.875	1.5	41330.4	0.875
41304.4	1.75	41311.4	1.625	1.625	0.875	2.375	2.375	1	0.875	41318.4	1.625	1.75	0.875	1.5	41330.4	0.875
41304.4	1.625	41311.4	1.625	1.75	0.875	2.625	3.875	1	1.5	41318.4	2.5	1.875	0.875	1	41330.4	0.875
41304.4	1.5	41311.4	1.625	1.375	0.875	3	3.125	1.5	0.875	41318.4	1.5	1	0.875	1	41330.4	0.875
41304.4	1.5	41311.4	1.625	1.5	0.875	2.125	3.25	1	1.5	41318.4	1.625	1.75	0.875	1	41330.4	0.875
41304.4	1.625	41311.4	1.625	1.625	0.875	2.25	2.625	1.5	1	41318.4	1.5	1.625	0.875	1	41330.4	0.875
41304.4	1.5	41311.4	1	1.5	0.875	2.625	1.75	1	1	41318.4	1.5	1.625	0.875	1.5	41330.4	0.875
41304.4	1	41311.4	1.875	1.75	0.875	2.875	1.625	1.625	1	41318.4	1.625	2.375	0.875	1	41330.4	0.875
41304.4	1.625	41311.4	1	1.5	0.875	1.875	1	2.5	1	41318.4	1.875	3	0.875	1	41330.4	0.875
41304.4	1.5	41311.4	1	1.625	0.875	2.875	1.5	3	1	41318.4	1.875	1	0.875	1	41330.4	0.875
41304.4	2.25	41311.4	1.5	1.375	0.875	3.25	1.625	3.125	1	41318.4	1.625	1.75	0.875	1.5	41330.4	0.875
41304.4	2	41311.4	2.125	1.375	1.5	1.75	1.625	2.625	1	41318.4	1.625	1.75	0.875	1	41330.4	0.875
41304.4	1.75	41311.4	3.5	1.75	0.875	1.75	2.125	1.625	1	41318.4	1.5	1.875	0.875	1	41330.4	0.875
41304.4	1.625	41311.4	2.5	1	0.875	1.625	1.5	2.625	1	41318.4	1.75	1.625	0.875	1	41330.4	0.875
41304.4	1.625	41311.4	3.25	1.625	0.875	1.625	1.625	2.375	1	41318.4	1	1	0.875	1.625	41330.4	0.875
41304.4	1	41311.4	2.25	1.5	0.875	1.625	1	2.125	1	41318.4	1.625	1	0.875	2.625	41330.4	0.875
41304.4	1	41311.4	2.25	1.5	1.5	1.625	2.875	2.25	1	41318.4	1.75	1	0.875	1.875	41330.4	0.875
41304.4	1	41311.4	1.875	1.375	0.875	1	3	2.5	1	41318.4	1.625	1.625	0.875	1.875	41330.4	0.875
41304.4	1	41311.4	1.75	1.5	0.875	1.5	2.875	1.625	1	41318.4	1.75	1.625	0.875	1	41330.4	0.875
41304.4	1	41311.4	1.875	1.5	0.875	1.625	3.25	2.5	0.875	41318.4	1.5	1.625	0.875	1.875	41330.4	0.875
41304.4	1	41311.4	2.75	2.25	0.875	1.5	3	1.5	1.5	41318.4	1.625	1	0.875	1.75	41330.4	0.875
41304.4	1	41311.4	2.75	1.625	0.875	2.375	2.75	1	0.875	41318.4	1	1	0.875	1.625	41330.4	0.875
41304.4	1	41311.4	3.25	1.625	0.875	1.875	2.875	1.75	1.5	41318.4	1.75	1	0.875	1.5	41330.4	0.875
41304.4	1	41311.4	3.75	2.5	0.875	1.875	2.75	1.875	0.875	41318.4	1.625	1.75	0.875	1.5	41330.4	0.875
41304.4	1.625	41311.4	2.5	1.375	0.875	2.625	2.5	1.625	1.5	41318.4	1.75	1.5	0.875	1.5	41330.4	0.875
41304.4	1.625	41311.4	2.5	1.5	0.875	1.875	1.875	2.375	0.875	41318.4	1.75	1	0.875	1.5	41330.4	0.875
41304.4	1.5	41311.4	2.125	1.375	0.875	1.875	2.75	1.875	1.5	41318.4	2.125	1	0.875	1.5	41330.4	0.875
41304.4	1.625	41311.4	2.75	1.625	0.875	3.5	2.75	2.125	0.875	41318.4	1.875	1	0.875	1.875	41330.4	0.875
41304.4	1.5	41311.4	2.5	1.5	0.875	3.125	1.5	1.75	1.5	41318.4	1.625	1.875	0.875	2.375	41330.4	0.875
41304.4	1	41311.4	3.5	1.5	0.875	3.25	4.125	2.625	0.875	41318.4	1.75	1.875	0.875	1.5	41330.4	0.875
41304.4	1.5	41311.4	1.875	1.5	0.875	1.75	3.125	1.75	1.5	41318.4	1.875	1	0.875	1.75	41330.4	0.875
41304.4	1.5	41311.4	3.5	1.375	0.875	1.875	2.625	1.625	0.875	41318.4	1.875	1.625	0.875	2	41330.4	0.875
41304.4	1	41311.4	4.375	2.375	2	1.625	2.5	1.875	1.5	41318.4	2.75	1	0.875	1.5	41330.4	0.875
41304.4	2.5	41311.4	4	1.875	0.875	1.625	1.75	1.625	0.875	41318.4	1.875	1.625	0.875	1.75	41330.4	0.875
41304.4	2.25	41311.4	3.25	1.75	0.875	3.125	1.5	1.625	1.5	41318.4	8	1.625	0.875	2.75	41330.4	0.875
41304.4	1.5	41311.4	2.875	1.75	0.875	2.75	1.625	1.625	0.875	41318.4	2	1	0.875	2.625	41330.4	0.875
41304.4	1.5	41311.4	1.75	1.5	0.875	2.25	1.75	1.625	1.5	41318.4	1.5	1	0.875	2.625	41330.4	0.875
41304.4	3.125	41311.4	2.375	1	0.875	1.625	3.125	2.5	0.875	41318.4	1.625	1	0.875	2	41330.4	0.875
41304.4	2.5	41311.4	1	1.5	0.875	1.75	7.875	1.875	1.5	41318.4	1.75	1	0.875	1.5	41330.4	0.875
41304.4	2.5	41311.4	1.75	1	0.875	1.625	7.375	2.5	0.875	41318.4	1	1.5	0.875	2.75	41330.4	0.875
41304.4	3.125	41311.4	3.25	1.375	0.875	2.25	7.875	1.875	1.5	41318.4	1.625	2	0.875	1.875	41330.4	0.875
41304.4	1.875	41311.4	3	1.5	0.875	2.875	1.875	1.5	0.875	41318.4	1.75	3	0.875	2.875	41330.4	0.875
41304.4	1.625	41311.4	2.25	1	0.875	4.375	1.875	2.125	1.5	41318.4	1	1.75	0.875	1.875	41330.4	0.875
41304.4	1.75	41311.4	2.375	1	0.875	3.125	1	1.625	1	41318.4	1.875	1	0.875	1.875	41330.4	0.875
41304.4	1.875	41311.4	1.875	1.625	0.875	3	1	1.625	1	41318.4	1.625	1.5	0.875	1.625	41330.4	0.875
41304.4	2	41311.4	1.5	1.375	0.875	3.125	1	1.875	1	41318.4	1.625	1.625	0.875	1.625	41330.4	0.875
41304.4	1.5	41311.4	1.5	1.375	0.875	2.625	1	1.625	1	41318.4	1.5	1.875	0.875	2.375	41330.4	0.875
41304.4	1.625	41311.4	1.625	1.625	0.875	2.875	2.875	1.75	1	41318.4	1.625	1.625	0.875	1.625	41330.4	0.875
41304.4	1.875	41311.4	1.625	1.625	0.875	3.25	2.375	2.25	1	41318.4	1.625	1.75	0.875	1.75	41330.4	0.875
41304.4	1.625	41311.4	1.625	1.625	0.875	2.375	7.125	2.75	1	41318.4	1.75	2.625	0.875	1.625	41330.4	0.875
41304.4	1.5	41311.4	1.625	1.5	0.875	3.125	3.125	1.875	1	41318.4	1.875	2.5	0.875	1.5	41330.4	0.875
41304.4	1.5	41311.4	1.875	1.625	0.875	2.125	7.375	2.5	1	41318.4	1	1.875	0.875	2.125	41330.4	0.875
41304.4	1	41311.4	1.875	1.5	0.875	3.125	1.875	1.875	1	41318.4	1.625	1.875	0.875	2.375	41330.4	0.875
41304.4	1	41311.4	1.875	1.5	0.875	2.875	1.75	1.875	1	41318.4	1	1.75	0.875	1.875	41330.4	0.875
41304.4	1	41311.4	1.75	1.5	0.875	1.625	2.75	1.75	1	41318.4	1	2.625	0.875	1.875	41330.4	0.875
41304.4	1.5	41311.4	1.625	1.5	0.875	2	3.5	1.5	1	41318.4	2.5	1.875	0.875	1.625	41330.4	0.875
41304.4	1.5	41311.4	1.625	1.5	0.875	1.875	4.125	1.5	1	41318.4	3.5	1.625	0.875	1.5	41330.4	0.875
41304.4	1	41311.4	1	1.75	0.875	2.625	7.625	1.625	0.875	41318.4	2.25	1.875	0.875	1.625	41330.4	0.875
41304.4	1	41311.4	1.625	1.5	0.875	3	3.5	1.875	1.5	41318.4	2.375	2.25	0.875	1.75	41330.4	0.875
41304.4	1	41311.4	1.5	1.375	0.875	3.5	3.125	1.75	0.875	41318.4	1.875	2	0.875	1.5	41330.4	0.875
41304.4	1.5	41311.4	1.5	1	1.5	3.5	3.5	1.875	1.5	41318.4	1.625	2.25	0.875	1	41330.4	0.875
41304.4	1.5	41311.4	1	1.5	0.875	3.5	7.125	1.875	0.875	41318.4	1.75	2.5	0.875	2.125	41330.4	0.875
41304.4	1.5	41311.4	1	1	0.875	2.625	3.5	1.75	1.5	41318.4	1.875	3.125	0.875	2.25	41330.4	0.875
41304.4	2.25	41311.4	2.125	1	1.75	2.875	1.625	1.75	0.875	41318.4	1.625	3.25	0.875	2.125	41330.4	0.875
41304.4	2	41311.4	3.25	1.625	0.875	2	2.375	1.5	1.5	41318.4	1.875	3.5	0.875	1.5	41330.4	0.875
41304.4	1.5	41311.4	3	2	0.875	3.25	2	1.625	0.875	41318.4	1.625	2.5	0.875	1	41330.4	0.875
41304.4	1.5	41311.4	3.125	2.875	0.875	2.375	1.625	1.875	1.5	41318.4	2.25	2.25	0.875	1.625	41330.4	0.875
41304.4	1	41311.4	3.5	1.625	0.875	2.875	1.5	1.75	0.875	41318.4	3.5	2.625	0.875	1.75	41330.4	0.875
41304.4	1.5	41311.4	3.5	1.5	1.5	2	1.625	1.625	1.5	41318.4	2.75	3.125	0.875	1.5	41330.4	0.875
41304.4	1.5	41311.4	3.125	2	0.875	2	1.625	1.875	0.875	41318.4	2	2	0.875	1.75	41330.4	0.875
41304.4	1.5	41311.4	3.25	2	0.875	3.125	1	1.875	1.5	41318.4	1.75	2.875	0.875	1	41330.4	0.875
41304.4	1.625	41311.4	4.375	1.875	0.875	2.625	1	1.75	0.875	41318.4	1.625	2.625	0.875	1.75	41330.4	0.875
41304.4	1.5	41311.4	4	2.25	0.875	2.625	1.875	1.75	1.5	41318.4	1.625	1.875	0.875	2.875	41330.4	0.875
41304.4	1.625	41311.4	3.5	1	0.875	2	2.5	2.125	0.875	41318.4	1.875	2.5	0.875	3.25	41330.4	0.875
41304.4	1	41311.4	3.75	1.75	0.875	2.375	3	1.875	1.5	41318.4	1.625	2	0.875	2.875	41330.4	0.875
41304.4	1	41311.4	4.625	1.625	0.875	1.875	1.625	1.875	0.875	41318.4	1.625	1.75	0.875	1.875	41330.4	0.875
41304.4	1.5	41311.4	3.25	1.5	0.875	3.25	2.625	1.625	1.5	41318.4	1	1.875	0.875	2.75	41330.4	0.875
41304.4	1.625	41311.4	7.75	1.625	0.875	3.125	1.75	1.875	0.875	41318.4	3.125	1.875	0.875	2.875	41330.4	0.875
41304.4	1.625	41311.4	3.5	1.75	0.875	2.875	1.625	2.5	1.5	41318.4	3.75	3.125	0.875	2.875	41330.4	0.875
41304.4	1.5	41311.4	8	1.5	0.875	3.25	7.125	2.375	0.875	41318.4	3	3.5	0.875	3.125	41330.4	0.875
41304.4	1.5	41311.4	3.75	1.625	0.875	3.25	4.125	1.625	1.5	41318.4	3	2.875	0.875	3.25	41330.4	0.875
41304.4	1.5	41311.4	3.5	1.625	0.875	3.5	2.75	1.625	1	41318.4	1.75	1	0.875	2.875	41330.4	0.875
41304.4	1.625	41311.4	1.875	2.875	0.875	3.5	3.5	1.5	1	41318.4	2.75	1.625	0.875	3.25	41330.4	0.875
41304.4	1.5	41311.4	8.875	1.75	0.875	3.75	4.875	1.875	1	41318.4	3.25	1.75	0.875	3.25	41330.4	0.875
41304.4	1	41311.4	3.5	1.5	0.875	2.875	4.875	1.75	1	41318.4	2.75	3	0.875	10.125	41330.4	0.875
41304.4	1.5	41311.4	3.125	1.5	0.875	3.25	3	1.875	1	41318.4	1.875	2.5	0.875	2.75	41330.4	0.875
41304.4	1.875	41311.4	4.375	1.75	0.875	2	7.625	1.75	1	41318.4	1.875	3.5	0.875	2	41330.4	0.875
41304.4	1.75	41311.4	3.5	1.625	0.875	3.125	3.25	1.625	1	41318.4	1.875	3	0.875	3.125	41330.4	0.875
41304.4	2.75	41311.4	4.625	3	0.875	2.75	1.875	1.625	1	41318.4	1	2.5	0.875	3.125	41330.4	0.875
41304.4	1.5	41311.4	4.375	2.625	1.625	2.75	1.5	1.5	1	41318.4	1.75	2.5	0.875	3.25	41330.4	0.875
41304.4	1.625	41311.4	4	1.5	1.5	2.875	1	1.75	1	41318.4	1.625	2	0.875	3.75	41330.4	0.875
41304.4	1.5	41311.4	3.75	3.25	1.5	2.875	1.5	1.75	1	41318.4	1	2.875	0.875	2.75	41330.4	0.875
41304.4	1.5	41311.4	4.625	7.375	1.625	4.375	1.625	1.75	1	41318.4	1.875	2	0.875	2.625	41330.4	0.875
41304.4	1	41311.4	6.625	3.25	1.625	3.125	2	1.875	1	41318.4	1.625	2.875	0.875	3.25	41330.4	0.875
41304.4	1	41311.4	4.875	2.75	2.25	3.75	7.125	1.75	1	41318.4	1	2.625	0.875	3.125	41330.4	0.875
41304.4	1.5	41311.4	3.5	1.5	3	3.75	7.625	1.75	0.875	41318.4	1.625	2	0.875	4	41330.4	0.875
41304.4	1	41311.4	4.375	1.75	2.375	3	3.5	1.5	1.5	41318.4	1.75	3	0.875	2.625	41330.4	0.875
41304.4	1	41311.4	3.5	2.125	1.625	1.875	2.125	1.75	0.875	41318.4	2.375	3.875	0.875	2.125	41330.4	0.875
41304.4	1.625	41311.4	4.375	2.25	1.5	7.875	2.75	2.375	1.5	41318.4	2.25	3.875	0.875	2.875	41330.4	0.875
41304.4	1	41311.4	3.5	1.625	1.5	2.625	2.5	1.625	0.875	41318.4	1.75	2.625	0.875	1.875	41330.4	0.875
41304.4	1.5	41311.4	3.75	1.5	1.625	2.875	3.125	1.5	1.5	41318.4	1.875	2	0.875	1.875	41330.4	0.875
41304.4	1.5	41311.4	3.5	1.625	1.625	2.875	3.125	1.875	0.875	41318.4	2	2.25	0.875	2.5	41330.4	0.875
41304.4	1	41311.4	4.625	1.375	1.625	2.375	2.75	1.5	1.5	41318.4	1.625	1	0.875	2.25	41330.4	0.875
41304.4	1	41311.4	3.75	2.375	1.75	3.25	2.125	1	0.875	41318.4	1.5	3	0.875	2	41330.4	0.875
41304.4	1.625	41311.4	3.75	2.375	1.75	3.5	3.875	1.75	1.5	41318.4	1.625	3.125	0.875	2.5	41330.4	0.875
41304.4	1.5	41311.4	5.5	1.75	1	7.875	2	1.5	0.875	41318.4	1	2	0.875	2.75	41330.4	0.875
41304.4	1.625	41311.4	4.375	1.625	1.875	3.75	3	1.5	1.5	41318.4	1.75	2	0.875	2.125	41330.4	0.875
41304.4	2.125	41311.4	6.375	1.625	1.5	3.25	3.5	1.5	0.875	41318.4	1.875	1.625	0.875	2.25	41330.4	0.875
41304.4	1.875	41311.4	9.25	1.5	1.75	8.5	2.625	1.625	1.5	41318.4	1.875	1.625	0.875	2.625	41330.4	0.875
41304.4	1.75	41311.4	3.5	1.5	1.625	3.25	2.5	1.75	0.875	41318.4	3	1.625	0.875	2	41330.4	0.875
41304.4	2	41311.4	3.125	1.5	1.75	2.75	2.5	1.625	1.5	41318.4	2	1	0.875	2.75	41330.4	0.875
41304.4	1.875	41311.4	3.5	1	1.5	3.125	2.125	1.875	0.875	41318.4	1.75	1.5	0.875	2.875	41330.4	0.875
41304.4	1.875	41311.4	3.125	1.5	2.125	7.875	2.5	1.875	1.5	41318.4	1.75	1	0.875	1.625	41330.4	0.875
41304.4	1.875	41311.4	4	1.75	1.75	2.375	2.125	2.125	0.875	41318.4	1.875	1.5	0.875	2.875	41330.4	0.875
41304.4	1.5	41311.4	3.75	1.5	2.25	2.125	3.25	1	1.5	41318.4	1.75	1	0.875	2.625	41330.4	0.875
41304.4	1.75	41311.4	3.5	1.5	2.25	2.375	2.75	1.5	0.875	41318.4	1.5	1.875	0.875	1.5	41330.4	0.875
41304.4	1.75	41311.4	4.875	1.5	2.25	3.125	1.75	1.75	1.5	41318.4	1.75	2.375	0.875	1.875	41330.4	0.875
41304.4	1.75	41311.4	5.75	1.875	2.375	2.875	1.75	1.75	0.875	41318.4	1	2.25	0.875	2	41330.4	0.875
41304.4	1.75	41311.4	3.75	1.625	2.375	1.875	1.625	2.375	1.5	41318.4	1.625	1	0.875	2	41330.4	0.875
41304.4	2.125	41311.4	3.75	2.875	3.125	1.75	1.75	1.625	1	41318.4	1.5	1.625	0.875	1.875	41330.4	0.875
41304.4	1.5	41311.4	2.875	2.875	2.75	2.75	1.875	1.875	1	41318.4	1.625	1.75	0.875	1.5	41330.4	0.875
41304.4	2	41311.4	1.875	1.625	3	3.5	2.125	1.625	1	41318.4	1.5	1.625	0.875	2.5	41330.4	0.875
41304.4	1.75	41311.4	6.125	1.875	2.125	2.375	1.75	1.75	1	41318.4	1.5	1.5	0.875	1.875	41330.4	0.875
41304.4	1.5	41311.4	2.5	2.125	2	7.875	1.625	1.875	1	41318.4	1.75	1.625	0.875	1.5	41330.4	0.875
41304.4	1.625	41311.4	2	1.625	2	3.25	1	2.5	1	41318.4	1.875	1.5	0.875	1.625	41330.4	0.875
41304.4	1.5	41311.4	1.5	1.5	3.375	2.75	1.5	2.625	1	41318.4	3.5	1.625	0.875	2.625	41330.4	0.875
41304.4	1.5	41311.4	1.625	2.375	2.5	2.875	2.5	2.25	1	41318.4	1.875	1.75	0.875	3.125	41330.4	0.875
41304.4	1	41311.4	1	1.75	2.125	3.75	2.125	2.25	1	41318.4	1.625	1.875	0.875	1.5	41330.4	0.875
41304.4	1.5	41311.4	1	1.75	1.625	4	2.375	2.625	1	41318.4	1.625	1.75	0.875	2.875	41330.4	0.875
41304.4	1	41311.4	1.5	2.25	1.75	2.75	2	1.875	1	41318.4	1.5	1.875	0.875	2.25	41330.4	0.875
41304.4	1.5	41311.4	1.625	1.375	1.625	3.25	2.125	2.375	1	41318.4	1.5	1.75	1.5	6.75	41330.4	0.875
41304.4	1.625	41311.4	1.625	1.375	1.875	3	2.5	2.625	1	41318.4	1.75	2.5	0.875	2.25	41330.4	0.875
41304.4	1.625	41311.4	1.625	1.625	1.875	3	1.625	2.75	1	41318.4	1.625	2	0.875	3.75	41330.4	0.875
41304.4	2.125	41311.4	1.875	1.5	2.875	4	1.625	2.5	0.875	41318.4	1.625	2.375	0.875	3.125	41330.4	0.875
41304.4	1.5	41311.4	1.75	1.5	3.25	3.5	1.75	1.875	1.5	41318.4	2.375	3.25	0.875	3.125	41330.4	0.875
41304.4	1.625	41311.4	1.625	1.625	3.125	3.25	2.75	2.5	0.875	41318.4	1.875	3.25	0.875	1.875	41330.4	0.875
41304.4	1	41311.4	1.625	1.5	2.5	3.5	1.75	2.625	1.5	41318.4	3.25	2.25	0.875	1.875	41330.4	0.875
41304.4	1	41311.4	1.875	1.375	2.5	2.625	3	2.375	0.875	41318.4	8	2.5	0.875	2.5	41330.4	0.875
41304.4	1	41311.4	1.625	1	2.5	2.125	2.875	2.125	1.5	41318.4	1	2.375	0.875	2.25	41330.4	0.875
41304.4	1.625	41311.4	1.625	1.375	1.75	1	2.125	1.75	0.875	41318.4	1.625	2.5	0.875	2.125	41330.4	0.875
41304.4	1.625	41311.4	1.625	1.5	2.125	1	2.625	1.625	1.5	41318.4	2.25	2.25	0.875	1.875	41330.4	0.875
41304.4	1.625	41311.4	1.75	1.625	2.375	1.75	2	1.625	0.875	41318.4	1.625	2.25	0.875	3.125	41330.4	0.875
41304.4	1.625	41311.4	1.625	1.5	2.75	1.625	1.875	1.625	1.5	41318.4	1.625	1.875	0.875	2.5	41330.4	0.875
41304.4	1.75	41311.4	1.5	1.75	2.125	1.625	2.125	1.625	0.875	41318.4	2.125	1.75	0.875	1.875	41330.4	0.875
41304.4	1.625	41311.4	1.625	1.5	1.75	2	2.125	1.75	1.5	41318.4	1.875	2.5	0.875	1.75	41330.4	0.875
41304.4	1.625	41311.4	1.625	1.5	1.625	1.75	1.625	2.25	0.875	41318.4	1.875	1.75	0.875	1.875	41330.4	0.875
41304.4	1.5	41311.4	1	1	1.75	2.375	2.625	3	1.5	41318.4	1.875	2	0.875	2.25	41330.4	0.875
41304.4	1.625	41311.4	1.625	1.5	1	1.875	1.75	3.875	0.875	41318.4	1.625	3.125	0.875	3.25	41330.4	0.875
41304.4	1	41311.4	1.75	1.375	1	1.5	1.625	2.75	1.5	41318.4	1.625	3	0.875	3.5	41330.4	0.875
41304.4	1.5	41311.4	2	1	2.375	2.375	2.375	3	0.875	41318.4	1.75	4.25	0.875	3.5	41330.4	0.875
41304.4	1.5	41311.4	3.25	1.375	2.75	3	3	3.625	1.5	41318.4	1.5	3.5	0.875	2.625	41330.4	0.875
41304.4	1.5	41311.4	2.25	1.5	2.5	1.875	1.875	3.625	0.875	41318.4	1.75	2	0.875	3.25	41330.4	0.875
41304.4	1.625	41311.4	1.75	1	3.125	1.625	2.5	4.125	1.5	41318.4	1.625	2.375	0.875	2.875	41330.4	0.875
41304.4	1.5	41311.4	1.875	1.5	3.25	2.25	2.875	2.75	0.875	41318.4	1.875	1.875	0.875	3.25	41330.4	0.875
41304.4	1.5	41311.4	1.75	1.5	8	2.375	2.5	3	1.5	41318.4	1.625	1.5	0.875	2.875	41330.4	0.875
41304.4	1.5	41311.4	1	1.5	2	1.75	1.875	1.75	0.875	41318.4	1.625	1	0.875	2.5	41330.4	0.875
41304.4	1	41311.4	1.5	1.5	1	1.625	1.75	1.875	1.5	41318.4	1.75	1	0.875	2.875	41330.4	0.875
41304.4	1.625	41311.4	1.75	1.625	1	2.875	2.125	3.125	1	41318.4	1.875	1.625	0.875	1.875	41330.4	0.875
41304.4	1.625	41311.4	1.875	1.5	1.5	3	2.625	3.625	1	41318.4	1.625	1	0.875	1.75	41330.4	0.875
41304.4	1.5	41311.4	1.625	1.375	1	1.75	1.5	4.125	1	41318.4	1.75	1	0.875	1.625	41330.4	0.875
41304.4	1.5	41311.4	1.625	1.375	1	2.75	1.5	3.375	1	41318.4	1.875	1	0.875	1.5	41330.4	0.875
41304.4	1.625	41311.4	1.75	1.5	1.5	3.25	1.5	3.375	1	41318.4	1.625	1.625	0.875	3.25	41330.4	0.875
41304.4	1.75	41311.4	1.625	1.5	1.5	2.875	2	7.25	1	41318.4	1.75	1	0.875	2.75	41330.4	0.875
41304.4	1.5	41311.4	1.875	1.5	1.625	3	3.125	3.625	1	41318.4	1.75	1.5	0.875	2.875	41330.4	0.875
41304.4	1.75	41311.4	2.5	1.375	2.875	3.125	1.875	3.375	1	41318.4	1.75	2.25	0.875	3.25	41330.4	0.875
41304.4	1.75	41311.4	1.875	1.5	3	2.75	2.125	8.125	1	41318.4	2.75	1.75	0.875	2.625	41330.4	0.875
41304.4	1.5	41311.4	1.625	1.625	3.375	3.5	1.75	7.25	1	41318.4	1.75	1.75	0.875	2.875	41330.4	0.875
41304.4	1.5	41311.4	1	1.625	3.75	3.5	1.75	3.375	1	41318.4	1.875	1.75	0.875	3.125	41330.4	0.875
41304.4	1.75	41311.4	1.875	1.375	3.125	2.875	2.75	3.375	1	41318.4	1.875	1.625	0.875	3.5	41330.4	0.875
41304.4	1.75	41311.4	1.75	1	1.5	3.5	1.75	3.375	1	41318.4	1.75	1.5	0.875	2.75	41330.4	0.875
41304.4	1.75	41311.4	1.75	1.5	1.625	3.75	2.125	8.375	1	41318.4	1.75	1	1.625	3.125	41330.4	0.875
41304.4	1.5	41311.4	1.75	1.375	1.5	3.125	1.75	3.875	0.875	41318.4	1.875	1.625	7.5	2.875	41330.4	0.875
41304.4	1.625	41311.4	1.875	1.5	1.625	2.875	2	3.625	1.5	41318.4	1.875	1.75	4.25	2.875	41330.4	0.875
41304.4	1.5	41311.4	1	1	2.125	3.25	2.5	2.75	0.875	41318.4	2.25	1.75	7.5	2.5	41330.4	0.875
41304.4	1.5	41311.4	1.625	1.875	1.625	3.5	3	3.125	1.5	41318.4	1.75	3.625	10.875	3.125	41330.4	0.875
41304.4	1	41311.4	1.75	1	2.25	4	2.375	2.625	0.875	41318.4	1.625	4.875	6	2.875	41330.4	0.875
41304.4	1.5	41311.4	1.875	1.375	1.625	3.25	1.75	1.75	1.5	41318.4	1.625	3.25	6.5	3.25	41330.4	0.875
41304.4	1.5	41311.4	1.625	1	2.125	3.25	1.75	1.75	0.875	41318.4	1.875	3.125	6	2.625	41330.4	0.875
41304.4	1.75	41311.4	1.5	1.5	2	3.125	1.75	1.5	1.5	41318.4	1.625	2.5	4.25	2.75	41330.4	0.875
41304.4	1.625	41311.4	1.75	1.5	1.625	2.75	1.875	1.875	0.875	41318.4	2.25	2	6	1.875	41330.4	0.875
41304.4	1.5	41311.4	1.875	1.5	2	3.25	1.875	1.875	1.5	41318.4	1.75	2.375	6.5	2.125	41330.4	0.875
41304.4	1	41311.4	1.875	1.75	2.5	3	1.625	2.5	0.875	41318.4	1.75	2.375	6.5	2.875	41330.4	0.875
41304.4	1.5	41311.4	1.875	1.5	1.875	3.25	1.5	2.875	1.5	41318.4	1.75	1.875	6.25	2.25	41330.4	0.875
41304.4	1	41311.4	2.25	1	1.625	3	1	3	0.875	41318.4	1.875	1.875	6.5	2.625	41330.4	0.875
41304.4	1.5	41311.4	1.625	1.5	1.5	3.25	1.625	2.625	1.5	41318.4	2	1.75	6.25	3.75	41330.4	0.875
41304.4	1	41311.4	1.875	1.5	1.5	3	2.125	2.875	0.875	41318.4	1.875	3	6.25	5.625	41330.4	0.875
41304.4	1.625	41311.4	1.875	1.625	2	2.875	2.375	8.125	1.5	41318.4	2	1.875	5.625	5	41330.4	0.875
41304.4	1.5	41311.4	1.625	1.625	1.75	2.875	1.875	6.375	0.875	41318.4	2	2.625	5.125	3.125	41330.4	0.875
41304.4	1.5	41311.4	1.625	1.5	1.75	2.25	1.625	6.375	1.5	41318.4	1.75	3.5	4.5	3.5	41330.4	0.875
41304.4	1.625	41311.4	1.75	1	1.5	3.125	1.625	6.625	0.875	41318.4	1.625	2	6.25	2.625	41330.4	0.875
41304.4	2	41311.4	1.625	1.375	1.625	3.25	1	6.625	1.5	41318.4	1.75	3	6.25	2	41330.4	0.875
41304.5	1.5	41311.5	1.875	1.625	1.5	3	1.5	6.625	0.875	41318.5	1.75	2.25	6.25	2.625	41330.5	0.875
41304.5	2.5	41311.5	1.75	1.5	1	2.625	1.5	6.625	1.5	41318.5	1.625	1.875	6	2.25	41330.5	0.875
41304.5	1.75	41311.5	1	2	1	4	2.375	7	0.875	41318.5	1.75	2.375	6.25	1.875	41330.5	0.875
41304.5	2	41311.5	1	1.625	1	3.75	1.75	6.375	1.5	41318.5	2	1.75	6.25	1.5	41330.5	0.875
41304.5	1.75	41311.5	1	1.375	1.5	3.125	1	7	1	41318.5	1.625	1.75	6.25	1	41330.5	0.875
41304.5	1.75	41311.5	2	1.625	1.875	3.5	1	6.625	1	41318.5	1.875	2	6	1.5	41330.5	0.875
41304.5	1.75	41311.5	3.125	1.5	1	3.25	1.625	7	1	41318.5	1.75	1.875	6.25	1	41330.5	0.875
41304.5	1.625	41311.5	1.625	1.5	1.625	4	1.5	4.375	1	41318.5	1.75	2.875	6.25	1.5	41330.5	0.875
41304.5	1.5	41311.5	1.75	1.5	1.625	4.375	1.625	2.625	1	41318.5	1.625	2.25	6.25	1.875	41330.5	0.875
41304.5	2	41311.5	2.125	1	1.5	1.875	2	2.375	1	41318.5	1.625	1.875	6.25	1.5	41330.5	0.875
41304.5	1.625	41311.5	2.75	1	1.625	3	1.625	1.625	1	41318.5	1.625	1.75	6	1.625	41330.5	0.875
41304.5	1.5	41311.5	1.875	1.375	1	4	2.75	1.625	1	41318.5	2.5	2	6	1	41330.5	0.875
41304.5	1.75	41311.5	3	1.5	1.5	2.875	2.875	1.75	1	41318.5	10.625	2	6.25	1.625	41330.5	0.875
41304.5	1.5	41311.5	2.875	1.375	1.625	7.875	1.875	1.875	1	41318.5	1.75	1.875	6.25	1	41330.5	0.875
41304.5	1.625	41311.5	1.625	1.625	1.75	2.875	1.75	1.625	1	41318.5	2.875	1.75	6.25	1	41330.5	0.875
41304.5	1.625	41311.5	1	2	1.625	2.625	1.75	3.125	1	41318.5	2.875	1.875	6.25	1	41330.5	0.875
41304.5	2	41311.5	1	1.5	2.25	3	1.75	4.125	1	41318.5	2.375	1.875	6	1	41330.5	0.875
41304.5	1.5	41311.5	1.625	3.25	8	3	1.75	3.625	1	41318.5	3.75	1.875	4.25	1	41330.5	0.875
41304.5	1.625	41311.5	2.5	1.875	3.375	3.125	1.625	1.625	0.875	41318.5	1	2.625	2.375	2	41330.5	0.875
41304.5	1.625	41311.5	2.25	2.125	3.75	3.25	1.75	1.625	1.5	41318.5	2.125	2.25	5.625	1.625	41330.5	0.875
41304.5	1.5	41311.5	2.375	2.5	3.25	2.375	1.5	2.25	0.875	41318.5	1.625	2.5	4.75	2.5	41330.5	0.875
41304.5	1.5	41311.5	1.625	1.875	3.25	3.125	1.625	1.5	1.5	41318.5	1.5	3	4.5	1.75	41330.5	0.875
41304.5	1.625	41311.5	1.875	2.25	3	2.75	1.875	4.375	0.875	41318.5	1.5	1.875	3.625	1.5	41330.5	0.875
41304.5	1	41311.5	2.125	1.5	3.375	3.125	2.375	2.375	0.875	41318.5	1.875	1.875	8.625	1	41330.5	0.875
41304.5	1.625	41311.5	1.625	3.25	2.375	3.125	1.875	2.625	0.875	41318.5	1.625	2	2.625	1	41330.5	0.875
41304.5	1.5	41311.5	2	3	3	3.25	1.875	2.25	1.5	41318.5	2.125	2	7.75	1	41330.5	0.875
41304.5	2.75	41311.5	2.125	1.75	3	2.375	1.625	1.75	0.875	41318.5	2	2.375	11.75	1	41330.5	0.875
41304.5	1.625	41311.5	2.75	3	2	3.125	1.75	2.25	1.5	41318.5	1.5	2.25	3.625	1	41330.5	0.875
41304.5	3.375	41311.5	1.75	2.5	1.875	9	1.875	4.375	0.875	41318.5	1.875	3.125	1.75	1	41330.5	0.875
41304.5	7.5	41311.5	2.875	2.375	2.25	3.125	1.5	3	1.5	41318.5	3	3.25	1.625	1.75	41330.5	0.875
41304.5	8.625	41311.5	1.75	1.75	2.25	4	1.625	3.125	0.875	41318.5	3.75	3.125	1.75	1.75	41330.5	0.875
41304.5	5.125	41311.5	1.5	2.75	2.375	3.25	1.875	1.875	1.5	41318.5	2.125	3.125	1.875	1	41330.5	0.875
41304.5	5.625	41311.5	1.625	1.625	2.5	3.125	1.75	1.625	0.875	41318.5	2.875	8.75	1.75	1	41330.5	0.875
41304.5	2.125	41311.5	2.5	2.125	2.5	3	1	1.75	1.5	41318.5	3.25	3.25	1.5	1	41330.5	0.875
41304.5	1.875	41311.5	1.5	2.25	1.75	3.5	1.625	1	0.875	41318.5	3.25	2.375	2	1	41330.5	0.875
41304.5	2	41311.5	1.75	2.25	1.875	2.625	1.625	1.75	1.5	41318.5	2.875	3.25	2.375	1.625	41330.5	0.875
41304.5	2.25	41311.5	1.625	2.375	2	3.5	1.75	1.75	0.875	41318.5	3.5	2.375	1.875	1.5	41330.5	0.875
41304.5	1.625	41311.5	1	2.5	2	3.25	1.625	1.75	1.5	41318.5	2.75	3.625	1.75	1.625	41330.5	0.875
41304.5	2.125	41311.5	1	2.5	1.875	3.25	2.5	1.5	0.875	41318.5	3	3.125	1.625	1.5	41330.5	0.875
41304.5	2.125	41311.5	1	2.375	1.75	3.125	2.75	1.875	1.5	41318.5	2.75	3.625	1.75	1.5	41330.5	0.875
41304.5	2.5	41311.5	2	2.125	1.75	3.25	1.75	1.875	0.875	41318.5	10.625	1	1.75	1.5	41330.5	0.875
41304.5	1.875	41311.5	1.75	2.375	1.625	3.25	1.5	1.875	1.5	41318.5	3.125	1.875	1.5	2.625	41330.5	0.875
41304.5	2.75	41311.5	1.625	2.25	1.625	3	1.5	1.625	1	41318.5	3.75	1.625	1.875	1.875	41330.5	0.875
41304.5	2.625	41311.5	2.75	2	1.625	3.125	1.875	1.75	1	41318.5	10.625	1.875	1.75	2.875	41330.5	0.875
41304.5	1.75	41311.5	2.375	1.75	2	2.125	1	1.875	1	41318.5	8.625	1.75	2.625	2.625	41330.5	0.875
41304.5	1.625	41311.5	1.875	1.75	1.75	3	1.625	2.5	1	41318.5	3.75	2	1.5	1.875	41330.5	0.875
41304.5	2	41311.5	4	2.375	2.25	3.125	1.75	1.625	1	41318.5	2.875	2	1.625	1.75	41330.5	0.875
41304.5	1.5	41311.5	3.5	1.75	1.75	3.125	2.875	1.625	1	41318.5	2.5	1.875	2.375	2.5	41330.5	0.875
41304.5	1.75	41311.5	2	2.375	1	3.25	1.75	1.75	1	41318.5	3.25	1.75	1.75	1.75	41330.5	0.875
41304.5	1.5	41311.5	2.125	1.75	1.5	3.5	1.625	1.875	1	41318.5	3.75	2.25	1	1.625	41330.5	0.875
41304.5	1.5	41311.5	2.25	2.375	1.5	3.125	1.625	1.875	1	41318.5	3.5	1.875	1	2.25	41330.5	0.875
41304.5	1.875	41311.5	1.875	2.625	1.75	3.5	1.625	1.75	1	41318.5	11.375	1.875	1	1.75	41330.5	0.875
41304.5	1.5	41311.5	2.375	2.875	1	3.125	1.625	1.5	1	41318.5	7.75	2.375	1	2.625	41330.5	0.875
41304.5	1.5	41311.5	1.875	2.75	1.625	2.875	2	1.625	1	41318.5	8.375	1.875	1	1.875	41330.5	0.875
41304.5	1.625	41311.5	1.875	2.625	1.75	2	1.5	2.125	1	41318.5	8.375	1.625	1	2.25	41330.5	0.875
41304.5	1.75	41311.5	2.25	2.375	1.625	3	1.75	2.375	1	41318.5	8	1.875	1	1.75	41330.5	0.875
41304.5	1	41311.5	1.625	2.125	1.5	2.875	1.875	2.25	0.875	41318.5	3.5	2	1	2.375	41330.5	0.875
41304.5	1.625	41311.5	1.875	2.875	1.5	2.875	1.75	3	1.5	41318.5	2.375	2	1	2	41330.5	0.875
41304.5	1.75	41311.5	2	2.875	1.75	9.625	1.75	1.75	0.875	41318.5	1.875	2.25	1	2.5	41330.5	0.875
41304.5	1.5	41311.5	3	1.75	1.75	2.25	1.75	1.625	1.5	41318.5	1.75	1.875	1	1.875	41330.5	0.875
41304.5	1.5	41311.5	3.125	2.25	1.5	2.625	1.5	2.375	0.875	41318.5	2.875	1.875	1	2.125	41330.5	0.875
41304.5	1.5	41311.5	1.875	2	1	3.75	1.5	3.125	1.5	41318.5	2.75	2	1	1.5	41330.5	0.875
41304.5	1	41311.5	2	2.25	1.75	3.25	1.625	2.75	0.875	41318.5	1.75	1.625	1	2.25	41330.5	0.875
41304.5	1.625	41311.5	1.875	1.75	1.75	3	1.75	2.25	1.5	41318.5	1.75	1.625	0.875	1.75	41330.5	0.875
41304.5	1.5	41311.5	2.375	1.75	1.625	3	1.75	2.875	0.875	41318.5	2	1.875	0.875	1.5	41330.5	0.875
41304.5	1.625	41311.5	2.375	1.75	1.625	4	2	2.5	1.5	41318.5	1.875	1.5	0.875	1	41330.5	0.875
41304.5	1.75	41311.5	1	1.75	1.5	4.375	1.75	2.625	0.875	41318.5	2.125	2	0.875	1.5	41330.5	0.875
41304.5	1.75	41311.5	1.75	1.625	1	8.5	1.625	2.5	1.5	41318.5	2.75	1.875	0.875	1.625	41330.5	0.875
41304.5	1.875	41311.5	1	1.75	1.75	3.25	1.5	2.125	0.875	41318.5	1.75	2	0.875	2.25	41330.5	0.875
41304.5	1.75	41311.5	1.625	1.75	2.25	8.125	1.75	2.25	1.5	41318.5	1.875	3.25	0.875	2.125	41330.5	0.875
41304.5	1.625	41311.5	3.125	1.75	2.125	8.125	1.625	3	0.875	41318.5	2.375	3.875	0.875	2	41330.5	0.875
41304.5	2.375	41311.5	1.625	1.75	1.75	2.375	1.75	2.375	1.5	41318.5	1.75	3.125	0.875	1	41330.5	0.875
41304.5	1.625	41311.5	2.125	1.75	1.625	2.75	1.5	2.875	0.875	41318.5	1.625	3.25	0.875	1.625	41330.5	0.875
41304.5	1.5	41311.5	1.625	1.75	1	3.75	1.75	1.75	1.5	41318.5	1.75	2.375	0.875	1.625	41330.5	0.875
41304.5	2.375	41311.5	2.5	1.75	1.875	4	1.75	2.125	0.875	41318.5	3.25	1.75	0.875	1.5	41330.5	0.875
41304.5	1	41311.5	2.125	2	1.625	2	1.75	1.875	1.5	41318.5	1.875	1.875	0.875	2.25	41330.5	0.875
41304.5	1.625	41311.5	1.625	2	1.5	2.875	1.75	2.5	0.875	41318.5	1.625	2.375	0.875	1.5	41330.5	0.875
41304.5	2.125	41311.5	1	1.75	1.625	3	1.625	2.375	1.5	41318.5	1.625	1.875	0.875	2.125	41330.5	0.875
41304.5	2.375	41311.5	1	2.375	1.75	3.75	1	2.75	0.875	41318.5	1.625	1.75	0.875	1.875	41330.5	0.875
41304.5	2.125	41311.5	1	1.75	2	3.25	1.75	2.375	1.5	41318.5	1	2	0.875	1.875	41330.5	0.875
41304.5	2.375	41311.5	1	2	2.375	3.5	1.875	2.625	1	41318.5	1.625	1.625	0.875	1.75	41330.5	0.875
41304.5	1.75	41311.5	1.625	2	1.5	2.375	1.875	2.375	1	41318.5	1.5	1.75	0.875	2.125	41330.5	0.875
41304.5	2.5	41311.5	1	2.75	1	3	1.75	2.875	1	41318.5	1.625	1.875	0.875	2.25	41330.5	0.875
41304.5	2	41311.5	1.875	2.625	1	3.5	1.5	3.125	1	41318.5	1.75	1.5	0.875	1.75	41330.5	0.875
41304.5	1.75	41311.5	2.125	2.375	1	3.25	1.5	2.875	1	41318.5	1.75	1.75	0.875	1.75	41330.5	0.875
41304.5	2.5	41311.5	2	2.25	1.5	1.875	1.5	3.625	1	41318.5	1.625	1.5	0.875	2.25	41330.5	0.875
41304.5	3.375	41311.5	1.625	3	1.5	2.375	1.625	2.125	1	41318.5	1.5	1.625	0.875	3.75	41330.5	0.875
41304.5	6.625	41311.5	1.625	2	1.5	9	1	1.75	1	41318.5	1.75	1.875	0.875	3.25	41330.5	0.875
41304.5	3.375	41311.5	1.625	1.5	1	3.125	1.75	1.875	1	41318.5	1	1	0.875	3.25	41330.5	0.875
41304.5	2.625	41311.5	1.875	1.5	1.75	2.875	3.125	2.25	1	41318.5	1.5	1.875	0.875	2.125	41330.5	0.875
41304.5	2.5	41311.5	1.625	1.625	1	2.875	3.125	2.375	1	41318.5	1	1.875	0.875	1	41330.5	0.875
41304.5	1.625	41311.5	1.625	1.5	2.125	3.25	2.5	3	1	41318.5	1.5	1.875	1.625	1.5	41330.5	0.875
41304.5	1.5	41311.5	1.625	1.375	1.75	3.75	1.625	3.375	1	41318.5	1.875	2.375	2.75	1	41330.5	0.875
41304.5	2.375	41311.5	2.125	1.5	1	3.25	1.75	3.875	1	41318.5	1.625	1.75	2.875	1	41330.5	0.875
41304.5	2.25	41311.5	1.625	1.625	1	3.125	1.75	4.75	0.875	41318.5	1.875	2.5	1.75	1	41330.5	0.875
41304.5	1.5	41311.5	2.375	1.5	1.5	3.5	1.625	4.75	1.5	41318.5	1.625	1.75	2	1.5	41330.5	0.875
41304.5	2.625	41311.5	1.5	1.875	1	3.5	1.875	5.875	0.875	41318.5	1	1.875	1.75	1	41330.5	0.875
41304.5	2	41311.5	1.5	2.375	1.625	3.5	2.125	5.5	1.5	41318.5	1.625	2	3.125	2	41330.5	0.875
41304.5	4.875	41311.5	1.625	2	1.75	3.5	1.875	5.875	0.875	41318.5	2	3.5	2.75	2.375	41330.5	0.875
41304.5	4.875	41311.5	1.625	2.375	1.5	2.75	1.625	5.875	1.5	41318.5	2.375	2.25	2.5	1.75	41330.5	0.875
41304.5	1.875	41311.5	1	2	1.5	7.875	1.875	2.625	0.875	41318.5	1.75	1.875	1.875	2.25	41330.5	0.875
41304.5	1.75	41311.5	1.75	3.25	1	3.5	1.625	5.5	1.5	41318.5	1.75	1.875	1.75	3.25	41330.5	0.875
41304.5	3.125	41311.5	1.625	3.25	1.5	3	2	5.875	0.875	41318.5	1.875	1.875	1.75	2.375	41330.5	0.875
41304.5	4.375	41311.5	1.625	3.5	1.625	3.125	1.875	3.875	1.5	41318.5	1.625	1.875	2	2.875	41330.5	0.875
41304.5	2.5	41311.5	1.625	1.625	1	3.25	1.5	6.125	0.875	41318.5	2	1.625	2.125	2.25	41330.5	0.875
41304.5	2.5	41311.5	1.5	1.375	1	3.25	1	5.875	1.5	41318.5	10.875	1.875	2.25	1	41330.5	0.875
41304.5	2.25	41311.5	1.625	2.375	1	3.5	1.5	6.125	0.875	41318.5	1.875	1.5	3.125	1.5	41330.5	0.875
41304.5	1.875	41311.5	1.75	6.75	1	2.75	1.75	5.875	1.5	41318.5	1.875	1.625	1.875	1	41330.5	0.875
41304.5	2.5	41311.5	1.5	3.25	1.5	3.5	1.875	5.875	0.875	41318.5	1.75	1.5	2.125	1.75	41330.5	0.875
41304.5	1.75	41311.5	1.625	2.75	1	3	1.75	5	1.5	41318.5	1	1.625	1.75	1.75	41330.5	0.875
41304.5	1.625	41311.5	1.5	2.625	1	3.25	2.125	2.875	0.875	41318.5	1	1.625	1.875	1.625	41330.5	0.875
41304.5	1.625	41311.5	1	1.875	1.625	1.875	2	2.75	1.5	41318.5	1	1.875	1.75	1	41330.5	0.875
41304.5	1.5	41311.5	1	2.875	1.5	2.625	2.75	1.875	0.875	41318.5	1	1.75	2	1	41330.5	0.875
41304.5	1	41311.5	1	2.625	1	2.375	2.875	1.5	1.5	41318.5	1	1.625	3.625	1	41330.5	0.875
41304.5	1.625	41311.5	1.625	2.75	1	2.875	1.625	2.125	0.875	41318.5	1	1	4.25	1	41330.5	0.875
41304.5	1.625	41311.5	1.875	3.25	1	2.625	1.5	1.75	1.5	41318.5	1.875	1.5	7.75	1.5	41330.5	0.875
41304.5	1.625	41311.5	1	2.625	1	3.125	1.625	2.125	0.875	41318.5	1.625	1.75	3.125	1.875	41330.5	0.875
41304.5	1	41311.5	1	2.75	1	3.5	2.625	2.5	1.5	41318.5	1	1.875	4.25	1.625	41330.5	0.875
41304.5	1.625	41311.5	1.75	2.5	1.75	3.125	2.625	3.125	1	41318.5	1.625	1.625	1.875	1.5	41330.5	0.875
41304.5	1.625	41311.5	1	3	1	2.125	1.75	2.75	1	41318.5	1	1.625	2.5	1.5	41330.5	0.875
41304.5	1.625	41311.5	1.625	1.75	1.5	3.5	1.875	2.25	1	41318.5	1.875	1.875	3.125	1.5	41330.5	0.875
41304.5	1.5	41311.5	1.625	1.625	1	7.875	1.875	2.5	1	41318.5	1.75	1.5	2.75	1	41330.5	0.875
41304.5	1.625	41311.5	1.625	1.75	1	3.125	2.625	2.5	1	41318.5	3	1.625	3.375	2.875	41330.5	0.875
41304.5	2	41311.5	1.625	1.5	1	1.875	1.75	4.125	1	41318.5	4.625	1.625	3.375	2.25	41330.5	0.875
41304.5	1.5	41311.5	1.75	1.5	1	1.875	1.5	5.25	1	41318.5	9.5	1.625	3.25	2.75	41330.5	0.875
41304.5	2.25	41311.5	1.75	1.5	1	3.25	1.875	4.375	1	41318.5	7.75	1.875	2.25	2.625	41330.5	0.875
41304.5	1.75	41311.5	1.625	1.5	1	2.75	1.75	6.125	1	41318.5	1	1.625	2.5	1.875	41330.5	0.875
41304.5	1.625	41311.5	1.625	1.5	1.5	2.875	1.5	6.375	1	41318.5	2	1.625	2.625	2	41330.5	0.875
41304.5	1.5	41311.5	1	1.375	1	3.75	1.625	6.625	1	41318.5	2.125	1.625	3.125	2.5	41330.5	0.875
41304.5	1.5	41311.5	1.625	1.5	1	3.25	1.75	6.625	1	41318.5	2.75	1.75	3.625	2	41330.5	0.875
41304.5	1.625	41311.5	1.625	1.5	1	3.75	1.625	6.375	1	41318.5	1.875	1.625	2.25	1.75	41330.5	0.875
41304.5	1.5	41311.5	1.625	1.375	1	3	1.75	6.625	1	41318.5	1.875	1	2.5	1.5	41330.5	0.875
41304.5	1.5	41311.5	1.875	1.375	1	3.5	1.5	6.125	0.875	41318.5	3.75	1.625	3.25	4	41330.5	0.875
41304.5	1.625	41311.5	1.625	1.5	1	3.5	1.75	5.5	1.5	41318.5	2.75	1.75	2.5	3.75	41330.5	0.875
41304.5	1.5	41311.5	1.625	1.375	1.5	2.25	1	7.25	0.875	41318.5	4	1.625	2	3.25	41330.5	0.875
41304.5	1.5	41311.5	1.5	1.5	1	4	1.5	5.875	1.5	41318.5	2.25	1.875	1.5	3.75	41330.5	0.875
41304.5	1	41311.5	1.5	1.875	1	4.375	2.875	6.375	0.875	41318.5	1.625	1.875	1.625	3.75	41330.5	0.875
41304.5	1	41311.5	1	2.625	2	3.125	7.375	6.375	1.5	41318.5	1.875	1.75	1.5	2.625	41330.5	0.875
41304.5	1.75	41311.5	1.875	1.5	2.375	7.875	2.375	6.125	0.875	41318.5	3.25	1.625	1.625	3.125	41330.5	0.875
41304.5	1.625	41311.5	1.625	1.5	3.375	3.5	2.375	6.375	1.5	41318.5	7.75	1	1.625	3.75	41330.5	0.875
41304.5	1.625	41311.5	1.625	1.5	2.75	4.375	7.625	6.125	0.875	41318.5	3.75	2.375	3.25	2.75	41330.5	0.875
41304.5	1.75	41311.5	1.625	2	1.625	3.75	6.25	5.5	1.5	41318.5	2.125	2	1.875	2.875	41330.5	0.875
41304.5	1.75	41311.5	1.625	1.75	1	3.25	3.5	4.125	0.875	41318.5	3.125	1.625	1	4	41330.5	0.875
41304.5	2.625	41311.5	2.75	1.5	1	3	3	4.75	0.875	41318.5	2.375	1.875	1	4.25	41330.5	0.875
41304.5	1.75	41311.5	1.75	1.75	1	3.75	1.625	4.75	0.875	41318.5	2.375	1.5	1	1.625	41330.5	0.875
41304.5	1	41311.5	1.625	1	1	4	1.75	3.625	1.5	41318.5	4.625	1.75	1	1.75	41330.5	0.875
41304.5	1.5	41311.5	1	1.375	1.75	4	2.875	4.75	0.875	41318.5	4	1.5	1.5	2.75	41330.5	0.875
41304.5	1.625	41311.5	1.625	1.75	1.5	3.25	7.625	7.5	1.5	41318.5	3.75	1.625	1.625	1.75	41330.5	0.875
41304.5	1.5	41311.5	1.625	1	1	3.75	10.125	3.125	0.875	41318.5	3.75	1.75	1	2.375	41330.5	0.875
41304.5	1.75	41311.5	1.875	1	1	2.875	10	2.75	1.5	41318.5	3	1.75	1	1.75	41330.5	0.875
41304.5	1	41311.5	1.625	1.375	1	3.25	2.875	1.625	0.875	41318.5	4	1.75	1.625	1.625	41330.5	0.875
41304.5	1.5	41311.5	1.75	1.625	1	8.5	2.5	2.125	1.5	41318.5	3.25	1.75	1.75	2.25	41330.5	0.875
41304.5	1.5	41311.5	1.75	1.75	1.75	3.25	3.5	1.875	0.875	41318.5	4	1.625	2.75	2.875	41330.5	0.875
41304.5	1.5	41311.5	1.625	2	1.625	3	2.375	2.125	1.5	41318.5	4.625	1.75	2	3.125	41330.5	0.875
41304.5	1.75	41311.5	1	1.75	1	3	1.75	2.25	0.875	41318.5	5.5	1.75	2.375	1.875	41330.5	0.875
41304.5	1.75	41311.5	1	1.5	1	3.5	2.75	3.625	1.5	41318.5	6.625	2	2.125	2.75	41330.5	0.875
41304.5	1	41311.5	1.625	1.875	1	3	1.75	3	1	41318.5	6.625	1	1.625	4.5	41330.5	0.875
41304.5	1	41311.5	1.625	1.75	1	3.25	1.625	3.125	1	41318.5	3.75	1.875	2	4.25	41330.5	0.875
41304.5	1	41311.5	1.625	1.75	1	3.125	1	3.875	1	41318.5	3.125	1.75	1.75	3.75	41330.5	0.875
41304.5	1	41311.5	1.75	1.75	1	3.75	1.75	2.125	1	41318.5	3.5	1.625	1.625	2.25	41330.5	0.875
41304.5	1.625	41311.5	1.875	1.375	1	3.75	2.375	1.875	1	41318.5	5.5	1.75	2	2.625	41330.5	0.875
41304.5	1.625	41311.5	1.875	2.625	1	3.5	2.875	1.75	1	41318.5	6.375	1.75	2.375	2.5	41330.5	0.875
41304.5	2.375	41311.5	1.625	3.25	1	3.25	1.625	1.875	1	41318.5	6.625	1.75	1.75	1.875	41330.5	0.875
41304.5	2	41311.5	1.875	4.25	1	3.125	1.5	2.125	1	41318.5	5.5	1.625	2.75	2.25	41330.5	0.875
41304.5	1.5	41311.5	1.875	6.5	1.5	3.5	1.5	1.875	1	41318.5	5.75	1.875	2	2.875	41330.5	0.875
41304.5	1.5	41311.5	1.625	3.5	1.5	8.125	1.875	4.375	1	41318.5	6.375	1.875	1.625	3.5	41330.5	0.875
41304.5	1	41311.5	1.625	3	1.5	3.5	1.5	3	1	41318.5	5.25	2	2.375	2.5	41330.5	0.875
41304.5	1.625	41311.5	1.625	3.5	1	3.5	1.75	5	1	41318.5	5.5	2.25	1.75	2.75	41330.5	0.875
41304.5	1.5	41311.5	2.25	2.25	1	3	2.5	4.75	1	41318.5	5.75	2	1.625	3.25	41330.5	0.875
41304.5	1.625	41311.5	2	1.5	1	2.75	1.875	3	1	41318.5	5.25	1.875	1.5	2.5	41330.5	0.875
41304.5	1.875	41311.5	2.375	1.875	1	3	1.5	2.375	0.875	41318.5	4.375	3.25	1.75	3.25	41330.5	0.875
41304.5	1.5	41311.5	2.875	1.75	1	3.75	1.625	2.75	1.5	41318.5	5.5	3.25	2	2.875	41330.5	0.875
41304.5	1.75	41311.5	1.5	1.5	1.625	1.875	2.125	2.875	0.875	41318.5	2.5	1.75	1.5	3.75	41330.5	0.875
41304.5	1.625	41311.5	1.75	1.5	1	3	2.75	2.125	1.5	41318.5	7.75	1	1	3.75	41330.5	0.875
41304.5	1.625	41311.5	1.75	1.875	1.5	3.25	1.875	1.75	0.875	41318.5	5.75	1.875	1.5	3.5	41330.5	0.875
41304.5	2.375	41311.5	1.625	1.5	1	3.75	1.5	1.75	1.5	41318.5	6.125	1.625	1.875	2.75	41330.5	0.875
41304.5	1.625	41311.5	1.625	2.375	1	2.75	1.875	1.5	0.875	41318.5	6.125	1.75	2.625	2.625	41330.5	0.875
41304.5	1.5	41311.5	3.5	1.75	1	3.25	1.75	1.75	1.5	41318.5	6.125	2.375	2.75	2.75	41330.5	0.875
41304.5	1.75	41311.5	3.125	1.75	1.625	7.875	1.75	1.625	0.875	41318.5	6.375	2	2	2.25	41330.5	0.875
41304.5	1.625	41311.5	1.875	1.625	1	8.75	1.625	1.75	1.5	41318.5	6.375	1.875	2.625	1.75	41330.5	0.875
41304.5	1	41311.5	3	1.5	1.5	3.75	1.875	1.875	0.875	41318.5	7.75	2.375	1	1.75	41330.5	0.875
41304.5	1	41311.5	3	2	1	3.5	1.5	1.625	1.5	41318.5	4.625	2.375	1	1.625	41330.5	0.875
41304.5	2.25	41311.5	2.375	1.625	1	7.875	1	2.25	0.875	41318.5	3.25	1.625	1	1.625	41330.5	0.875
41304.5	2.375	41311.5	2.5	1	1	4.375	1	2.5	1.5	41318.5	2.25	1.625	1	2.375	41330.5	0.875
41304.5	2.5	41311.5	1.875	2.125	1	3.5	1.75	2.375	0.875	41318.5	2.125	1.875	1.75	2.375	41330.5	0.875
41304.5	2.625	41311.5	2	1.5	1	8.125	1	1.875	1.5	41318.5	1.875	1.75	2.5	1.75	41330.5	0.875
41304.5	1.75	41311.5	1.5	1.75	1	4	1.75	1	0.875	41318.5	1.875	1.75	1.625	1.75	41330.5	0.875
41304.5	2.375	41311.5	1.875	1.75	1	2.125	2	1.625	1.5	41318.5	1.875	1.875	1.625	1.625	41330.5	0.875
41304.5	2.25	41311.5	2.25	1.375	1.5	3.5	7.625	1.625	0.875	41318.5	1.625	2	1.75	2.625	41330.5	0.875
41304.5	1.75	41311.5	4.375	1.5	1	1.875	2.5	1.875	1.5	41318.5	1.625	1.625	2.25	2.5	41330.5	0.875
41304.5	1.75	41311.5	5.25	1.375	1	1.625	2.75	1.625	0.875	41318.5	2.125	1.75	1.875	1.5	41330.5	0.875
41304.5	1.75	41311.5	2.875	1.625	1	1.625	3.25	1.875	1.5	41318.5	4	1.875	1.625	1.875	41330.5	0.875
41304.5	2.625	41311.5	2.25	1.75	1	1	1.75	1.75	0.875	41318.5	1.875	1.625	1.5	2	41330.5	0.875
41304.5	2.375	41311.5	1.75	1.5	1	1	1.75	1.75	1.5	41318.5	1.625	1.75	1	2.75	41330.5	0.875
41304.5	1.5	41311.5	1.875	1.5	1	1	1.5	1.5	1	41318.5	1.625	2.375	1	2.5	41330.5	0.875
41304.5	1	41311.5	2.125	3.25	1.5	1.625	1	1.625	1	41318.5	1	1.75	1	2.25	41330.5	0.875
41304.5	1.5	41311.5	1.625	6.5	1	1.625	1	1.625	1	41318.5	1	1.875	1	2.125	41330.5	0.875
41304.5	1	41311.5	2.875	3.5	1	1.5	1.5	1.625	1	41318.5	1.625	1.875	1	2.375	41330.5	0.875
41304.5	1.5	41311.5	2.75	2.875	1	1.5	1	1.875	1	41318.5	1.75	1.625	1	2.125	41330.5	0.875
41304.5	1.625	41311.5	2.375	3.25	1	1.875	1.5	1.625	1	41318.5	1.5	2	1	1.5	41330.5	0.875
41304.5	1	41311.5	2.875	1.75	1.5	1	1.75	1.75	1	41318.5	1.625	2.25	1.625	1.5	41330.5	0.875
41304.5	1.5	41311.5	2.125	1.5	1.625	2.125	1.75	1.625	1	41318.5	1.625	1	3.625	1.625	41330.5	0.875
41304.5	1	41311.5	2.875	1.375	1	2.75	1.5	1.625	1	41318.5	1	1.625	9.75	1.75	41330.5	0.875
41304.5	1.5	41311.5	2.125	1	1	2.125	1.625	1.625	1	41318.5	1.875	1.75	2.25	1	41330.5	0.875
41304.5	2	41311.5	2.875	1.625	1.5	1.75	1.625	1.625	1	41318.5	2	1.5	1.875	1.5	41330.5	0.875
41304.5	1.625	41311.5	1.75	1.625	1.5	1.75	2.5	1.875	1	41318.5	1.625	1.625	8.625	1.75	41330.5	0.875
41304.5	1.625	41311.5	1.75	1.5	1.625	1.75	1	1.75	1	41318.5	1.875	1.875	3.125	1.75	41330.5	0.875
41304.5	1.875	41311.5	2.75	1.75	1.625	1.75	1.75	1.875	1	41318.5	1.75	1.625	2.125	2.5	41330.5	0.875
41304.5	1.75	41311.5	2.125	2	1	1	1.625	1.625	0.875	41318.5	2.5	1.625	2	1.875	41330.5	0.875
41304.5	2.375	41311.5	2.5	1.5	1	1	1	1.875	1.5	41318.5	2.5	1.75	2	1	41330.5	0.875
41304.5	1.625	41311.5	1.875	1.75	1	1.875	2.625	1.875	0.875	41318.5	1.625	1.625	1.625	1.5	41330.5	0.875
41304.5	2.125	41311.5	1	2.125	1.5	1.875	1.5	1.75	1.5	41318.5	1.875	1.625	1.75	1.5	41330.5	0.875
41304.5	1.625	41311.5	1.875	2.125	1	2.875	1	1.625	0.875	41318.5	1.875	1.625	1.875	1.5	41330.5	0.875
41304.5	1.625	41311.5	2.5	2.125	1	1.625	1	1.875	1.5	41318.5	1.875	1.75	1.625	2	41330.5	0.875
41304.5	1.75	41311.5	1.875	1.75	1	1.875	1	1.625	0.875	41318.5	1.625	1.75	1.875	1.875	41330.5	0.875
41304.5	1.5	41311.5	2.75	1.75	1	2.25	1.625	1.625	1.5	41318.5	1.875	2	1.75	1	41330.5	0.875
41304.5	1.5	41311.5	3.25	1.75	1	1	1.5	1.875	0.875	41318.5	1.625	1.875	1.75	1	41330.5	0.875
41304.5	1.5	41311.5	2	1.625	1	1.875	2	2.125	1.5	41318.5	1.875	1.75	1	1	41330.5	0.875
41304.5	3	41311.5	1.875	1.625	1	1.5	2	2.375	0.875	41318.5	1.625	1.625	1.75	1	41330.5	0.875
41304.5	2.625	41311.5	1.875	1.625	1	1	2.625	1.75	1.5	41318.5	1.75	1	1.5	1.75	41330.5	0.875
41304.5	1.875	41311.5	2.125	1.5	1	1	1.875	1.875	0.875	41318.5	1.875	1.75	1.75	1.5	41330.5	0.875
41304.5	2.25	41311.5	1.75	2.25	1	2.25	3	1.75	1.5	41318.5	1.625	1.5	1.625	1.625	41330.5	0.875
41304.5	1.75	41311.5	2.75	1.5	1	1.875	2	1.75	0.875	41318.5	1.625	1.5	2.625	1.5	41330.5	0.875
41304.5	2	41311.5	1.625	1.75	1	1.625	2.875	2.75	1.5	41318.5	1.875	2	3.625	1.75	41330.5	0.875
41304.5	1.75	41311.5	1.875	1.75	1	1.625	3.125	1.875	0.875	41318.5	1	1.75	2.75	1.5	41330.5	0.875
41304.5	2.25	41311.5	1.75	1.5	1	1.5	2.625	1.75	1.5	41318.5	1.875	1.625	3.25	1.5	41330.5	0.875
41304.5	1	41311.5	1.875	1.5	0.875	1	2.875	1.75	0.875	41318.5	2.125	1.875	3.375	1.5	41330.5	0.875
41304.5	2.75	41311.5	2.125	1.5	0.875	1	1.875	1.75	1.5	41318.5	2.5	1.875	3.375	1.5	41330.5	0.875
41304.5	1.875	41311.5	2	1.5	0.875	1	1.875	1.75	0.875	41318.5	2.75	2	2.125	1.625	41330.5	0.875
41304.5	1.625	41311.5	2.125	1.875	0.875	1.5	1.875	1.875	1.5	41318.5	3.75	2	1.75	2.5	41330.5	0.875
41304.5	1.75	41311.5	2.25	1.5	0.875	1.625	1.75	1.625	0.875	41318.5	2.125	1.625	1.875	3.75	41330.5	0.875
41304.5	1.5	41311.5	1.5	2.125	0.875	1	1.75	1.875	1.5	41318.5	2.5	1.875	2.625	1.5	41330.5	0.875
41304.5	1.5	41311.5	1.875	1.75	0.875	3	2	1.875	1	41318.5	1.75	1.875	1.875	1.625	41330.5	0.875
41304.5	1.5	41311.5	1	1.5	0.875	2.25	2.5	1.875	1	41318.5	1.625	2	2.5	2.625	41330.5	0.875
41304.5	1.625	41311.5	2	1.75	0.875	1.875	2.375	1.875	1	41318.5	2.375	1.75	2.25	1.875	41330.5	0.875
41304.5	1.75	41311.5	1	1	0.875	1.625	3.25	1.75	1	41318.5	2.75	1.5	1.5	1.625	41330.5	0.875
41304.5	1.75	41311.5	1	1.5	0.875	1.625	2.625	1.625	1	41318.5	2.75	1.875	1	1.625	41330.5	0.875
41304.5	1.5	41311.5	1	1.5	0.875	1.625	3.5	1.625	1	41318.5	2.375	2	1.75	1	41330.5	0.875
41304.5	1.625	41311.5	1	1.5	1.5	1.75	2.375	1.75	1	41318.5	1.75	1.75	1.5	1.75	41330.5	0.875
41304.5	1.5	41311.5	1	1	0.875	1.875	3.25	1.625	1	41318.5	1.625	1.625	1	1.625	41330.5	0.875
41304.5	1.5	41311.5	1	1.375	0.875	2.125	2.75	2.375	1	41318.5	1.875	1.625	1.5	2	41330.5	0.875
41304.5	1.5	41311.5	1	1.75	0.875	3.125	2.875	1.75	1	41318.5	1.5	1.75	1	1.75	41330.5	0.875
41304.5	1	41311.5	1.625	1	1.5	1.875	1.875	1.625	1	41318.5	1.875	1.875	1	1.75	41330.5	0.875
41304.5	1.5	41311.5	1	1.375	0.875	1.875	2.875	1.875	1	41318.5	1.5	2	2.375	1.75	41330.5	0.875
41304.5	1.5	41311.5	1.625	1.5	0.875	1.5	3	1.875	1	41318.5	1.625	1.875	2.625	1.625	41330.5	0.875
41304.5	1.5	41311.5	1	1.5	0.875	1.5	3.5	1.875	1	41318.5	2.125	1.625	2.875	1.875	41330.5	0.875
41304.5	1	41311.5	1	1	0.875	2.25	3.5	1.875	0.875	41318.5	1.625	1.875	3.125	1.875	41330.5	0.875
41304.5	1.5	41311.5	1	1	0.875	2.75	3.25	1.875	1.5	41318.5	1.5	2	2	1.75	41330.5	0.875
41304.5	1.5	41311.5	1.875	1	1.5	2.625	3	1.875	0.875	41318.5	1.625	1.5	2.5	1.5	41330.5	0.875
41304.5	1.5	41311.5	2.375	1	0.875	2.875	3.125	1.875	1.5	41318.5	2.25	2	3.25	1	41330.5	0.875
41304.5	1.5	41311.5	2.875	1.875	0.875	2.875	7.875	1.875	0.875	41318.5	1.875	1.75	2	1	41330.5	0.875
41304.5	1.5	41311.5	3.25	1	0.875	1.625	2.625	2.125	1.5	41318.5	1.875	2	2.125	1.5	41330.5	0.875
41304.5	1.5	41311.5	5.5	1.375	0.875	2.875	1.625	1.625	0.875	41318.5	3	1.875	1.875	1.5	41330.5	0.875
41304.5	1.75	41311.5	3.75	1	1.5	2.75	2.625	2.5	1.5	41318.5	1.875	2.625	2.25	1	41330.5	0.875
41304.5	1	41311.5	3.25	1	0.875	3.75	3.125	1.625	0.875	41318.5	3.125	1.75	3.625	1	41330.5	0.875
41304.5	1.5	41311.5	2	1.75	1.5	11.25	2.125	1.875	1.5	41318.5	2.375	1.5	1.875	1	41330.5	0.875
41304.5	1.75	41311.5	1.625	1.5	1.5	1.875	1.875	1.75	0.875	41318.5	3.25	1.875	2.75	1	41330.5	0.875
41304.5	2	41311.5	1	1.375	1.875	7.875	2.75	1.625	1.5	41318.5	3.125	1.75	2.75	1	41330.5	0.875
41304.5	1.5	41311.5	1.875	1.625	1.75	8.75	1.875	1.625	0.875	41318.5	8	1.625	8	1.5	41330.5	0.875
41304.5	1.625	41311.5	1.75	1.5	1.5	8.125	1.625	1.625	1.5	41318.5	4.875	1.875	3.125	1.5	41330.5	0.875
41304.5	2	41311.5	1	1	0.875	7.875	1.625	2.125	0.875	41318.5	8.625	1.75	2.75	1	41330.5	0.875
41304.5	2.5	41311.5	1.625	1.5	1.625	7.875	1.75	2.25	1.5	41318.5	4.625	1.875	3.25	1.5	41330.5	0.875
41304.5	2.125	41311.5	1.625	1.375	0.875	7.875	1.5	1.625	0.875	41318.5	4.875	2	2.625	1	41330.5	0.875
41304.5	1.75	41311.5	1.875	1.375	1.625	3.5	1.5	1.75	0.875	41318.5	5.75	1.625	1.75	2.25	41330.5	0.875
41304.5	1.625	41311.5	1	2.125	1	2.625	1.75	1.625	0.875	41318.5	5.75	1.75	1.75	1.875	41330.5	0.875
41304.5	1.5	41311.5	1	1.625	1.5	2.75	1.75	1.625	1.5	41318.5	5.25	1.75	2	1.5	41330.5	0.875
41304.5	1.5	41311.5	1	1.625	1.5	7.875	1.625	1.625	0.875	41318.5	5.75	1.625	2.75	1	41330.5	0.875
41304.5	1	41311.5	1.5	1.5	1	4	1.875	2.25	1.5	41318.5	4	1.75	2	1.5	41330.5	0.875
41304.5	1.625	41311.5	1	1.625	1	4.375	3.125	1.75	0.875	41318.5	4.375	1.875	4.25	1	41330.5	0.875
41304.5	1.625	41311.5	1	1.5	1	3.75	4.125	1.625	1.5	41318.5	5.25	2.375	2.625	1	41330.5	0.875
41304.5	1	41311.5	1.625	1.375	1	3.25	3.875	1.875	1	41318.5	5.25	1.875	2	1.875	41330.5	0.875
41304.5	1.5	41311.5	1.75	1.375	1	3.125	7.375	1.625	1	41318.5	5.5	1.75	1.625	1.75	41330.5	0.875
41304.5	1.5	41311.5	1.625	1.5	1	2.875	3.125	1.75	1	41318.5	4.875	1.625	2.125	1.875	41330.5	0.875
41304.5	1	41311.5	1.5	1.5	1	4	1.625	1.625	1	41318.5	4.375	2.5	1.875	2.5	41330.5	0.875
41304.5	1	41311.5	1.625	1.5	1.5	3.25	1.75	1.75	1	41318.5	4.875	1	2.625	1	41330.5	0.875
41304.5	1.5	41311.5	1.75	1.5	1	3.125	1.875	1.75	1	41318.5	4.875	1.625	2.5	1	41330.5	0.875
41304.5	1	41311.5	2	1.75	1.875	2.25	2.625	1.75	1	41318.5	6.375	1.75	2.25	1.5	41330.5	0.875
41304.5	1	41311.5	1.75	1.375	1.75	4.375	1.75	1.75	1	41318.5	4.875	1.75	2.125	1	41330.5	0.875
41304.5	1	41311.5	1.875	1.5	1.5	3.75	2	1.875	1	41318.5	8.375	1.875	2.125	1.625	41330.5	0.875
41304.5	1	41311.5	1.875	1.5	1.5	3.125	2.125	1.875	1	41318.5	4	1.5	2	1	41330.5	0.875
41304.5	1.5	41311.5	1.875	1.375	1	3	1.625	1.75	1	41318.5	4.625	1.875	3.125	1	41330.5	0.875
41304.5	1	41311.5	2	1.5	1	3.75	1.75	1.625	1	41318.5	2.875	1.625	2.875	1	41330.5	0.875
41304.5	1.5	41311.5	1.875	1	1.5	3	2.375	1.875	1	41318.5	3.25	1.5	3.25	1	41330.5	0.875
41304.5	1.5	41311.5	1.875	1.5	1	3.25	1.625	1.625	1	41318.5	3.125	1.625	2.25	1	41330.5	0.875
41304.5	1.5	41311.5	1.625	1.625	1	2.25	1.625	1.625	0.875	41318.5	3.125	1.625	3.125	1.5	41330.5	0.875
41304.5	1.5	41311.5	1.5	1.5	1	3.125	1.625	1.875	1.5	41318.5	2.5	1.625	3.25	1.5	41330.5	0.875
41304.5	1.625	41311.5	1.625	1.5	1	3.25	2.5	1.875	0.875	41318.5	7.75	1.875	2.25	1.625	41330.5	0.875
41304.6	1.625	41311.6	1.875	1	1	2.875	1.75	1.5	1.5	41318.6	4	1	3.125	1.75	41330.6	0.875
41304.6	1	41311.6	1.5	1.5	1	3.125	2.625	1.75	0.875	41318.6	3.75	1.5	2.75	1.75	41330.6	0.875
41304.6	1.625	41311.6	1.625	1.75	1.5	3.75	7.125	1.625	1.5	41318.6	3.5	1	2.5	2.5	41330.6	0.875
41304.6	1.5	41311.6	1.625	1.5	1	2.75	4.375	2.125	0.875	41318.6	3.25	1	2.75	2.625	41330.6	0.875
41304.6	1.5	41311.6	1	1	1.5	2	7.625	2.25	1.5	41318.6	1.875	1.75	2.5	2.125	41330.6	0.875
41304.6	1	41311.6	1.625	1	1.5	2.875	3.875	1.75	0.875	41318.6	1.625	1	1.75	4	41330.6	0.875
41304.6	1	41311.6	1.625	1.375	1.5	4	3.25	2.75	1.5	41318.6	1.625	1	1.875	1.5	41330.6	0.875
41304.6	1	41311.6	1.625	1.5	1.625	4.625	2.75	1.625	0.875	41318.6	1	1	1.625	1.5	41330.6	0.875
41304.6	1.5	41311.6	1	1.625	1	3.75	2.375	1.5	1.5	41318.6	1.875	1	1.75	1.75	41330.6	0.875
41304.6	1	41311.6	1.625	1.875	1	4.375	2.625	1.625	0.875	41318.6	9.25	1.625	2.5	1	41330.6	0.875
41304.6	1.5	41311.6	1	1.5	1	3.75	1.875	1.625	1.5	41318.6	3.5	1.875	2	1.625	41330.6	0.875
41304.6	1.5	41311.6	1	1.625	1	3.25	9.625	1.875	0.875	41318.6	2.875	1	1.75	2.625	41330.6	0.875
41304.6	1.625	41311.6	1	1.5	1	2.875	7.125	1.5	1.5	41318.6	3.25	1	1.75	2.25	41330.6	0.875
41304.6	1.75	41311.6	1	1.625	1	3.5	1.625	1.625	0.875	41318.6	1	1	1.75	2.375	41330.6	0.875
41304.6	1.5	41311.6	1.625	1.625	1.5	3.5	2.375	1.625	1.5	41318.6	1.875	1.875	1.5	2.5	41330.6	0.875
41304.6	1.5	41311.6	1.875	1	1	3.25	2.625	1.875	0.875	41318.6	1	1.5	2.375	2.375	41330.6	0.875
41304.6	1.5	41311.6	1.875	1.5	1	3.125	2.75	1.75	1.5	41318.6	1.5	1.625	2.25	2	41330.6	0.875
41304.6	1.5	41311.6	1.625	1.375	1	3.25	1.75	1.625	0.875	41318.6	1.625	1.625	2.125	1.75	41330.6	0.875
41304.6	1.5	41311.6	1.625	1.5	1	2.875	1.625	1.625	1.5	41318.6	1	1.875	2.375	2.625	41330.6	0.875
41304.6	1.5	41311.6	1	1.625	1	1.75	2.375	1.625	0.875	41318.6	1.5	1.75	1.5	2.75	41330.6	0.875
41304.6	1	41311.6	2.25	1.5	1	1.625	2.375	1.625	1.5	41318.6	1.75	1.625	3.625	2.75	41330.6	0.875
41304.6	1.5	41311.6	1.75	1.375	1.5	1.75	2	1.5	1	41318.6	2.375	1.625	3.875	2.875	41330.6	0.875
41304.6	1.5	41311.6	1.5	1	1	1.625	1.75	1.5	1	41318.6	1.625	2	8	2.375	41330.6	0.875
41304.6	1.5	41311.6	1.75	1	1.5	1	2	1.625	1	41318.6	1.625	4.25	3.875	2	41330.6	0.875
41304.6	1.5	41311.6	1.75	1.5	1	1.625	3.125	1.75	1	41318.6	2.375	2	8	2.75	41330.6	0.875
41304.6	1	41311.6	1.75	1	1	1.625	1.875	1.625	1	41318.6	1.875	1.75	1.5	2.375	41330.6	0.875
41304.6	1	41311.6	1.75	1.5	1	1.875	1.75	1.625	1	41318.6	1.75	3.125	2.625	2.75	41330.6	0.875
41304.6	1.5	41311.6	1.625	2	1.5	3.125	1.75	1.625	1	41318.6	1.5	4.5	8.625	1.75	41330.6	0.875
41304.6	1.5	41311.6	1.5	1	1	2	1.625	1.875	1	41318.6	1.5	8.5	8.375	2.5	41330.6	0.875
41304.6	1.625	41311.6	2.125	1.75	1.5	1.875	1.5	1.5	1	41318.6	2	3.625	1.75	3.5	41330.6	0.875
41304.6	1.5	41311.6	1.75	1.75	1	2.25	1.625	2.25	1	41318.6	1.625	3.25	1.875	2.25	41330.6	0.875
41304.6	1.5	41311.6	1.625	1.5	1	1.875	1.75	1.75	1	41318.6	1.625	2	1.625	2.125	41330.6	0.875
41304.6	1.5	41311.6	1.625	1.375	1.5	2.375	1.5	1.625	1	41318.6	1.875	3	2.125	2.625	41330.6	0.875
41304.6	1.5	41311.6	1.5	1	1	1.75	2.625	1.75	1	41318.6	1.75	1.875	1.875	1.625	41330.6	0.875
41304.6	1.5	41311.6	2.125	1.5	1	3	1.5	1.625	1	41318.6	1.625	1	1.625	1.5	41330.6	0.875
41304.6	1.5	41311.6	1.5	1.5	1.5	1.875	1.75	1.875	0.875	41318.6	1.75	3.125	2.625	1.5	41330.6	0.875
41304.6	1.5	41311.6	1.75	2	1.5	1.5	1	1.875	1.5	41318.6	1.75	1.625	1	1.5	41330.6	0.875
41304.6	1	41311.6	1.75	4	1.5	1	2	1.75	0.875	41318.6	2.875	1.625	1.625	1	41330.6	0.875
41304.6	1.5	41311.6	1	3.75	1	1.625	1.875	2.625	1.5	41318.6	1.75	1.875	7.5	1.625	41330.6	0.875
41304.6	1.5	41311.6	1.75	7.375	1	1.875	1.5	1.625	0.875	41318.6	1	1.875	2.875	1.75	41330.6	0.875
41304.6	1.5	41311.6	1.625	10.875	1	1	1	1.625	1.5	41318.6	1	3.125	2.625	1.5	41330.6	0.875
41304.6	1	41311.6	1	3.5	1	1.5	1.875	1.625	0.875	41318.6	1	9.375	1.5	1	41330.6	0.875
41304.6	1.625	41311.6	1.625	2.875	1.75	1.625	2	2.125	1.5	41318.6	1.625	4.25	1.875	1	41330.6	0.875
41304.6	1.5	41311.6	1	1.875	1.75	1.625	1.75	1.5	0.875	41318.6	1.625	8.5	2.125	1	41330.6	0.875
41304.6	1.5	41311.6	1.5	2.625	1.5	1.625	1.75	1.625	1.5	41318.6	2	3.5	1.625	1	41330.6	0.875
41304.6	1.75	41311.6	1.625	3.75	3.25	1.5	1.625	1.875	0.875	41318.6	2.375	2.25	1.5	1	41330.6	0.875
41304.6	2	41311.6	1.75	3.5	3	3.25	1.875	1.75	1.5	41318.6	1.625	2.875	1	1	41330.6	0.875
41304.6	2.875	41311.6	1.875	2.375	2.875	2.75	3.125	1.75	0.875	41318.6	1.75	2.875	1	1	41330.6	0.875
41304.6	2.25	41311.6	2.125	3.25	1.875	3.75	3.875	1.75	1.5	41318.6	1.875	2	1.625	1	41330.6	0.875
41304.6	1.5	41311.6	2.5	2.375	2.5	3.125	3.875	1.625	0.875	41318.6	1.875	1.75	1.625	1	41330.6	0.875
41304.6	1.5	41311.6	1.875	3.25	1.875	2.625	3.125	1.75	1.5	41318.6	1.625	2	1.875	1.5	41330.6	1.75
41304.6	1	41311.6	2.375	3	3.125	2.75	2.375	1.75	0.875	41318.6	1.75	1.875	1	1	41330.6	2
41304.6	1.5	41311.6	1.875	2.75	1.875	1.75	1.625	1.875	1.5	41318.6	1.875	8.5	1	1	41330.6	1.875
41304.6	1	41311.6	1.5	1.625	2.125	2.375	1.875	2.25	0.875	41318.6	1.875	3.125	1.625	1	41330.6	1.5
41304.6	1.625	41311.6	1	1.5	3.375	1.625	1.75	1.75	1.5	41318.6	1.5	2	1.625	1	41330.6	2.625
41304.6	1.5	41311.6	1.625	2.375	2.875	2.125	1.5	1.5	0.875	41318.6	1.75	1.75	1.625	1	41330.6	1.5
41304.6	1.5	41311.6	1.625	2.125	3	1.875	1.875	1.75	1.5	41318.6	1	1.875	1	1.5	41330.6	1.75
41304.6	1	41311.6	1.625	2	1.875	2	1.875	1.875	0.875	41318.6	1	1.875	1	1.75	41330.6	0.875
41304.6	1.5	41311.6	1	1.5	1.625	1	1.5	1.875	1.5	41318.6	1	2	1.5	2.375	41330.6	0.875
41304.6	1.625	41311.6	2	1.375	2.125	1.5	1.625	1.875	1	41318.6	1.5	2	1	2	41330.6	1.5
41304.6	1.5	41311.6	1.875	2.25	1.75	1	1.625	1.875	1	41318.6	1.75	2.5	1	1.75	41330.6	1.5
41304.6	1	41311.6	1.875	2.875	2.375	1	1.75	1.75	1	41318.6	1.75	1.875	1.75	1.625	41330.6	1.625
41304.6	1.5	41311.6	1.875	2.125	1.75	1	1.625	1.75	1	41318.6	1.875	2.875	1.5	1.5	41330.6	1.875
41304.6	1	41311.6	1.875	1.625	1.625	1.5	1.5	2.375	1	41318.6	1.75	2.625	1	1.5	41330.6	0.875
41304.6	2.375	41311.6	1.875	1.5	1.5	1	1.75	1.625	1	41318.6	2.125	2.875	1	1	41330.6	1.5
41304.6	1.5	41311.6	1	1.375	1	1.5	1.75	1.875	1	41318.6	2.125	2	1.5	1	41330.6	1.625
41304.6	1.625	41311.6	1.75	1	1	1	1.75	2.375	1	41318.6	1.75	1.875	1.5	1.5	41330.6	1.625
41304.6	1	41311.6	1.875	1	1.75	1.625	1.625	2.25	1	41318.6	2	1.75	1	1	41330.6	1.875
41304.6	1.625	41311.6	1	1	1	1.75	1.625	2.25	1	41318.6	2.125	2.625	1	1	41330.6	1.625
41304.6	2.5	41311.6	1.75	1	2	1.625	2	1.5	1	41318.6	1.5	4.25	1	1.5	41330.6	2.375
41304.6	1.625	41311.6	3	2.375	1.75	1	2	2.125	1	41318.6	1.875	2.875	1	1	41330.6	1.75
41304.6	2	41311.6	1.875	2.875	1.5	1.75	1.5	1.75	1	41318.6	2	3.125	1.5	1.5	41330.6	1.875
41304.6	1.75	41311.6	2	1.625	1.5	1	1	1.875	1	41318.6	1.5	2.875	1	1.5	41330.6	2.25
41304.6	1.625	41311.6	1.625	1.625	1.5	1	1.5	2.125	0.875	41318.6	1.5	1.875	7.75	1.5	41330.6	2
41304.6	1.625	41311.6	1.875	1.75	1.625	1.5	1	1.625	1.5	41318.6	2.125	8.75	10.375	1.5	41330.6	1.875
41304.6	1.875	41311.6	1.625	1.5	1.75	1	1	2.375	0.875	41318.6	1.75	8.5	7.5	1	41330.6	1.75
41304.6	2.125	41311.6	1.625	1.5	1.5	1.625	1.875	1.875	1.5	41318.6	2	4.25	9.25	1.5	41330.6	1.75
41304.6	1	41311.6	2.25	1.5	1	1.625	2.625	1.625	0.875	41318.6	1.625	3.25	9.25	2.75	41330.6	2.25
41304.6	1.5	41311.6	1	1.625	1.75	1	3	2.25	1.5	41318.6	1	2.25	5.125	2.25	41330.6	2
41304.6	1.5	41311.6	2	1.625	1.5	1.625	2.625	1.625	0.875	41318.6	1.5	1.875	5.125	2.5	41330.6	3.625
41304.6	1.5	41311.6	1.875	1.75	1	1.75	1.75	2.25	1.5	41318.6	1.625	1.75	5.375	2.25	41330.6	2.875
41304.6	1.625	41311.6	1.875	1.5	1.5	1.75	1.625	2.625	0.875	41318.6	1.5	3	5.375	1.75	41330.6	2.25
41304.6	1.625	41311.6	1.5	1.5	1.625	1.875	1.75	3	1.5	41318.6	1.625	2	6.25	2.625	41330.6	2.375
41304.6	1.5	41311.6	1.625	1.5	1.5	1.875	1.75	2.25	0.875	41318.6	1.5	2.375	5.625	3.125	41330.6	1.875
41304.6	1.5	41311.6	1.875	1.375	1.5	2.25	1.5	1.625	1.5	41318.6	1.75	1.875	6.5	1.875	41330.6	2.375
41304.6	1	41311.6	1.5	1.375	1.625	1.625	1.625	1.625	0.875	41318.6	1.625	2.5	6.25	1.625	41330.6	2.25
41304.6	1	41311.6	1.625	1.75	1.875	1	1.75	1.625	1.5	41318.6	1.625	2	6.5	2.25	41330.6	2
41304.6	1.5	41311.6	1.875	1.375	1.5	3.5	2.375	1.625	0.875	41318.6	1.5	1.875	6.25	1.875	41330.6	2.25
41304.6	1.625	41311.6	1.75	1	1.75	2.25	1.875	1.75	1.5	41318.6	1.75	2.375	6.25	2	41330.6	1.875
41304.6	1.5	41311.6	1.625	1	1.625	3.5	1.75	1.75	0.875	41318.6	1.5	1.875	6.5	2.25	41330.6	1.875
41304.6	1.5	41311.6	1.625	1.625	1.5	2.125	2.625	1.75	1.5	41318.6	1.5	1.75	6.5	2.25	41330.6	2
41304.6	1.625	41311.6	1.625	1.5	1	3	2.125	1.75	0.875	41318.6	1.5	2.375	6.25	2.25	41330.6	2.875
41304.6	1	41311.6	1	1.5	1.625	3	2.125	1.75	1.5	41318.6	1.875	1.875	6.25	1.875	41330.6	3.125
41304.6	1.625	41311.6	1.625	1.875	1	3.25	1.75	1.875	0.875	41318.6	1.625	1.875	3.875	1.75	41330.6	2.625
41304.6	1.625	41311.6	1.875	1.625	1.5	1.875	1.75	1.625	1.5	41318.6	1.625	1.875	3.25	1.75	41330.6	3
41304.6	1.5	41311.6	1.875	2.125	1.75	4.625	1.75	1.75	0.875	41318.6	1.75	1.625	2.375	1	41330.6	4.25
41304.6	1	41311.6	1.625	1.625	1.75	3.75	1.5	1.625	0.875	41318.6	1.875	1.625	1.875	1.5	41330.6	3.625
41304.6	1.75	41311.6	1	1.5	1	3.25	2	1.625	1	41318.6	2	1.875	1.625	1.625	41330.6	4.25
41304.6	1.5	41311.6	1.875	2	1	3.125	3.25	2.25	1	41318.6	2	1.75	1	1	41330.6	3
41304.6	1	41311.6	1.5	1	1.875	1.75	1.5	1	1	41318.6	1.75	2	1	1.875	41330.6	3.5
41304.6	1.625	41311.6	1.75	1.5	1	1.75	1.625	1	1	41318.6	1.875	2	1.875	1.625	41330.6	2.625
41304.6	1.5	41311.6	1.625	2.75	1.875	1.625	1	1.625	1	41318.6	1.5	1.75	1.75	1.5	41330.6	3
41304.6	1.5	41311.6	1.625	2.125	1.75	1.625	1.5	2.125	1	41318.6	2.5	1.5	1	1.5	41330.6	3.5
41304.6	1.75	41311.6	1.625	4.25	1	1.875	1.5	1.75	1	41318.6	1.875	1.625	1.5	2.25	41330.6	3.625
41304.6	1.625	41311.6	2.375	2.375	1	1.5	2	1.625	1	41318.6	1.75	2	1	1.875	41330.6	3.625
41304.6	1.5	41311.6	1.625	1.5	1	1.625	1.75	1.625	1	41318.6	1.625	2.25	1.5	1.875	41330.6	3.5
41304.6	1.625	41311.6	2.125	1.5	1.875	2	2.375	1.75	1	41318.6	1.625	3.875	1	2.625	41330.6	3.25
41304.6	1	41311.6	1.75	1.5	2	2.375	2.125	1.875	1	41318.6	1.875	2	1	2.625	41330.6	3.125
41304.6	1	41311.6	1.875	2	3	1.875	2.875	1.625	1	41318.6	1.625	2.5	1.5	2.125	41330.6	3
41304.6	1.625	41311.6	1.75	1.375	3.375	1.625	3.875	1.75	0.875	41318.6	1.625	2.625	2.625	1.75	41330.6	3.5
41304.6	1	41311.6	1.75	1.5	2.75	2	2.875	2.375	1.5	41318.6	1.875	2.375	1.75	2.25	41330.6	3.125
41304.6	1.625	41311.6	1.875	1.75	2.875	1	1.625	1.625	0.875	41318.6	2	2	1.5	1.75	41330.6	3.875
41304.6	1	41311.6	1.875	1.5	3.375	1	1.625	1.875	1.5	41318.6	1.875	1	1.625	2.375	41330.6	3.875
41304.6	1	41311.6	1.625	1.375	3.75	1.75	1	2.25	0.875	41318.6	1.875	1	1.75	2.5	41330.6	3.125
41304.6	1.5	41311.6	1.625	1.375	1	1.625	1.5	2.5	1.5	41318.6	1.625	1.75	1	2.375	41330.6	3
41304.6	1.5	41311.6	2.25	1.5	3.75	1.875	1	2.25	0.875	41318.6	1.75	1.75	1.625	1.75	41330.6	2.25
41304.6	1.625	41311.6	2	1.625	4	1.875	1	1.875	1.5	41318.6	1.75	1.5	1.875	1.75	41330.6	2.375
41304.6	1.625	41311.6	1.75	1.875	3.75	1	1	2.5	0.875	41318.6	1.625	1.75	1	1.75	41330.6	2.25
41304.6	1.5	41311.6	4.375	1.375	2.875	1	1.5	2.375	1.5	41318.6	1.625	1.625	1.625	1.625	41330.6	3.125
41304.6	1.5	41311.6	4.375	1	4	1	1.75	1.875	0.875	41318.6	1.625	1.875	1.5	1.875	41330.6	3.125
41304.6	1.5	41311.6	1.5	1.5	2.5	1.5	1.5	2.125	1.5	41318.6	1.75	1.625	1.5	1.75	41330.6	3.625
41304.6	1.625	41311.6	3.5	1	4	1.625	1	2.625	0.875	41318.6	1.75	1.625	1	1.5	41330.6	9.375
41304.6	1.5	41311.6	3.75	1	3.75	1.5	1.625	1.875	1.5	41318.6	1.875	1.625	2.25	1.75	41330.6	2.375
41304.6	1.5	41311.6	4	1.75	3.375	1.5	1.5	2.375	0.875	41318.6	1.625	1.625	1	1.75	41330.6	3.25
41304.6	1.5	41311.6	4.625	1	2.75	1	1.625	1.625	1.5	41318.6	1.625	2	1	1.75	41330.6	3.625
41304.6	1	41311.6	1.75	1	4.625	1	2.125	1.875	0.875	41318.6	1.625	1.875	1	1.625	41330.6	3.25
41304.6	1.625	41311.6	1.625	1	3.25	1	1	1.625	1.5	41318.6	2.25	1.75	1.625	1.75	41330.6	3.875
41304.6	1.75	41311.6	1	1.375	3.125	1	1	1.875	0.875	41318.6	1.875	2	1.5	1.5	41330.6	3.5
41304.6	1.5	41311.6	1.625	1.375	3.25	1.625	1.75	1.875	1.5	41318.6	1.875	1.75	1	1.75	41330.6	3.5
41304.6	1	41311.6	1.875	1.5	2.875	1.5	1.75	1.875	0.875	41318.6	1.75	1.625	1	1.625	41330.6	8.75
41304.6	1	41311.6	4.625	1.375	3.375	1.5	1.875	1.875	1.5	41318.6	1.875	1.625	1	1.5	41330.6	6.5
41304.6	1.625	41311.6	2.375	1.875	3.25	1.875	2.875	1.75	0.875	41318.6	2	1.75	1.5	1.75	41330.6	6.5
41304.6	1.5	41311.6	1.875	1.75	4	1.75	1.75	1.875	1.5	41318.6	1.5	1.5	1	1.625	41330.6	6.75
41304.6	1.5	41311.6	1.875	2	2.25	1.5	1.875	1.75	1	41318.6	1.625	1.75	1.5	1.5	41330.6	6.75
41304.6	1	41311.6	1.875	1.5	1	1.625	2.625	1.875	1	41318.6	1.875	3	1.625	1.875	41330.6	5.5
41304.6	1.5	41311.6	2.25	1.5	1.5	1.625	2.875	2.125	1	41318.6	1.625	1.75	1.5	2.5	41330.6	3
41304.6	1.75	41311.6	2.875	1.5	1.5	1.5	3	1.875	1	41318.6	1.75	1.875	1	1.5	41330.6	3.125
41304.6	1.625	41311.6	1.5	1	1	1	3.25	2.5	1	41318.6	1.875	1.625	1.5	1.5	41330.6	2.5
41304.6	1.625	41311.6	1.625	1.5	1	1	2.5	1.875	1	41318.6	1.875	1.75	1.5	1	41330.6	1.75
41304.6	1.75	41311.6	1.75	1.5	1	2.125	2.875	1.75	1	41318.6	2.125	2.875	1.625	1	41330.6	1.625
41304.6	1.625	41311.6	1.875	1.625	1.625	1.875	1.75	2.125	1	41318.6	2	2.625	1.625	1.5	41330.6	2
41304.6	1.5	41311.6	1.875	1.375	1	1	1.625	1.875	1	41318.6	3.25	2.625	1	1	41330.6	2.625
41304.6	1.5	41311.6	1.75	1	1	1.625	1.875	1.875	1	41318.6	4	2	1.75	1	41330.6	1.875
41304.6	1	41311.6	1.875	1.5	1	1.625	2.875	1.875	1	41318.6	2.125	1	1	1.75	41330.6	1
41304.6	1	41311.6	1.75	1.375	1.5	1	2.125	2.875	1	41318.6	1.625	1.75	1.625	1	41330.6	1.75
41304.6	1.5	41311.6	1.625	1.5	1.5	1.875	3	2.5	1	41318.6	1.75	1.75	1	1.75	41330.6	2
41304.6	1	41311.6	1.625	1.75	1	1.625	2.625	1.875	1	41318.6	3.125	1.875	1	1.75	41330.6	1.875
41304.6	1.5	41311.6	1	1.5	1	1.875	1.75	1.625	0.875	41318.6	4.875	1.75	1	2.75	41330.6	2.25
41304.6	1.5	41311.6	1.75	1.5	2.5	1.75	2.625	2.25	1.5	41318.6	4.875	1.875	1.5	2	41330.6	3.625
41304.6	1.5	41311.6	1.75	1.625	3.375	1.875	1.75	1.75	0.875	41318.6	2.75	1.875	1.625	1.5	41330.6	5.75
41304.6	1.625	41311.6	2.25	1	3.75	2.375	3	1.875	1.5	41318.6	2.875	1.5	1.5	1.5	41330.6	5.5
41304.6	1	41311.6	1.625	1.5	3.125	1	2.375	2.25	0.875	41318.6	2.125	1	1.5	1.5	41330.6	6.75
41304.6	1.5	41311.6	3	1.375	3.125	1.75	1.625	1.75	1.5	41318.6	3.125	1.625	1.5	2.625	41330.6	6.75
41304.6	1	41311.6	2.75	1	3.125	2.375	1.875	1.75	0.875	41318.6	1.875	1.75	1	2.75	41330.6	4.25
41304.6	1.625	41311.6	1.75	1.5	2.125	2	2	1.625	1.5	41318.6	1	1.75	1.625	2.25	41330.6	2.375
41304.6	1	41311.6	1.5	4	4.25	1.75	2.875	1.625	0.875	41318.6	1.75	1.75	1.75	1.5	41330.6	1.875
41304.6	1.625	41311.6	1	2.625	3.375	1.875	3	1.875	1.5	41318.6	1.875	1.5	1	1.75	41330.6	3.125
41304.6	1	41311.6	1	1.5	4	1	2	1.75	0.875	41318.6	1.875	1.75	1.625	1.875	41330.6	4.25
41304.6	1.625	41311.6	1	2.5	2.125	1.625	1.75	1.875	1.625	41318.6	1.75	1.5	1.625	1.75	41330.6	1.875
41304.6	1.625	41311.6	1	3.25	1	1.5	2	1.625	0.875	41318.6	1.75	1	1.625	1.75	41330.6	1
41304.6	1.625	41311.6	1	2.875	1.625	1	1.75	1.875	1.5	41318.6	1.625	1.625	1.5	1.625	41330.6	1
41304.6	1.625	41311.6	1.75	3.25	1	1	1.875	1.875	0.875	41318.6	1.875	1.5	1.625	1.875	41330.6	1
41304.6	1.5	41311.6	1	2.375	1.875	1.75	1.5	2.125	1.5	41318.6	1.625	2	1.5	1.625	41330.6	1
41304.6	1.75	41311.6	2	1.625	4.875	2	1.5	1.875	0.875	41318.6	1.625	1	1	1.75	41330.6	1
41304.6	2.125	41311.6	1.5	2	3.25	1.875	1	1.75	1.5	41318.6	1.875	1	1	1.5	41330.6	1
41304.6	2.25	41311.6	1.5	1	2	2	1.625	1.75	0.875	41318.6	2.5	1.5	1.5	1.625	41330.6	1
41304.6	3.125	41311.6	1.875	1.5	1	1.625	1.625	1.625	1.5	41318.6	1.625	1.5	1.5	1.5	41330.6	1
41304.6	2.375	41311.6	1.875	1.5	1	2.75	1.75	1.5	0.875	41318.6	1.75	1.625	1.75	1.75	41330.6	1
41304.6	1.875	41311.6	3.125	1.625	1.5	2.75	1.5	1.75	1.5	41318.6	1.875	1.75	1.75	1.625	41330.6	1
41304.6	1.5	41311.6	4.375	1.375	1	1.625	1	2.125	0.875	41318.6	1.75	1.75	1.875	1.75	41330.6	1
41304.6	1.625	41311.6	4.875	1	1	1	1.5	1.75	1.5	41318.6	1	1.5	1.75	1	41330.6	1
41304.6	1.5	41311.6	4.625	1.375	1	1	1.75	1.625	1	41318.6	1.625	1.625	1.75	1.75	41330.6	1
41304.6	1.625	41311.6	2.375	1.5	1	1	1.75	2.5	1	41318.6	1.875	1.5	1.625	1.75	41330.6	1
41304.6	1	41311.6	2	1.625	1	1	1.75	1.625	1	41318.6	1.625	1	1.5	1.75	41330.6	0.875
41304.6	1.5	41311.6	2.125	1.375	1	1	1.625	1.625	1	41318.6	1.875	1.75	1.5	1.5	41330.6	0.875
41304.6	1.5	41311.6	2.125	1.5	1.5	1	1.625	3.125	1	41318.6	1.875	1.625	1.75	1.625	41330.6	0.875
41304.6	1.5	41311.6	1.875	1	3.125	1	1.5	4.75	1	41318.6	1	1.625	3.25	1.5	41330.6	0.875
41304.6	1.625	41311.6	1.875	1.5	3.25	1	1.5	3.875	1	41318.6	1.625	1.5	7.75	1	41330.6	0.875
41304.6	1.625	41311.6	2.25	1.375	2.75	1	1.5	1.75	1	41318.6	1.625	1.625	2.125	1	41330.6	0.875
41304.6	1.625	41311.6	1.625	1.5	4	1	1.5	1.5	1	41318.6	1	1.5	1.75	1	41330.6	0.875
41304.6	1.75	41311.6	1	2.25	1.625	1	1	1.875	1	41318.6	1	1	4.25	1	41330.6	0.875
41304.6	1.5	41311.6	1.625	3.5	1	1	1.625	3.125	1	41318.6	1.5	1	8	1.625	41330.6	0.875
41304.6	1.625	41311.6	1.625	3.75	1	1	1.5	3.375	1	41318.6	1	1.625	3.875	1.625	41330.6	0.875
41304.6	1.5	41311.6	1	1.75	1	1	1.625	3	1	41318.6	1	1.5	7.75	1.625	41330.6	0.875
41304.6	1.5	41311.6	1	1.75	1	0.875	1.625	4.75	1	41318.6	1.75	1	7.75	1.75	41330.6	0.875
41304.6	1	41311.6	1	1.5	1	1.75	1.75	8.375	0.875	41318.6	1.75	1	7.5	1.625	41330.6	1.5
41304.6	1.625	41311.6	1.625	1.5	1.625	2.875	1.625	6.375	1.5	41318.6	1.625	1	4.5	1.625	41330.6	0.875
41304.6	2.75	41311.6	1	1.375	1.5	2.125	1.5	6.375	0.875	41318.6	2.125	1.5	5.375	1.75	41330.6	0.875
41304.6	1	41311.6	1.625	1.5	1	1.875	1.5	6.375	1.5	41318.6	3.125	1.625	4.25	1.875	41330.6	0.875
41304.6	2.875	41311.6	1.875	1.5	1.5	1.75	1.75	6.375	0.875	41318.6	4	1.625	6	1	41330.6	0.875
41304.6	6.375	41311.6	1.5	1.75	1	1.875	1.75	6.125	1.5	41318.6	4.375	1.625	6.25	1	41330.6	0.875
41304.6	2	41311.6	1.875	1.375	1.625	1.875	1.5	6.625	0.875	41318.6	4.375	1	6	1.625	41330.6	0.875
41304.6	2.875	41311.6	1.625	1	1	3.25	1	7	1.5	41318.6	2	1.625	4.75	1.75	41330.6	0.875
41304.6	3.625	41311.6	1.875	1	1	2.125	1.625	7	0.875	41318.6	1.875	2	5.375	1.75	41330.6	0.875
41304.6	3.875	41311.6	1.625	1.375	3.125	2.875	1	6.625	1.5	41318.6	2.25	3.25	6	1.625	41330.6	0.875
41304.6	3.875	41311.6	2.5	1.625	4.25	2.75	1.875	7.5	0.875	41318.6	3.5	2.375	6.25	1	41330.6	0.875
41304.6	2.375	41311.6	1.625	1.5	3.25	3.125	1	2.875	1.5	41318.6	2.125	1.875	6.5	1.5	41330.6	0.875
41304.6	2.875	41311.6	2.5	1	1.875	3	1	2.5	0.875	41318.6	8	2.625	6.25	1.5	41330.6	0.875
41304.6	6.375	41311.6	1.75	1.625	4	3.25	1.75	2.25	1.5	41318.6	8	1.75	5.625	1	41330.6	0.875
41304.6	8.625	41311.6	2	1.5	2.75	3	1.625	2.625	0.875	41318.6	7.75	1.625	5.625	1	41330.6	0.875
41304.6	3	41311.6	1.625	1.5	1.625	3.125	1.75	2.5	1.5	41318.6	1.75	1.875	6.5	1.875	41330.6	0.875
41304.6	7.75	41311.6	1.625	1.75	1.5	4	1.625	2.625	0.875	41318.6	1.75	1.75	6	1.5	41330.6	0.875
41304.6	2.875	41311.6	1.625	1.625	1.625	8.5	1.625	1.875	1.5	41318.6	1.5	1.875	3.625	1.625	41330.6	0.875
41304.6	3.875	41311.6	1.75	1.5	1.5	3.125	1.5	1.625	0.875	41318.6	1.625	1	1.625	1.75	41330.6	0.875
41304.6	3.625	41311.6	1.875	1.75	4.25	8.125	1.75	1.625	1.5	41318.6	2.25	1	1.75	1.75	41330.6	0.875
41304.6	3.875	41311.6	1.75	1.5	4	7.875	1.625	1.75	0.875	41318.6	1.625	1	2.75	1.5	41330.6	0.875
41304.6	3.375	41311.6	1.75	1.625	3.25	9	1.625	1.625	1.5	41318.6	1.625	1.625	3.375	1.5	41330.6	0.875
41304.6	3.875	41311.6	1.625	1.625	1.5	4.375	1	1.625	0.875	41318.6	1.75	1	2.875	1.75	41330.6	0.875
41304.6	3.625	41311.6	1.5	1.5	2.25	8.5	1	1.625	1.5	41318.6	1.875	1.5	2.5	1.75	41330.6	0.875
41304.6	3.625	41311.6	1.75	1.5	2	7.875	1.5	1.625	1	41318.6	2.5	1.5	1.625	1.625	41330.6	0.875
41304.6	3.875	41311.6	1.875	1.75	2.375	9.625	1.875	1.5	1	41318.6	1.75	1.75	1.5	1.625	41330.6	0.875
41304.6	3.375	41311.6	2	1.375	1.75	8.125	1.875	1.75	1	41318.6	1.75	2.5	1.75	1.5	41330.6	0.875
41304.6	4.875	41311.6	1.75	1.375	1.875	7.875	1.875	1.625	1	41318.6	1.875	2.875	1	1.5	41330.6	0.875
41304.6	5.875	41311.6	2.125	1	2.125	3.25	2.75	1.75	1	41318.6	1.75	2	1	1.5	41330.6	0.875
41304.6	6.125	41311.6	1	1.375	3	4.375	2.875	1	1	41318.6	1.5	1.625	1	1.625	41330.6	0.875
41304.6	3.625	41311.6	1.75	1	2.25	3.75	2.5	1.5	1	41318.6	1.75	1.625	1.5	1.75	41330.6	0.875
41304.6	3.625	41311.6	2	1.375	3	4	2.125	1.625	1	41318.6	1.875	1.875	1	1.75	41330.6	0.875
41304.6	2.25	41311.6	1.875	1.375	3	2	1.625	1.75	1	41318.6	1.875	1.625	1	1.625	41330.6	0.875
41304.6	1	41311.6	1.875	1.625	1.75	1.625	2.625	2.375	1.5	41318.6	1.875	1.5	1.75	1	41330.6	0.875
41304.6	2	41311.6	1.625	1.375	1.75	1	7.125	3.375	1	41318.6	2.125	1	1.5	1	41330.6	0.875
41304.6	3	41311.6	1.625	1.5	1.75	1.625	3.25	3.875	1	41318.6	1.875	1	1	1	41330.6	0.875
41304.6	1.875	41311.6	1.625	1.5	1.875	2	2.5	3.375	1	41318.6	1.625	1.625	1.625	1	41330.6	0.875
41304.6	3.375	41311.6	1.875	1.5	1.875	1.875	4.125	8.375	1	41318.6	2	1.625	1.5	1	41330.6	0.875
41304.6	3.125	41311.6	2.125	1.375	1.625	2.75	2	5.875	1	41318.6	1.875	1.625	1.5	1	41330.6	0.875
41304.6	2.75	41311.6	1.75	1.625	3.25	12.875	1.625	6.125	1	41318.6	2	1.75	1.75	1.5	41330.6	0.875
41304.6	3.125	41311.6	1.75	1.5	1.5	3.125	1.75	6.125	1.5	41318.6	1.75	2	2.5	1	41330.6	0.875
41304.6	3.625	41311.6	1.625	1.5	2.75	3.5	1	6.125	1	41318.6	2	1.875	3.375	1	41330.6	0.875
41304.6	3.875	41311.6	1.875	1.5	2.875	3.75	1.625	4.375	1	41318.6	1.625	2	3.25	1	41330.6	0.875
41304.6	2.5	41311.6	2.125	1.5	2.375	4.375	1	5	1	41318.6	1.75	1.5	3.25	1.5	41330.6	0.875
41304.6	2.5	41311.6	1.625	1.625	2.375	4.375	1.625	5.5	1	41318.6	2	1.5	3.375	1	41330.6	0.875
41304.6	1.75	41311.6	1.875	1.5	2.125	4	2.125	2.625	1	41318.6	1.625	1	1.875	1	41330.6	0.875
41304.6	2.875	41311.6	1.875	1	2.125	5	2.875	2.375	0.875	41318.6	1.625	1.625	1.875	1.5	41330.6	0.875
41304.6	3	41311.6	1.875	1.375	2.375	4	1.875	2.875	1.5	41318.6	2	1.75	1	1.5	41330.6	0.875
41304.6	1.875	41311.6	1.625	1.5	1.75	4	1.875	1.875	0.875	41318.6	1.875	1.625	2.25	1.5	41330.6	0.875
41304.6	2.875	41311.6	1	1.5	2.75	5	3.25	1.625	1.5	41318.6	1.875	1.75	1.875	1.5	41330.6	0.875
41304.6	6.375	41311.6	2.375	4	2.75	9.25	3	1.875	1	41318.6	1.875	1	1.625	1.5	41330.6	0.875
41304.6	2.75	41311.6	1.875	6.125	3	5	2.875	1.5	1.5	41318.6	1.875	1.625	2.375	1.625	41330.6	0.875
41304.6	2.5	41311.6	1.625	1.625	2.875	5.5	3.125	1.625	1	41318.6	1.875	1.875	1.875	1.625	41330.6	0.875
41304.6	1.625	41311.6	1.75	1.625	2.875	5.5	2.125	1.625	1	41318.6	1.625	3.5	1.5	1	41330.6	0.875
41304.6	2.125	41311.6	1.625	2.25	3	5.5	2.75	1.875	1.875	41318.6	1.625	2.5	1.75	1	41330.6	0.875
41304.6	2	41311.6	1.625	6.75	3.375	6.125	2.5	1.625	3	41318.6	1.875	3.125	1	1	41330.6	0.875
41304.6	1.625	41311.6	1.5	6.5	3.125	5.875	2.625	1.875	9.25	41318.6	1.875	3.5	1.5	1.5	41330.6	0.875
41304.6	1.75	41311.6	1	3.5	3.75	5	1.75	1.875	7.75	41318.6	1.75	2.25	2.25	1.5	41330.6	0.875
41304.6	1.75	41311.6	1.75	3.75	3.125	5.5	2.75	1.625	3.5	41318.6	1.75	1.75	1.625	1.75	41330.6	0.875
41304.6	2.25	41311.6	1.625	1.625	2.875	5.875	1.5	1.625	3.25	41318.6	1.875	1	1.625	1	41330.6	0.875
41304.6	1.875	41311.6	2.25	1.75	3.375	5.25	1.625	1.875	2.5	41318.6	1.625	1.625	1.625	1.75	41330.6	0.875
41304.6	1.75	41311.6	1.625	1.5	2.5	5.875	1.75	1.75	2.75	41318.6	1.75	1	2.875	1.625	41330.6	0.875
41304.6	1.5	41311.6	1	1.75	1	5.875	1.875	1.875	1.875	41318.6	1.875	1.75	2.875	1.5	41330.6	0.875
41304.6	1.75	41311.6	1.625	6.5	1.625	5.875	1.5	1.625	2.5	41318.6	1.625	1.875	2.75	1.5	41330.6	0.875
41304.6	1.625	41311.6	1.75	6.5	1.5	5.875	1.625	1.625	4	41318.6	1.625	1.875	3.875	1.75	41330.6	0.875
41304.6	1.875	41311.6	1.75	3.25	2.375	5.875	1.5	1.625	3.75	41318.6	1.75	1.875	2.375	1	41330.6	0.875
41304.6	2.5	41311.6	1.625	6.5	1	5.5	2.125	2.375	3.5	41318.6	1.625	1.75	3.25	1	41330.6	0.875
41304.6	2.875	41311.6	1.625	2.375	2	5.875	2.125	1.875	4	41318.6	1.75	1.875	2.125	1	41330.6	0.875
41304.6	6.625	41311.6	1	1.875	2.125	6.125	1.5	1.875	7.75	41318.6	1.5	2	1.625	1	41330.6	0.875
41304.6	2.5	41311.6	1.625	2.25	1.75	5.5	1.875	1.75	8.625	41318.6	1	1.875	2.625	1	41330.6	0.875
41304.6	2.375	41311.6	1.875	1.75	2	5.5	1.5	1.75	8	41318.6	2.5	1.875	1.875	1.875	41330.6	0.875
41304.6	2.125	41311.6	2	1.625	2.75	5.875	2.125	1.75	3.5	41318.6	1.875	1.875	1.875	2	41330.6	0.875
41304.6	1.75	41311.6	2.375	1.75	1.75	5.5	2.5	1.875	3.25	41318.6	1.75	1.875	1.875	2.625	41330.6	0.875
41304.6	2.625	41311.6	1	1.75	1.75	5.5	1.5	1.625	2.375	41318.6	1.625	1.75	1.625	1.625	41330.6	0.875
41304.6	2.625	41311.6	1.875	1.625	3	5.5	1	1.625	3	41318.6	1.75	1.875	1.625	1	41330.6	0.875
41304.6	3	41311.6	1.625	2.25	1.875	5.5	1.625	1.75	2.875	41318.6	1.625	1.875	2.375	1	41330.6	0.875
41304.6	6.625	41311.6	1.625	1.875	2.5	5.25	2.125	1.625	3.75	41318.6	1.75	2	1.875	1	41330.6	0.875
41304.6	1.75	41311.6	1.625	1.75	1.875	5	1.5	1.875	4	41318.6	1.75	1.875	2	1.5	41330.6	0.875
41304.6	2.875	41311.6	2.125	1.625	2.5	6.5	1	1.625	3.25	41318.6	2	1.875	2.125	1.75	41330.6	0.875
41304.6	1.75	41311.6	1.5	2.25	3.125	3.75	1	1.75	4	41318.6	1.875	1.75	2.75	1.5	41330.6	0.875
41304.6	2.25	41311.6	2.125	10.75	2	3.5	1.5	1.875	3.5	41318.6	2.375	2.5	2	1.75	41330.6	0.875
41304.6	1.625	41311.6	1.5	9	2	2.75	2.875	1.875	3.75	41318.6	1.875	2.375	1.75	1.625	41330.6	0.875
41304.6	2.25	41311.6	1.875	2.875	3	3.25	2.375	1.75	8.375	41318.6	1.875	1.75	1.875	1.5	41330.6	0.875
41304.6	1.625	41311.6	1.625	7	2.375	3	2	1.875	4.375	41318.6	2	3	1.625	1.5	41330.6	0.875
41304.6	1.75	41311.6	1.625	3.25	1.75	1.875	1.75	1.625	7.75	41318.6	1.625	2	2.375	1	41330.6	0.875
41304.6	1.5	41311.6	1	2.875	2.375	2.625	1.75	1.875	8.875	41318.6	1.625	8.75	1.75	1	41330.6	0.875
41304.6	1.75	41311.6	1.625	2	2	2.625	2.625	1.75	3.5	41318.6	1.75	3.625	2.375	1	41330.6	0.875
41304.6	1.75	41311.6	1.625	2.375	2.375	2.625	2.625	1.625	3.125	41318.6	1.625	3.625	2.25	1	41330.6	0.875
41304.6	1.625	41311.6	1.875	2.5	2.125	2	3	1.625	3	41318.6	1.875	1.875	2	1.75	41330.6	0.875
41304.6	1.625	41311.6	2.25	2.875	3.125	2.625	2.125	1.625	4	41318.6	1.875	2.5	1.75	1.75	41330.6	0.875
41304.6	2.25	41311.6	1.875	2.375	3.25	2.125	2.125	1.625	8.625	41318.6	1.625	1.875	1.875	1.625	41330.6	0.875
41304.6	1.625	41311.6	1.625	1.75	2.875	3	1.625	1.5	3.75	41318.6	1.875	1.875	1.625	1	41330.6	0.875
41304.6	1.5	41311.6	1.875	1.5	1.5	3	2	1.625	3.5	41318.6	1.75	3.125	1	1.5	41330.6	0.875
41304.6	1.5	41311.6	1.75	1.75	1	3	3.5	1.75	8.375	41318.6	1.75	2.25	1.625	1	41330.6	0.875
41304.6	1.625	41311.6	1.75	1.5	1.625	4	2.625	1.625	4	41318.6	1.75	1.875	1	1	41330.6	0.875
41304.6	2.375	41311.6	1.875	1	1.75	3.75	2.125	1.75	3.5	41318.6	1.5	2.5	2	1	41330.6	0.875
41304.6	4.875	41311.6	1.625	1	1.625	3.25	1.75	1.625	8.375	41318.6	1.875	1.875	3.125	1	41330.6	0.875
41304.6	2	41311.6	1.875	1	1.5	4.375	2.625	1.625	8	41318.6	2.125	1.75	2.75	1	41330.6	0.875
41304.6	2.25	41311.6	1.625	1.375	1.5	4	2	1.5	3.75	41318.6	2.125	1.875	2.5	1.5	41330.6	0.875
41304.6	1.5	41311.6	1.625	1.75	1.75	3.75	2.625	1.875	3.125	41318.6	2.125	1.875	2.125	1	41330.6	0.875
41304.6	1.625	41311.6	1.5	1.5	1.5	4	1.75	1.75	2.25	41318.6	1.625	2	1.75	1	41330.6	0.875
41304.6	2.5	41311.6	1	1.375	1.5	2.375	1.75	1.625	1.875	41318.6	1.875	2.375	1.875	1	41330.6	0.875
41304.6	1.625	41311.6	1	1.5	1.5	4	3.125	1.625	1.875	41318.6	1.5	2.875	1.75	1	41330.6	0.875
41304.7	1	41311.7	1.75	1.5	1.625	4.375	1.875	1.75	1.75	41318.7	1.875	2.5	2	1	41330.7	0.875
41304.7	1.5	41311.7	1.75	1.75	1	2.875	1.875	1.875	1.625	41318.7	1.875	2.5	3.25	1	41330.7	0.875
41304.7	1.75	41311.7	2	1.75	1.5	2.375	1.625	1.875	1.625	41318.7	1.875	1.75	1.75	1	41330.7	0.875
41304.7	2.25	41311.7	1	2.125	1.5	2.625	1	1.875	3.5	41318.7	1.625	1.75	1.625	1.75	41330.7	0.875
41304.7	1.75	41311.7	1.75	2.25	1.5	3	2.625	1.75	3.125	41318.7	2	2	1.5	1.75	41330.7	0.875
41304.7	1.5	41311.7	1.875	1.625	1	3.75	1.875	1.625	3.25	41318.7	1.625	2.5	1.625	1.875	41330.7	0.875
41304.7	1	41311.7	1.75	1.5	1.5	3.75	2.375	1.625	3.125	41318.7	1.875	2	1.625	1.75	41330.7	0.875
41304.7	1	41311.7	1.5	1.5	1.5	4	1.75	1.625	7.75	41318.7	1.625	2.625	1.5	1.75	41330.7	0.875
41304.7	1	41311.7	1.625	1	1.625	2.75	1.625	1.875	4	41318.7	1.75	2.875	2.125	1.625	41330.7	0.875
41304.7	1	41311.7	1.875	1	1.625	1.75	1.75	1.75	3.125	41318.7	1.875	1.875	2.875	1	41330.7	0.875
41304.7	1.625	41311.7	1.875	1	1.75	1.625	2	1.75	2	41318.7	1.875	2.375	1.625	1.5	41330.7	0.875
41304.7	1.625	41311.7	1.875	1	1.75	3	1.75	1.75	3.75	41318.7	1.625	2	1.5	1.625	41330.7	0.875
41304.7	1.5	41311.7	1.5	1	1.75	2.375	1	1.625	3.25	41318.7	1	2	1.75	1.625	41330.7	0.875
41304.7	1	41311.7	1.75	1.625	1.625	1.875	1.75	1.875	2.125	41318.7	1	1.625	2.375	1.625	41330.7	0.875
41304.7	1	41311.7	1.75	1.5	1.5	1.875	2.5	1.625	2.875	41318.7	1	1.875	1.75	1.5	41330.7	0.875
41304.7	1	41311.7	2	1.625	1.625	2	2	1.75	3	41318.7	1.75	2	1.875	1.625	41330.7	0.875
41304.7	1.5	41311.7	1.75	1.625	1.625	3.5	2.375	1.75	2.875	41318.7	1.875	1.875	2.75	2.375	41330.7	0.875
41304.7	1.75	41311.7	1.625	1.375	2	2.75	2.875	1.625	3	41318.7	1.875	1.75	3.375	1.75	41330.7	0.875
41304.7	2.125	41311.7	2.125	1.5	2.375	1.875	1.875	1.625	2.5	41318.7	1.75	2	3.25	1.875	41330.7	0.875
41304.7	1.75	41311.7	1.625	1	2.875	3.125	1.875	1.625	2.5	41318.7	1.875	1.625	3.375	2.375	41330.7	0.875
41304.7	1	41311.7	1.625	1	2	1.625	1.625	1.5	2.75	41318.7	1.75	1.875	3.875	3.25	41330.7	0.875
41304.7	1.5	41311.7	1.875	1.5	3	1.5	1.75	1.625	8.875	41318.7	1.75	1.625	2.5	1.5	41330.7	0.875
41304.7	1	41311.7	2.375	1.5	1.625	1.5	2.5	2.25	3.75	41318.7	1.625	1.875	1.75	1.75	41330.7	0.875
41304.7	1.5	41311.7	1.75	1.625	1.875	1.875	1.75	1.875	4	41318.7	1.875	1	1.625	3.25	41330.7	0.875
41304.7	1.5	41311.7	1.75	1	3.25	2.875	3.125	1.75	2.75	41318.7	1.875	1	1.875	3.125	41330.7	0.875
41304.7	1.75	41311.7	2.75	1.5	3.375	2.25	1.75	1.875	1.625	41318.7	1.625	2	2.625	3.125	41330.7	0.875
41304.7	1.75	41311.7	1.625	1.375	1.75	3.5	1.625	1.5	2.75	41318.7	1.625	1.625	1.75	2.625	41330.7	0.875
41304.7	1.875	41311.7	1.75	1	1.5	3	2.125	1	8	41318.7	1	1.5	1.75	3.5	41330.7	0.875
41304.7	1.75	41311.7	2	1.5	1	1.625	1.5	1.625	5.25	41318.7	1	1	2	2.5	41330.7	0.875
41304.7	1.5	41311.7	1.875	1.5	1	2.625	1.875	1.5	4	41318.7	1.5	1.625	1.75	2.25	41330.7	0.875
41304.7	1.75	41311.7	1.625	1.625	1.5	2.25	2.625	1.75	3.25	41318.7	1.75	2.875	1.75	2	41330.7	0.875
41304.7	1.625	41311.7	1.75	1.5	1.5	2.75	1.625	1.625	2.25	41318.7	1.75	2	2.625	2.125	41330.7	0.875
41304.7	1.875	41311.7	2.125	1.5	1.625	2.375	1	1.5	1.75	41318.7	1.625	1.875	1.875	2	41330.7	0.875
41304.7	2.125	41311.7	1.875	1.5	1.625	1.875	1	1.75	2	41318.7	1.75	1.875	1.625	2.875	41330.7	0.875
41304.7	1.875	41311.7	1	2.5	1.875	2.25	1.625	1.875	2	41318.7	1.875	2.25	1.75	2.25	41330.7	0.875
41304.7	1.5	41311.7	1.75	2	2.125	2.625	1.625	1.625	1.75	41318.7	1.75	1.75	1.875	1.875	41330.7	0.875
41304.7	1.5	41311.7	1.625	2.125	2.25	1.875	1.625	1.75	2.125	41318.7	1	1.5	2.125	2.125	41330.7	0.875
41304.7	1.5	41311.7	1	2.125	1.75	1.875	2.875	3	2	41318.7	1.625	1.75	1.75	2.125	41330.7	0.875
41304.7	1.5	41311.7	1	2.375	1	2.625	3.5	3.875	1.875	41318.7	1.625	1.875	1.875	2.25	41330.7	0.875
41304.7	1.625	41311.7	1.625	2.375	1.875	3.125	2.125	3	2.75	41318.7	1.625	2	1.625	2.5	41330.7	0.875
41304.7	1.5	41311.7	1.625	2.375	1.5	2	2.125	2.375	1.875	41318.7	2.375	2	1.75	2.875	41330.7	0.875
41304.7	1	41311.7	1.5	1.625	1.5	1.75	2.375	2.25	2.125	41318.7	2.375	1.875	1.625	2.75	41330.7	0.875
41304.7	1.5	41311.7	2.25	2	1.5	2.25	3.125	2.5	2.75	41318.7	1.75	1.875	1.75	2.125	41330.7	0.875
41304.7	1	41311.7	1.625	1.5	1.5	2.625	2.875	2.5	2	41318.7	2.25	1	1.625	2.625	41330.7	0.875
41304.7	1.5	41311.7	1.875	1.875	1.875	2.375	2.75	2.375	2.125	41318.7	3.125	1.75	1.875	1.625	41330.7	0.875
41304.7	1	41311.7	1.75	1	1.75	2.25	7.125	1.875	2.75	41318.7	3.125	1.875	1.625	1.5	41330.7	0.875
41304.7	1	41311.7	1.875	1.375	1.5	2	2.5	1.875	1.625	41318.7	1.875	3	1.625	1	41330.7	0.875
41304.7	1.625	41311.7	1	1	1.75	2	2	1.875	1.625	41318.7	3.25	2	1.5	1.5	41330.7	0.875
41304.7	1.625	41311.7	1	1	1.875	2	2.125	2.25	1	41318.7	9.5	1.875	1.75	1	41330.7	0.875
41304.7	1.5	41311.7	1.625	1.375	1.625	2.875	3.125	4.125	1.75	41318.7	8.625	1.875	1.75	1	41330.7	0.875
41304.7	1	41311.7	1.75	1	1.75	2.875	4.125	3.375	1	41318.7	1.875	1.75	1.75	1.625	41330.7	0.875
41304.7	1.5	41311.7	2	1.75	1.5	3.25	5.25	3.625	1	41318.7	1.625	1.75	2	1	41330.7	0.875
41304.7	1	41311.7	3.25	1.5	1	3.5	2.875	4.125	1.625	41318.7	2.25	1.75	2.125	1	41330.7	0.875
41304.7	1.5	41311.7	2	1.5	1.625	3.5	2	5.25	1.5	41318.7	3.125	2.25	1.875	1	41330.7	0.875
41304.7	1.5	41311.7	1.625	1.375	1.75	2.375	1.75	4.125	1	41318.7	3	2	2.375	1	41330.7	0.875
41304.7	1	41311.7	1.5	2.375	1	1.875	2	6.125	1	41318.7	8	1.875	2.625	1.5	41330.7	0.875
41304.7	1	41311.7	1.5	1.625	1.5	1.75	2	4.125	1	41318.7	2.875	1.625	2.625	1.5	41330.7	0.875
41304.7	1.625	41311.7	2	2.75	1.625	1	1	8.75	1	41318.7	3.75	1.75	2.875	1	41330.7	0.875
41304.7	1	41311.7	2.25	1.625	1.625	1.625	1.75	6.625	1.5	41318.7	2.875	1.875	2	1	41330.7	0.875
41304.7	1.625	41311.7	1.625	1.5	1.5	2.75	2.375	6.375	1	41318.7	1.625	1.5	1.875	1	41330.7	0.875
41304.7	1	41311.7	1.625	1.5	1	2.375	1.625	7	1.5	41318.7	1.625	2	1.75	1.625	41330.7	0.875
41304.7	1.5	41311.7	1.75	1.375	1.75	2.75	1.625	6.375	1	41318.7	2	3.875	1.75	1.5	41330.7	0.875
41304.7	1	41311.7	1.75	1.625	1	1.875	1.625	5.5	1.625	41318.7	3.125	2.875	1.75	1	41330.7	0.875
41304.7	1	41311.7	2.875	1.5	1.75	3	1.875	6.375	2	41318.7	1.625	3.125	1.875	1	41330.7	0.875
41304.7	1.5	41311.7	1.75	1	1	2.375	1.75	6.375	3.125	41318.7	1.625	3.875	2	1	41330.7	0.875
41304.7	1	41311.7	1.875	1	1.75	2.125	1.625	6.375	3	41318.7	1.875	2.625	1.75	1	41330.7	0.875
41304.7	1.5	41311.7	3.5	1	1	2.625	2.625	7.5	2.875	41318.7	1.75	3.125	2	1	41330.7	0.875
41304.7	1.625	41311.7	1.875	1.5	1.625	1.875	4.125	5.5	2.875	41318.7	2.875	8.5	1.75	1	41330.7	0.875
41304.7	2.375	41311.7	1.75	1	1.5	2.75	3.875	5	3	41318.7	3.75	3.25	1.875	1	41330.7	0.875
41304.7	7.25	41311.7	1.5	1	1.875	1.875	2	3	1.625	41318.7	2.75	2	1.625	1.75	41330.7	0.875
41304.7	6.375	41311.7	1.75	1	1.625	2.375	1.875	3.125	1.5	41318.7	4	3.875	1.75	2.25	41330.7	0.875
41304.7	1.625	41311.7	1.5	1	2.25	3	2.5	1.875	1	41318.7	3.75	2.375	1.75	1.75	41330.7	0.875
41304.7	3	41311.7	1	1.625	1.75	1.625	2.375	1.875	1	41318.7	8.625	2.5	1.75	2	41330.7	0.875
41304.7	1.625	41311.7	1.75	1.375	2.25	1.875	2	1.625	1.75	41318.7	4.375	2	2.25	1.625	41330.7	0.875
41304.7	2.125	41311.7	1.875	1.375	1.5	1.875	1.75	1.625	1	41318.7	4.375	1.5	2	1.875	41330.7	0.875
41304.7	2.625	41311.7	1.875	1	3.125	2.375	1.5	2.25	1.625	41318.7	3.5	2.375	1.75	1.75	41330.7	0.875
41304.7	2.375	41311.7	1.75	1	3.25	3.125	1.625	3	1	41318.7	4.375	2	2.625	2	41330.7	0.875
41304.7	2.625	41311.7	1.75	1	2.125	2.375	1	9.875	1	41318.7	4.375	2	2.375	1.75	41330.7	0.875
41304.7	2.375	41311.7	2.375	1.5	3.125	2.75	1.5	4.125	1	41318.7	3.5	1	3.125	2.375	41330.7	0.875
41304.7	2.875	41311.7	3.25	1.375	1.875	2	1.5	10.375	2.375	41318.7	4.625	1.5	1.875	1.875	41330.7	0.875
41304.7	2.125	41311.7	3.25	1	1.625	2.375	1	5.5	2.125	41318.7	5.25	1.5	3.125	1.625	41330.7	0.875
41304.7	4.125	41311.7	2.875	1	1	2.375	1	2.625	2	41318.7	6.125	1	1.75	1.5	41330.7	0.875
41304.7	3.625	41311.7	5.5	1.5	1	1.875	1	7.5	2	41318.7	4.875	1.625	1.875	1.875	41330.7	0.875
41304.7	7.75	41311.7	5.25	1.375	1	1.875	1	5.25	1.875	41318.7	4.625	1.5	2.75	1.625	41330.7	0.875
41304.7	3.625	41311.7	5.25	1	1	1.875	1	6.125	1.75	41318.7	4.625	2	1.875	1.625	41330.7	0.875
41304.7	3	41311.7	3	1	1.5	1.75	1.625	6.125	2.5	41318.7	5.25	1.875	1.75	1.5	41330.7	0.875
41304.7	3.875	41311.7	4	1	1.875	1.5	1.625	5.875	1.875	41318.7	5.5	1.75	1.625	1	41330.7	0.875
41304.7	3.375	41311.7	4.375	1	1.75	1.875	1	6.125	2.125	41318.7	5.5	1.75	2.125	1.5	41330.7	0.875
41304.7	3.375	41311.7	4.375	1.5	1	1	1	6.625	1.625	41318.7	4.625	1.75	2.5	1	41330.7	0.875
41304.7	3.875	41311.7	5.5	1.5	1.625	1	1.625	6.375	1	41318.7	3.5	1.625	1.75	1	41330.7	0.875
41304.7	2.75	41311.7	7.75	1	1	1	1.75	2.75	1.75	41318.7	3.125	1.75	2	1	41330.7	0.875
41304.7	2.875	41311.7	4.875	1.5	1.875	1	1.625	3.375	1.625	41318.7	4.375	1.75	1.5	1	41330.7	0.875
41304.7	3.125	41311.7	6.375	1	3.125	1	1.5	6.625	1.625	41318.7	3.75	1.875	1.75	1	41330.7	0.875
41304.7	2.75	41311.7	6.625	1	1.875	1	1.5	6.125	1.875	41318.7	2.125	1.75	2.125	1	41330.7	0.875
41304.7	2.625	41311.7	5.5	1.5	1.5	1.625	1	6.625	2.25	41318.7	3	1.5	1.875	1	41330.7	0.875
41304.7	3.625	41311.7	4.625	1.625	3	1	2.375	6.625	2.375	41318.7	4.375	1.875	2	1	41330.7	0.875
41304.7	3.125	41311.7	3.75	1.375	2.125	2.75	2.375	7	2.25	41318.7	3.125	1.625	1.625	1.5	41330.7	0.875
41304.7	3.875	41311.7	3.75	1	1.875	2.125	2.125	5.875	4	41318.7	5.25	1.625	2.5	1.5	41330.7	0.875
41304.7	4.125	41311.7	3.5	1.5	1.875	1.875	2.375	5	3.5	41318.7	3.25	1.875	1.75	1.5	41330.7	0.875
41304.7	3.625	41311.7	4	1	2.75	1	1.75	4.125	4	41318.7	5.25	4.25	1.875	1.75	41330.7	0.875
41304.7	3.375	41311.7	3.125	1	2.25	1	2.125	2.625	4	41318.7	3.75	10.25	1.875	1	41330.7	0.875
41304.7	3.375	41311.7	4.875	1.5	2.125	1.5	1.625	1.875	3.5	41318.7	5.25	3.875	1.75	1	41330.7	0.875
41304.7	3.375	41311.7	4.875	1	1.875	1.75	2	1.75	3.75	41318.7	3.25	3	2.125	1.625	41330.7	0.875
41304.7	3.625	41311.7	7.25	1	1.75	3	2.75	2.25	3	41318.7	2.75	2.625	2.25	1.75	41330.7	0.875
41304.7	3.125	41311.7	7.25	1	2.25	1.875	1.75	2.375	2.375	41318.7	1.625	2	1.75	1.625	41330.7	0.875
41304.7	3.375	41311.7	5.75	1.5	1.75	1.875	1.625	2.5	2.875	41318.7	2.75	3.625	2	1	41330.7	0.875
41304.7	3.625	41311.7	6.125	1.625	2.25	2.875	1.875	3.375	2.25	41318.7	3.75	3	1.875	1.625	41330.7	0.875
41304.7	3.875	41311.7	4.375	1	1.5	3	2.625	3.375	9.25	41318.7	3	2.875	2	1.75	41330.7	0.875
41304.7	4.125	41311.7	3.25	1	1.5	2.25	2.625	1.5	3.125	41318.7	3	2.875	2.375	1.75	41330.7	0.875
41304.7	3.375	41311.7	3.5	1	3.375	1.875	1.875	2.625	3.25	41318.7	3.125	2.5	1.875	1	41330.7	0.875
41304.7	3.125	41311.7	3.25	1.5	2.875	3	1.75	4.75	3.75	41318.7	3.5	2.375	1.625	1.625	41330.7	0.875
41304.7	3.625	41311.7	3.25	1	2.375	3.5	2.125	3.625	4.375	41318.7	3.75	3.25	2.125	1.5	41330.7	0.875
41304.7	3.625	41311.7	3.125	1	3.25	2.625	1.875	3.875	2.125	41318.7	3.25	2	1.875	2	41330.7	0.875
41304.7	3.875	41311.7	3.125	1.5	4.875	2.75	1	7.25	4	41318.7	3.125	2	2.125	2.375	41330.7	0.875
41304.7	3.875	41311.7	2.75	1	1.75	2.625	2	5.5	4	41318.7	3.75	2.625	1.75	1.625	41330.7	0.875
41304.7	3.625	41311.7	3.125	1	1	1.5	1.75	5.875	3.75	41318.7	4.375	1.875	1.75	1.875	41330.7	0.875
41304.7	2.875	41311.7	3.75	1.625	3.375	2.25	2	5.5	7.75	41318.7	3.75	1.75	2.5	3.125	41330.7	0.875
41304.7	6.375	41311.7	4.375	1.5	3.25	3	1.625	6.125	3.25	41318.7	4.375	2.25	1.625	2.5	41330.7	0.875
41304.7	6.625	41311.7	4.625	1.875	3.75	1.625	1.875	6.125	10.375	41318.7	4.375	2.5	1.75	2.125	41330.7	0.875
41304.7	6.625	41311.7	3.25	2.125	2.375	2.75	1.75	6.125	2.5	41318.7	4.875	2	1.75	1.5	41330.7	0.875
41304.7	7.25	41311.7	4	3	4.625	2.625	1.625	6.125	2.875	41318.7	3.75	1.75	1.875	1.75	41330.7	0.875
41304.7	3.125	41311.7	7.75	1.625	4	2.375	1.75	5.5	9.25	41318.7	4.625	1.75	1	2.125	41330.7	0.875
41304.7	4.125	41311.7	3.75	1.625	1.75	2.75	4.875	6.375	3.125	41318.7	4.375	2.625	1	2.875	41330.7	0.875
41304.7	3.375	41311.7	3.5	2.25	1	2.875	1.75	6.125	4.625	41318.7	3.5	1.875	1.5	2.125	41330.7	0.875
41304.7	3	41311.7	2.75	1.375	2.875	1.875	1.625	6.125	4	41318.7	3.75	1.875	1	2.625	41330.7	0.875
41304.7	3.375	41311.7	1.875	1	3.125	1.75	1.625	5.875	3.125	41318.7	3	2.375	1	2.625	41330.7	0.875
[truncated: 41,203 more rows]

## Sheet: HRM DLW1
2	4	6	7	8	10	11	12	15	16	19	20	22	23	24		Note
MET	MET	MET	MET	MET	MET	MET	MET	MET	MET	MET	MET	MET	MET	MET		0 = no Hrdata from this 30s period
0	0	0	0	0	0	0	0	0	0	0	0	0	0	0
0	0	0	0	0	0	0	0	0	0	0	0	0	0	0
0	0	0	0	0	0	0	0	0	0	0	0	0	0	0
0	0	0	0	0	0	0	0	0	0	0	0	0	0	0
0	0	0	0	0	0	0	0	0	0	0	0	0	0	0
0	0	0	0	0	0	0	0	0	0	0	0	0	0	0
0	0	0	0	0	0	0	0	0	0	0	0	0	0	0
0	0	0	0	0	0	0	0	0	0	0	0	0	0	0
0	0	0	0	0	0	0	0	0	0	0	0	0	0	0
0	0	0	0	0	0	0	0	0	0	0	0	0	0	0
0	0	0	0	0	0	0	0	0	0	0	0	0	0	0
0	0	0	0	0	0	0	0	0	0	0	0	0	0	0
0	0	0	0	0	0	0	0	0	0	0	0	0	0	0
0	0	0	0	0	0	0	0	0	0	0	0	0	0	0
0	0	0	0	0	0	0	0	0	0	0	0	0	0	0
0	0	0	0	0	0	0	0	0	0	0	0	0	0	0
0	0	0	0	0	0	0	0	0	0	0	0	0	0	0
0	0	0	0	0	0	0	0	0	0	0	0	0	0	0
0	0	0	0	0	0	0	0	0	0	0	0	0	0	0
0	0	0	0	0	0	0	0	0	0	0	0	0	0	0
0	0	0	0	0	0	0	0	0	0	0	0	0	0	0
0	0	0	0	0	0	0	0	0	0	0	0	0	0	0
0	0	0	0	0	0	0	0	0	0	0	0	0	0	0
0	0	0	0	0	0	0	0	0	0	0	0	0	0	0
0	0	0	0	0	0	0	0	0	0	0	0	0	0	0
0	0	0	0	0	0	0	0	0	0	0	0	0	0	0
0	0	0	0	0	0	0	0	0	0	0	0	0	0	0
0	0	0	0	0	0	0	0	0	0	0	0	0	0	0
0	0	0	0	0	0	0	0	0	0	0	0	0	0	0
0	0	0	0	0	0	0	0	0	0	0	0	0	0	0
0	0	0	0	0	0	0	0	0	0	0	0	0	0	0
0	0	0	0	0	0	0	0	0	0	0	0	0	0	0
0	0	0	0	0	0	0	0	0	0	0	0	0	0	0
0	0	0	0	0	0	0	0	0	0	0	0	0	0	0
[truncated: 46,046 more rows]

## Sheet: HRM DLW2
2	4	6	7	8	10	11	12	15	16	19	20	22	23	24		Note
[truncated: 43,202 more rows]

[truncated: 9 more sheets: DLW,TBW, VO2max,1RM, PA class (MS) , PA class (MS+HRM), TEE, DAILY PA-TEE , INTAKE, REE, AEE]
